# Supplementary material for: Molecular Characteristics of Epidemiologically Successful Salmonella Enteritidis in Poland
Source: Transbound Emerg Dis. 2025 Sep 16;2025:5598487. doi: 10.1155/tbed/5598487 (PMC12457055; doi:10.1155/tbed/5598487)
Supplement: Supporting Information 1 — A table containing the list of all strains with metadata (year and source of isolation), genomic characterisation results (ST, presence of antimicrobial resistance and virulence genes, plasmids, SPIs, mutations in QRDRs) and clustering results at different thresholds, and accession numbers. [file 5598487.f1.xlsx]

## Sheet: metadata
ID	source1	source	year	ST	CS54	SPI-1	SPI-2	SPI-3	SPI-4	SPI-5	SPI-6	SPI-9	SPI-12	SPI-14	NUM_FOUND_SPIs	all_SPIs	STM0266	avrA	csgA	csgB	csgC	csgD	csgE	csgF	csgG	fimA	fimC	fimD	fimF	fimH	fimI	fimW	fimY	fimZ	fur	gogB	hilA	hilC	hilD	iacP	iagB	invA	invB	invC/sctN	invE	invF	invG	invH	invI
200703_2873	Gallus gallus	Gallus gallus breeding flocks	2019	11	1	1	1	1	1	1	1	1	1	1	10	CS54SPI-1SPI-2SPI-3SPI-4SPI-5SPI-6SPI-9SPI-12SPI-14	1	1	1	1	1	1	1	1	1	1	1	1	1	1	1	1	1	1	1	0	1	1	1	1	1	1	1	1	1	1	1	1	1
200703_2874	Gallus gallus	Gallus gallus breeding flocks	2019	11	1	1	1	1	1	1	1	1	1	1	10	CS54SPI-1SPI-2SPI-3SPI-4SPI-5SPI-6SPI-9SPI-12SPI-14	1	1	1	1	1	1	1	1	1	1	1	1	1	1	1	1	1	1	1	0	1	1	1	1	1	1	1	1	1	1	1	1	1
200703_2875	Gallus gallus	Gallus gallus laying flocks	2019	11	1	1	1	1	1	1	1	1	1	1	10	CS54SPI-1SPI-2SPI-3SPI-4SPI-5SPI-6SPI-9SPI-12SPI-14	1	1	1	1	1	1	1	1	1	1	1	1	1	1	1	1	1	1	1	0	1	1	1	1	1	1	1	1	1	1	1	1	1
200703_2876	Gallus gallus	Gallus gallus laying flocks	2019	11	1	1	1	1	1	1	1	1	1	1	10	CS54SPI-1SPI-2SPI-3SPI-4SPI-5SPI-6SPI-9SPI-12SPI-14	1	1	1	1	1	1	1	1	1	1	1	1	1	1	1	1	1	1	1	0	1	1	1	1	1	1	1	1	1	1	1	1	1
200703_2877	Gallus gallus	Table eggs	2019	11	1	1	1	1	1	1	1	1	1	1	10	CS54SPI-1SPI-2SPI-3SPI-4SPI-5SPI-6SPI-9SPI-12SPI-14	1	1	1	1	1	1	1	1	1	1	1	1	1	1	1	1	1	1	1	0	1	1	1	1	1	1	1	1	1	1	1	1	1
200703_2878	Gallus gallus	Table eggs	2019	11	1	1	1	1	1	1	1	1	1	1	10	CS54SPI-1SPI-2SPI-3SPI-4SPI-5SPI-6SPI-9SPI-12SPI-14	1	1	1	1	1	1	1	1	1	1	1	1	1	1	1	1	1	1	1	0	1	1	1	1	1	1	1	1	1	1	1	1	1
200703_2879	Gallus gallus	Gallus gallus laying flocks	2019	11	1	1	1	1	1	1	1	1	1	1	10	CS54SPI-1SPI-2SPI-3SPI-4SPI-5SPI-6SPI-9SPI-12SPI-14	1	1	1	1	1	1	1	1	1	1	1	1	1	1	1	1	1	1	1	0	1	1	1	1	1	1	1	1	1	1	1	1	1
200703_2880	Gallus gallus	Gallus gallus breeding flocks	2019	11	1	1	1	1	1	1	1	1	1	1	10	CS54SPI-1SPI-2SPI-3SPI-4SPI-5SPI-6SPI-9SPI-12SPI-14	1	1	1	1	1	1	1	1	1	1	1	1	1	1	1	1	1	1	1	0	1	1	1	1	1	1	1	1	1	1	1	1	1
200703_2881	Gallus gallus	Gallus gallus broiler flocks	2019	11	1	1	1	1	1	1	1	1	1	1	10	CS54SPI-1SPI-2SPI-3SPI-4SPI-5SPI-6SPI-9SPI-12SPI-14	1	1	1	1	1	1	1	1	1	1	1	1	1	1	1	1	1	1	1	0	1	1	1	1	1	1	1	1	1	1	1	1	1
200703_2882	Gallus gallus	Gallus gallus broiler flocks	2019	11	1	1	1	1	1	1	1	1	1	1	10	CS54SPI-1SPI-2SPI-3SPI-4SPI-5SPI-6SPI-9SPI-12SPI-14	1	1	1	1	1	1	1	1	1	1	1	1	1	1	1	1	1	1	1	0	1	1	1	1	1	1	1	1	1	1	1	1	1
200703_2883	Gallus gallus	Gallus gallus broiler flocks	2019	11	1	1	1	1	1	1	1	1	1	1	10	CS54SPI-1SPI-2SPI-3SPI-4SPI-5SPI-6SPI-9SPI-12SPI-14	1	1	1	1	1	1	1	1	1	1	1	1	1	1	1	1	1	1	1	0	1	1	1	1	1	1	1	1	1	1	1	1	1
200703_2884	Gallus gallus	Gallus gallus laying flocks	2019	11	1	1	1	1	1	1	1	1	1	1	10	CS54SPI-1SPI-2SPI-3SPI-4SPI-5SPI-6SPI-9SPI-12SPI-14	1	1	1	1	1	1	1	1	1	1	1	1	1	1	1	1	1	1	1	0	1	1	1	1	1	1	1	1	1	1	1	1	1
200703_2885	Gallus gallus	Gallus gallus laying flocks	2019	11	1	1	1	1	1	1	1	1	1	1	10	CS54SPI-1SPI-2SPI-3SPI-4SPI-5SPI-6SPI-9SPI-12SPI-14	1	1	1	1	1	1	1	1	1	1	1	1	1	1	1	1	1	1	1	0	1	1	1	1	1	1	1	1	1	1	1	1	1
200703_2886	Gallus gallus	Gallus gallus breeding flocks	2019	11	1	1	1	1	1	1	1	1	1	1	10	CS54SPI-1SPI-2SPI-3SPI-4SPI-5SPI-6SPI-9SPI-12SPI-14	1	1	1	1	1	1	1	1	1	1	1	1	1	1	1	1	1	1	1	0	1	1	1	1	1	1	1	1	1	1	1	1	1
200703_2887	Gallus gallus	Gallus gallus breeding flocks	2019	11	1	1	1	1	1	1	1	1	1	1	10	CS54SPI-1SPI-2SPI-3SPI-4SPI-5SPI-6SPI-9SPI-12SPI-14	1	1	1	1	1	1	1	1	1	1	1	1	1	1	1	1	1	1	1	0	1	1	1	1	1	1	1	1	1	1	1	1	1
200703_2888	Gallus gallus	Gallus gallus broiler flocks	2019	11	1	1	1	1	1	1	1	1	1	1	10	CS54SPI-1SPI-2SPI-3SPI-4SPI-5SPI-6SPI-9SPI-12SPI-14	1	1	1	1	1	1	1	1	1	1	1	1	1	1	1	1	1	1	1	0	1	1	1	1	1	1	1	1	1	1	1	1	1
200703_2889	Gallus gallus	Gallus gallus broiler flocks	2019	11	1	1	1	1	1	1	1	1	1	1	10	CS54SPI-1SPI-2SPI-3SPI-4SPI-5SPI-6SPI-9SPI-12SPI-14	1	1	1	1	1	1	1	1	1	1	1	1	1	1	1	1	1	1	1	0	1	1	1	1	1	1	1	1	1	1	1	1	1
200703_2890	Gallus gallus	Gallus gallus laying flocks	2017	11	1	1	1	1	1	1	1	1	1	1	10	CS54SPI-1SPI-2SPI-3SPI-4SPI-5SPI-6SPI-9SPI-12SPI-14	1	1	1	1	1	1	1	1	1	1	1	1	1	1	1	1	1	1	1	0	1	1	1	1	1	1	1	1	1	1	1	1	1
200703_2891	Gallus gallus	Gallus gallus breeding flocks	2018	11	1	1	1	1	1	1	1	1	1	1	10	CS54SPI-1SPI-2SPI-3SPI-4SPI-5SPI-6SPI-9SPI-12SPI-14	1	1	1	1	1	1	1	1	1	1	1	1	1	1	1	1	1	1	1	0	1	1	1	1	1	1	1	1	1	1	1	1	1
200703_2892	Gallus gallus	Gallus gallus laying flocks	2018	11	1	1	1	1	1	1	1	1	1	1	10	CS54SPI-1SPI-2SPI-3SPI-4SPI-5SPI-6SPI-9SPI-12SPI-14	1	1	1	1	1	1	1	1	1	1	1	1	1	1	1	1	1	1	1	0	1	1	1	1	1	1	1	1	1	1	1	1	1
200703_2893	Gallus gallus	Gallus gallus broiler flocks	2018	11	1	1	1	1	1	1	1	1	1	1	10	CS54SPI-1SPI-2SPI-3SPI-4SPI-5SPI-6SPI-9SPI-12SPI-14	1	1	1	1	1	1	1	1	1	1	1	1	1	1	1	1	1	1	1	0	1	1	1	1	1	1	1	1	1	1	1	1	1
200703_2894	Gallus gallus	Gallus gallus laying flocks	2017	11	1	1	1	1	1	1	1	1	1	1	10	CS54SPI-1SPI-2SPI-3SPI-4SPI-5SPI-6SPI-9SPI-12SPI-14	1	1	1	1	1	1	1	1	1	1	1	1	1	1	1	1	1	1	1	0	1	1	1	1	1	1	1	1	1	1	1	1	1
200703_2895	Gallus gallus	Gallus gallus laying flocks	2018	11	1	1	1	1	1	1	1	1	1	1	10	CS54SPI-1SPI-2SPI-3SPI-4SPI-5SPI-6SPI-9SPI-12SPI-14	1	1	1	1	1	1	1	1	1	1	1	1	1	1	1	1	1	1	1	0	1	1	1	1	1	1	1	1	1	1	1	1	1
200703_2896	Gallus gallus	Gallus gallus broiler meat	2018	11	1	1	1	1	1	1	1	1	1	1	10	CS54SPI-1SPI-2SPI-3SPI-4SPI-5SPI-6SPI-9SPI-12SPI-14	1	1	1	1	1	1	1	1	1	1	1	1	1	1	1	1	1	1	1	0	1	1	1	1	1	1	1	1	1	1	1	1	1
200709_2905	Gallus gallus	Gallus gallus broiler flocks	2018	11	1	1	1	1	1	1	1	1	1	1	10	CS54SPI-1SPI-2SPI-3SPI-4SPI-5SPI-6SPI-9SPI-12SPI-14	1	1	1	1	1	1	1	1	1	1	1	1	1	1	1	1	1	1	1	0	1	1	1	1	1	1	1	1	1	1	1	1	1
200709_2906	Gallus gallus	Gallus gallus breeding flocks	2018	11	1	1	1	1	1	1	1	1	1	1	10	CS54SPI-1SPI-2SPI-3SPI-4SPI-5SPI-6SPI-9SPI-12SPI-14	1	1	1	1	1	1	1	1	1	1	1	1	1	1	1	1	1	1	1	0	1	1	1	1	1	1	1	1	1	1	1	1	1
200709_2907	Gallus gallus	Gallus gallus laying flocks	2018	11	1	1	1	1	1	1	1	1	1	1	10	CS54SPI-1SPI-2SPI-3SPI-4SPI-5SPI-6SPI-9SPI-12SPI-14	1	1	1	1	1	1	1	1	1	1	1	1	1	1	1	1	1	1	1	0	1	1	1	1	1	1	1	1	1	1	1	1	1
200709_2908	Gallus gallus	Gallus gallus laying flocks	2018	11	1	1	1	1	1	1	1	1	1	1	10	CS54SPI-1SPI-2SPI-3SPI-4SPI-5SPI-6SPI-9SPI-12SPI-14	1	1	1	1	1	1	1	1	1	1	1	1	1	1	1	1	1	1	1	0	1	1	1	1	1	1	1	1	1	1	1	1	1
200709_2909	Gallus gallus	Gallus gallus broiler meat	2018	11	1	1	1	1	1	1	1	1	1	1	10	CS54SPI-1SPI-2SPI-3SPI-4SPI-5SPI-6SPI-9SPI-12SPI-14	1	1	1	1	1	1	1	1	1	1	1	1	1	1	1	1	1	1	1	0	1	1	1	1	1	1	1	1	1	1	1	1	1
200709_2910	Gallus gallus	Gallus gallus broiler flocks	2018	11	1	1	1	1	1	1	1	1	1	1	10	CS54SPI-1SPI-2SPI-3SPI-4SPI-5SPI-6SPI-9SPI-12SPI-14	1	1	1	1	1	1	1	1	1	1	1	1	1	1	1	1	1	1	1	0	1	1	1	1	1	1	1	1	1	1	1	1	1
200709_2911	Gallus gallus	Gallus gallus broiler flocks	2018	11	1	1	1	1	1	1	1	1	1	1	10	CS54SPI-1SPI-2SPI-3SPI-4SPI-5SPI-6SPI-9SPI-12SPI-14	1	1	1	1	1	1	1	1	1	1	1	1	1	1	1	1	1	1	1	1	1	1	1	1	1	1	1	1	1	1	1	1	1
200709_2912	Gallus gallus	Gallus gallus broiler meat	2018	11	1	1	1	1	1	1	1	1	1	1	10	CS54SPI-1SPI-2SPI-3SPI-4SPI-5SPI-6SPI-9SPI-12SPI-14	1	1	1	1	1	1	1	1	1	1	1	1	1	1	1	1	1	1	1	0	1	1	1	1	1	1	1	1	1	1	1	1	1
200709_2913	Gallus gallus	Gallus gallus breeding flocks	2018	11	1	1	1	1	1	1	1	1	1	1	10	CS54SPI-1SPI-2SPI-3SPI-4SPI-5SPI-6SPI-9SPI-12SPI-14	1	1	1	1	1	1	1	1	1	1	1	1	1	1	1	1	1	1	1	0	1	1	1	1	1	1	1	1	1	1	1	1	1
200716_2920	Gallus gallus	Gallus gallus broiler flocks	2018	11	1	1	1	1	1	1	1	1	1	1	10	CS54SPI-1SPI-2SPI-3SPI-4SPI-5SPI-6SPI-9SPI-12SPI-14	1	1	1	1	1	1	1	1	1	1	1	1	1	1	1	1	1	1	1	0	1	1	1	1	1	1	1	1	1	1	1	1	1
200716_2921	Gallus gallus	Gallus gallus broiler meat	2018	11	1	1	1	1	1	1	1	1	1	1	10	CS54SPI-1SPI-2SPI-3SPI-4SPI-5SPI-6SPI-9SPI-12SPI-14	1	1	1	1	1	1	1	1	1	1	1	1	1	1	1	1	1	1	1	1	1	1	1	1	1	1	1	1	1	1	1	1	1
200716_2922	Gallus gallus	Gallus gallus breeding flocks	2018	11	1	1	1	1	1	1	1	1	1	1	10	CS54SPI-1SPI-2SPI-3SPI-4SPI-5SPI-6SPI-9SPI-12SPI-14	1	1	1	1	1	1	1	1	1	1	1	1	1	1	1	1	1	1	1	0	1	1	1	1	1	1	1	1	1	1	1	1	1
200716_2923	Gallus gallus	Gallus gallus laying flocks	2018	11	1	1	1	1	1	1	1	1	1	1	10	CS54SPI-1SPI-2SPI-3SPI-4SPI-5SPI-6SPI-9SPI-12SPI-14	1	1	1	1	1	1	1	1	1	1	1	1	1	1	1	1	1	1	1	0	1	1	1	1	1	1	1	1	1	1	1	1	1
200716_2924	Gallus gallus	Gallus gallus breeding flocks	2018	11	1	1	1	1	1	1	1	1	1	1	10	CS54SPI-1SPI-2SPI-3SPI-4SPI-5SPI-6SPI-9SPI-12SPI-14	1	1	1	1	1	1	1	1	1	1	1	1	1	1	1	1	1	1	1	0	1	1	1	1	1	1	1	1	1	1	1	1	1
200716_2925	Gallus gallus	Gallus gallus laying flocks	2017	11	1	1	1	1	1	1	1	1	1	1	10	CS54SPI-1SPI-2SPI-3SPI-4SPI-5SPI-6SPI-9SPI-12SPI-14	1	1	1	1	1	1	1	1	1	1	1	1	1	1	1	1	1	1	1	0	1	1	1	1	1	1	1	1	1	1	1	1	1
200716_2926	Gallus gallus	Gallus gallus broiler flocks	2017	11	1	1	1	1	1	1	1	1	1	1	10	CS54SPI-1SPI-2SPI-3SPI-4SPI-5SPI-6SPI-9SPI-12SPI-14	1	1	1	1	1	1	1	1	1	1	1	1	1	1	1	1	1	1	1	0	1	1	1	1	1	1	1	1	1	1	1	1	1
200716_2927	Gallus gallus	Gallus gallus broiler flocks	2017	11	1	1	1	1	1	1	1	1	1	1	10	CS54SPI-1SPI-2SPI-3SPI-4SPI-5SPI-6SPI-9SPI-12SPI-14	1	1	1	1	1	1	1	1	1	1	1	1	1	1	1	1	1	1	1	0	1	1	1	1	1	1	1	1	1	1	1	1	1
200716_2928	Gallus gallus	Gallus gallus breeding flocks	2017	11	1	1	1	1	1	1	1	1	1	1	10	CS54SPI-1SPI-2SPI-3SPI-4SPI-5SPI-6SPI-9SPI-12SPI-14	1	1	1	1	1	1	1	1	1	1	1	1	1	1	1	1	1	1	1	0	1	1	1	1	1	1	1	1	1	1	1	1	1
200716_2929	Gallus gallus	Gallus gallus broiler flocks	2017	11	1	1	1	1	1	1	1	1	1	1	10	CS54SPI-1SPI-2SPI-3SPI-4SPI-5SPI-6SPI-9SPI-12SPI-14	1	1	1	1	1	1	1	1	1	1	1	1	1	1	1	1	1	1	1	0	1	1	1	1	1	1	1	1	1	1	1	1	1
200716_2930	Gallus gallus	Gallus gallus breeding flocks	2017	11	1	1	1	1	1	1	1	1	1	1	10	CS54SPI-1SPI-2SPI-3SPI-4SPI-5SPI-6SPI-9SPI-12SPI-14	1	1	1	1	1	1	1	1	1	1	1	1	1	1	1	1	1	1	1	0	1	1	1	1	1	1	1	1	1	1	1	1	1
200716_2931	Gallus gallus	Gallus gallus breeding flocks	2017	11	1	1	1	1	1	1	1	1	1	1	10	CS54SPI-1SPI-2SPI-3SPI-4SPI-5SPI-6SPI-9SPI-12SPI-14	1	1	1	1	1	1	1	1	1	1	1	1	1	1	1	1	1	1	1	0	1	1	1	1	1	1	1	1	1	1	1	1	1
200716_2932	Gallus gallus	Gallus gallus breeding flocks	2017	11	1	1	1	1	1	1	1	1	1	1	10	CS54SPI-1SPI-2SPI-3SPI-4SPI-5SPI-6SPI-9SPI-12SPI-14	1	1	1	1	1	1	1	1	1	1	1	1	1	1	1	1	1	1	1	0	1	1	1	1	1	1	1	1	1	1	1	1	1
200716_2933	Gallus gallus	Gallus gallus breeding flocks	2017	11	1	1	1	1	1	1	1	1	1	1	10	CS54SPI-1SPI-2SPI-3SPI-4SPI-5SPI-6SPI-9SPI-12SPI-14	1	1	1	1	1	1	1	1	1	1	1	1	1	1	1	1	1	1	1	0	1	1	1	1	1	1	1	1	1	1	1	1	1
200716_2934	Gallus gallus	Gallus gallus broiler meat	2017	11	1	1	1	1	1	1	1	1	1	1	10	CS54SPI-1SPI-2SPI-3SPI-4SPI-5SPI-6SPI-9SPI-12SPI-14	1	1	1	1	1	1	1	1	1	1	1	1	1	1	1	1	1	1	1	0	1	1	1	1	1	1	1	1	1	1	1	1	1
200716_2935	Gallus gallus	Gallus gallus broiler flocks	2017	11	1	1	1	1	1	1	1	1	1	1	10	CS54SPI-1SPI-2SPI-3SPI-4SPI-5SPI-6SPI-9SPI-12SPI-14	1	1	1	1	1	1	1	1	1	1	1	1	1	1	1	1	1	1	1	0	1	1	1	1	1	1	1	1	1	1	1	1	1
200721_2944	Gallus gallus	Gallus gallus broiler flocks	2017	11	1	1	1	1	1	1	1	1	1	1	10	CS54SPI-1SPI-2SPI-3SPI-4SPI-5SPI-6SPI-9SPI-12SPI-14	1	1	1	1	1	1	1	1	1	1	1	1	1	1	1	1	1	1	1	0	1	1	1	1	1	1	1	1	1	1	1	1	1
200721_2945	Gallus gallus	Gallus gallus laying flocks	2017	11	1	1	1	1	1	1	1	1	1	1	10	CS54SPI-1SPI-2SPI-3SPI-4SPI-5SPI-6SPI-9SPI-12SPI-14	1	1	1	1	1	1	1	1	1	1	1	1	1	1	1	1	1	1	1	0	1	1	1	1	1	1	1	1	1	1	1	1	1
200721_2946	Gallus gallus	Gallus gallus laying flocks	2017	11	1	1	1	1	1	1	1	1	1	1	10	CS54SPI-1SPI-2SPI-3SPI-4SPI-5SPI-6SPI-9SPI-12SPI-14	1	1	1	1	1	1	1	1	1	1	1	1	1	1	1	1	1	1	1	0	1	1	1	1	1	1	1	1	1	1	1	1	1
200721_2947	Gallus gallus	Gallus gallus laying flocks	2016	11	1	1	1	1	1	1	1	1	1	1	10	CS54SPI-1SPI-2SPI-3SPI-4SPI-5SPI-6SPI-9SPI-12SPI-14	1	1	1	1	1	1	1	1	1	1	1	1	1	1	1	1	1	1	1	0	1	1	1	1	1	1	1	1	1	1	1	1	1
200721_2948	Gallus gallus	Gallus gallus breeding flocks	2016	11	1	1	1	1	1	1	1	1	1	1	10	CS54SPI-1SPI-2SPI-3SPI-4SPI-5SPI-6SPI-9SPI-12SPI-14	1	1	1	1	1	1	1	1	1	1	1	1	1	1	1	1	1	1	1	0	1	1	1	1	1	1	1	1	1	1	1	1	1
200721_2949	Gallus gallus	Gallus gallus breeding flocks	2016	8212	1	1	1	1	1	0	1	1	1	1	9	CS54SPI-1SPI-2SPI-3SPI-4 SPI-6SPI-9SPI-12SPI-14	0	1	1	1	1	1	1	1	1	1	1	1	1	1	1	1	1	1	1	1	1	1	1	1	1	1	1	1	1	1	1	1	1
200721_2950	Gallus gallus	Gallus gallus laying flocks	2016	11	1	1	1	1	1	1	1	1	1	1	10	CS54SPI-1SPI-2SPI-3SPI-4SPI-5SPI-6SPI-9SPI-12SPI-14	1	1	1	1	1	1	1	1	1	1	1	1	1	1	1	1	1	1	1	0	1	1	1	1	1	1	1	1	1	1	1	1	1
200721_2951	Gallus gallus	Gallus gallus broiler flocks	2016	11	1	1	1	1	1	1	1	1	1	1	10	CS54SPI-1SPI-2SPI-3SPI-4SPI-5SPI-6SPI-9SPI-12SPI-14	1	1	1	1	1	1	1	1	1	1	1	1	1	1	1	1	1	1	1	0	1	1	1	1	1	1	1	1	1	1	1	1	1
200721_2952	Gallus gallus	Gallus gallus broiler meat	2016	11	1	1	1	1	1	1	1	1	1	1	10	CS54SPI-1SPI-2SPI-3SPI-4SPI-5SPI-6SPI-9SPI-12SPI-14	1	1	1	1	1	1	1	1	1	1	1	1	1	1	1	1	1	1	1	0	1	1	1	1	1	1	1	1	1	1	1	1	1
200721_2953	Gallus gallus	Gallus gallus broiler meat	2016	11	1	1	1	1	1	1	1	1	1	1	10	CS54SPI-1SPI-2SPI-3SPI-4SPI-5SPI-6SPI-9SPI-12SPI-14	1	1	1	1	1	1	1	1	1	1	1	1	1	1	1	1	1	1	1	0	1	1	1	1	1	1	1	1	1	1	1	1	1
200721_2954	Gallus gallus	Gallus gallus broiler flocks	2016	11	1	1	1	1	1	1	1	1	1	1	10	CS54SPI-1SPI-2SPI-3SPI-4SPI-5SPI-6SPI-9SPI-12SPI-14	1	1	1	1	1	1	1	1	1	1	1	1	1	1	1	1	1	1	1	0	1	1	1	1	1	1	1	1	1	1	1	1	1
200721_2955	Gallus gallus	Gallus gallus breeding flocks	2016	11	1	1	1	1	1	1	1	1	1	1	10	CS54SPI-1SPI-2SPI-3SPI-4SPI-5SPI-6SPI-9SPI-12SPI-14	1	1	1	1	1	1	1	1	1	1	1	1	1	1	1	1	1	1	1	0	1	1	1	1	1	1	1	1	1	1	1	1	1
200721_2956	Gallus gallus	Gallus gallus broiler flocks	2016	11	1	1	1	1	1	1	1	1	1	1	10	CS54SPI-1SPI-2SPI-3SPI-4SPI-5SPI-6SPI-9SPI-12SPI-14	1	1	1	1	1	1	1	1	1	1	1	1	1	1	1	1	1	1	1	0	1	1	1	1	1	1	1	1	1	1	1	1	1
200721_2957	Gallus gallus	Gallus gallus broiler flocks	2016	11	1	1	1	1	1	1	1	1	1	1	10	CS54SPI-1SPI-2SPI-3SPI-4SPI-5SPI-6SPI-9SPI-12SPI-14	1	1	1	1	1	1	1	1	1	1	1	1	1	1	1	1	1	1	1	0	1	1	1	1	1	1	1	1	1	1	1	1	1
200721_2958	Gallus gallus	Gallus gallus laying flocks	2016	11	1	1	1	1	1	1	1	1	1	1	10	CS54SPI-1SPI-2SPI-3SPI-4SPI-5SPI-6SPI-9SPI-12SPI-14	1	1	1	1	1	1	1	1	1	1	1	1	1	1	1	1	1	1	1	0	1	1	1	1	1	1	1	1	1	1	1	1	1
200721_2959	Gallus gallus	Gallus gallus laying flocks	2016	11	1	1	1	1	1	1	1	1	1	1	10	CS54SPI-1SPI-2SPI-3SPI-4SPI-5SPI-6SPI-9SPI-12SPI-14	1	1	1	1	1	1	1	1	1	1	1	1	1	1	1	1	1	1	1	0	1	1	1	1	1	1	1	1	1	1	1	1	1
200721_2960	Gallus gallus	Gallus gallus breeding flocks	2016	11	1	1	1	1	1	1	1	1	1	1	10	CS54SPI-1SPI-2SPI-3SPI-4SPI-5SPI-6SPI-9SPI-12SPI-14	1	1	1	1	1	1	1	1	1	1	1	1	1	1	1	1	1	1	1	0	1	1	1	1	1	1	1	1	1	1	1	1	1
200721_2961	Gallus gallus	Gallus gallus breeding flocks	2016	11	1	1	1	1	1	1	1	1	1	1	10	CS54SPI-1SPI-2SPI-3SPI-4SPI-5SPI-6SPI-9SPI-12SPI-14	1	1	1	1	1	1	1	1	1	1	1	1	1	1	1	1	1	1	1	0	1	1	1	1	1	1	1	1	1	1	1	1	1
200721_2962	Gallus gallus	Table eggs	2016	11	1	1	1	1	1	1	1	1	1	1	10	CS54SPI-1SPI-2SPI-3SPI-4SPI-5SPI-6SPI-9SPI-12SPI-14	1	1	1	1	1	1	1	1	1	1	1	1	1	1	1	1	1	1	1	0	1	1	1	1	1	1	1	1	1	1	1	1	1
200721_2963	Gallus gallus	Table eggs	2016	11	1	1	1	1	1	1	1	1	1	1	10	CS54SPI-1SPI-2SPI-3SPI-4SPI-5SPI-6SPI-9SPI-12SPI-14	1	1	1	1	1	1	1	1	1	1	1	1	1	1	1	1	1	1	1	0	1	1	1	1	1	1	1	1	1	1	1	1	1
200721_2964	Gallus gallus	Gallus gallus laying flocks	2016	11	1	1	1	1	1	1	1	1	1	1	10	CS54SPI-1SPI-2SPI-3SPI-4SPI-5SPI-6SPI-9SPI-12SPI-14	1	1	1	1	1	1	1	1	1	1	1	1	1	1	1	1	1	1	1	0	1	1	1	1	1	1	1	1	1	1	1	1	1
200721_2965	Gallus gallus	Gallus gallus broiler meat	2016	11	1	1	1	1	1	1	1	1	1	1	10	CS54SPI-1SPI-2SPI-3SPI-4SPI-5SPI-6SPI-9SPI-12SPI-14	1	1	1	1	1	1	1	1	1	1	1	1	1	1	1	1	1	1	1	0	1	1	1	1	1	1	1	1	1	1	1	1	1
200721_2966	Gallus gallus	Table eggs	2016	11	1	1	1	1	1	1	1	1	1	1	10	CS54SPI-1SPI-2SPI-3SPI-4SPI-5SPI-6SPI-9SPI-12SPI-14	1	1	1	1	1	1	1	1	1	1	1	1	1	1	1	1	1	1	1	0	1	1	1	1	1	1	1	1	1	1	1	1	1
200724_2969	Gallus gallus	Gallus gallus broiler flocks	2016	11	1	1	1	1	1	1	1	1	1	1	10	CS54SPI-1SPI-2SPI-3SPI-4SPI-5SPI-6SPI-9SPI-12SPI-14	1	1	1	1	1	1	1	1	1	1	1	1	1	1	1	1	1	1	1	0	1	1	1	1	1	1	1	1	1	1	1	1	1
200724_2970	Gallus gallus	Gallus gallus laying flocks	2015	11	1	1	1	1	1	1	1	1	1	1	10	CS54SPI-1SPI-2SPI-3SPI-4SPI-5SPI-6SPI-9SPI-12SPI-14	1	1	1	1	1	1	1	1	1	1	1	1	1	1	1	1	1	1	1	0	1	1	1	1	1	1	1	1	1	1	1	1	1
200724_2971	Gallus gallus	Gallus gallus laying flocks	2015	11	1	1	1	1	1	1	1	1	1	1	10	CS54SPI-1SPI-2SPI-3SPI-4SPI-5SPI-6SPI-9SPI-12SPI-14	1	1	1	1	1	1	1	1	1	1	1	1	1	1	1	1	1	1	1	0	1	1	1	1	1	1	1	1	1	1	1	1	1
200724_2972	Gallus gallus	Gallus gallus broiler flocks	2015	11	1	1	1	1	1	1	1	1	1	1	10	CS54SPI-1SPI-2SPI-3SPI-4SPI-5SPI-6SPI-9SPI-12SPI-14	1	1	1	1	1	1	1	1	1	1	1	1	1	1	1	1	1	1	1	0	1	1	1	1	1	1	1	1	1	1	1	1	1
200724_2973	Gallus gallus	Gallus gallus broiler meat	2015	11	1	1	1	1	1	1	1	1	1	1	10	CS54SPI-1SPI-2SPI-3SPI-4SPI-5SPI-6SPI-9SPI-12SPI-14	1	1	1	1	1	1	1	1	1	1	1	1	1	1	1	1	1	1	1	0	1	1	1	1	1	1	1	1	1	1	1	1	1
200724_2974	Gallus gallus	Gallus gallus broiler flocks	2015	11	1	1	1	1	1	1	1	1	1	1	10	CS54SPI-1SPI-2SPI-3SPI-4SPI-5SPI-6SPI-9SPI-12SPI-14	1	1	1	1	1	1	1	1	1	1	1	1	1	1	1	1	1	1	1	0	1	1	1	1	1	1	1	1	1	1	1	1	1
200724_2975	Gallus gallus	Gallus gallus laying flocks	2015	11	1	1	1	1	1	1	1	1	1	1	10	CS54SPI-1SPI-2SPI-3SPI-4SPI-5SPI-6SPI-9SPI-12SPI-14	1	1	1	1	1	1	1	1	1	1	1	1	1	1	1	1	1	1	1	0	1	1	1	1	1	1	1	1	1	1	1	1	1
200724_2976	Gallus gallus	Gallus gallus breeding flocks	2015	11	1	1	1	1	1	1	1	1	1	1	10	CS54SPI-1SPI-2SPI-3SPI-4SPI-5SPI-6SPI-9SPI-12SPI-14	1	1	1	1	1	1	1	1	1	1	1	1	1	1	1	1	1	1	1	0	1	1	1	1	1	1	1	1	1	1	1	1	1
200724_2977	Gallus gallus	Gallus gallus breeding flocks	2015	11	1	1	1	1	1	1	1	1	1	1	10	CS54SPI-1SPI-2SPI-3SPI-4SPI-5SPI-6SPI-9SPI-12SPI-14	1	1	1	1	1	1	1	1	1	1	1	1	1	1	1	1	1	1	1	0	1	1	1	1	1	1	1	1	1	1	1	1	1
200724_2978	Gallus gallus	Gallus gallus breeding flocks	2015	11	1	1	1	1	1	1	1	1	1	1	10	CS54SPI-1SPI-2SPI-3SPI-4SPI-5SPI-6SPI-9SPI-12SPI-14	1	1	1	1	1	1	1	1	1	1	1	1	1	1	1	1	1	1	1	0	1	1	1	1	1	1	1	1	1	1	1	1	1
200724_2979	Gallus gallus	Gallus gallus breeding flocks	2015	11	1	1	1	1	1	1	1	1	1	1	10	CS54SPI-1SPI-2SPI-3SPI-4SPI-5SPI-6SPI-9SPI-12SPI-14	1	1	1	1	1	1	1	1	1	1	1	1	1	1	1	1	1	1	1	0	1	1	1	1	1	1	1	1	1	1	1	1	1
200724_2980	Gallus gallus	Gallus gallus laying flocks	2015	11	1	1	1	1	1	1	1	1	1	1	10	CS54SPI-1SPI-2SPI-3SPI-4SPI-5SPI-6SPI-9SPI-12SPI-14	1	1	1	1	1	1	1	1	1	1	1	1	1	1	1	1	1	1	1	0	1	1	1	1	1	1	1	1	1	1	1	1	1
200724_2981	Gallus gallus	Gallus gallus broiler flocks	2015	11	1	1	1	1	1	1	1	1	1	1	10	CS54SPI-1SPI-2SPI-3SPI-4SPI-5SPI-6SPI-9SPI-12SPI-14	1	1	1	1	1	1	1	1	1	1	1	1	1	1	1	1	1	1	1	0	1	1	1	1	1	1	1	1	1	1	1	1	1
200724_2982	Gallus gallus	Gallus gallus laying flocks	2015	11	1	1	1	1	1	1	1	1	1	1	10	CS54SPI-1SPI-2SPI-3SPI-4SPI-5SPI-6SPI-9SPI-12SPI-14	1	1	1	1	1	1	1	1	1	1	1	1	1	1	1	1	1	1	1	1	1	1	1	1	1	1	1	1	1	1	1	1	1
200730_3007	Gallus gallus	Gallus gallus breeding flocks	2015	11	1	1	1	1	1	1	1	1	1	1	10	CS54SPI-1SPI-2SPI-3SPI-4SPI-5SPI-6SPI-9SPI-12SPI-14	1	1	1	1	1	1	1	1	1	1	1	1	1	1	1	1	1	1	1	0	1	1	1	1	1	1	1	1	1	1	1	1	1
200730_3008	Gallus gallus	Gallus gallus breeding flocks	2014	11	1	1	1	1	1	1	1	1	1	1	10	CS54SPI-1SPI-2SPI-3SPI-4SPI-5SPI-6SPI-9SPI-12SPI-14	1	1	1	1	1	1	1	1	1	1	1	1	1	1	1	1	1	1	1	0	1	1	1	1	1	1	1	1	1	1	1	1	1
200730_3009	Gallus gallus	Gallus gallus broiler flocks	2014	11	1	1	1	1	1	1	1	1	1	1	10	CS54SPI-1SPI-2SPI-3SPI-4SPI-5SPI-6SPI-9SPI-12SPI-14	1	1	1	1	1	1	1	1	1	1	1	1	1	1	1	1	1	1	1	0	1	1	1	1	1	1	1	1	1	1	1	1	1
200730_3010	Gallus gallus	Gallus gallus broiler flocks	2014	11	1	1	1	1	1	1	1	1	1	1	10	CS54SPI-1SPI-2SPI-3SPI-4SPI-5SPI-6SPI-9SPI-12SPI-14	1	1	1	1	1	1	1	1	1	1	1	1	1	1	1	1	1	1	1	0	1	1	1	1	1	1	1	1	1	1	1	1	1
200730_3011	Gallus gallus	Gallus gallus broiler flocks	2014	11	1	1	1	1	1	1	1	1	1	1	10	CS54SPI-1SPI-2SPI-3SPI-4SPI-5SPI-6SPI-9SPI-12SPI-14	1	1	1	1	1	1	1	1	1	1	1	1	1	1	1	1	1	1	1	0	1	1	1	1	1	1	1	1	1	1	1	1	1
200730_3012	Gallus gallus	Gallus gallus broiler meat	2014	11	1	1	1	1	1	1	1	1	1	1	10	CS54SPI-1SPI-2SPI-3SPI-4SPI-5SPI-6SPI-9SPI-12SPI-14	1	1	1	1	1	1	1	1	1	1	1	1	1	1	1	1	1	1	1	0	1	1	1	1	1	1	1	1	1	1	1	1	1
200730_3013	Gallus gallus	Gallus gallus breeding flocks	2014	11	1	1	1	1	1	1	1	1	1	1	10	CS54SPI-1SPI-2SPI-3SPI-4SPI-5SPI-6SPI-9SPI-12SPI-14	1	1	1	1	1	1	1	1	1	1	1	1	1	1	1	1	1	1	1	0	1	1	1	1	1	1	1	1	1	1	1	1	1
200730_3014	Gallus gallus	Gallus gallus broiler meat	2014	11	1	1	1	1	1	1	1	1	1	1	10	CS54SPI-1SPI-2SPI-3SPI-4SPI-5SPI-6SPI-9SPI-12SPI-14	1	1	1	1	1	1	1	1	1	1	1	1	1	1	1	1	1	1	1	0	1	1	1	1	1	1	1	1	1	1	1	1	1
200730_3015	Gallus gallus	Gallus gallus broiler flocks	2014	11	1	1	1	1	1	1	1	1	1	1	10	CS54SPI-1SPI-2SPI-3SPI-4SPI-5SPI-6SPI-9SPI-12SPI-14	1	1	1	1	1	1	1	1	1	1	1	1	1	1	1	1	1	1	1	0	1	1	1	1	1	1	1	1	1	1	1	1	1
200730_3016	Gallus gallus	Gallus gallus breeding flocks	2014	11	1	1	1	1	1	1	1	1	1	1	10	CS54SPI-1SPI-2SPI-3SPI-4SPI-5SPI-6SPI-9SPI-12SPI-14	1	1	1	1	1	1	1	1	1	1	1	1	1	1	1	1	1	1	1	0	1	1	1	1	1	1	1	1	1	1	1	1	1
200730_3017	Gallus gallus	Gallus gallus broiler meat	2014	11	1	1	1	1	1	1	1	1	1	1	10	CS54SPI-1SPI-2SPI-3SPI-4SPI-5SPI-6SPI-9SPI-12SPI-14	1	1	1	1	1	1	1	1	1	1	1	1	1	1	1	1	1	1	1	0	1	1	1	1	1	1	1	1	1	1	1	1	1
200730_3018	Gallus gallus	Gallus gallus laying flocks	2014	11	1	1	1	1	1	1	1	1	1	1	10	CS54SPI-1SPI-2SPI-3SPI-4SPI-5SPI-6SPI-9SPI-12SPI-14	1	1	1	1	1	1	1	1	1	1	1	1	1	1	1	1	1	1	1	0	1	1	1	1	1	1	1	1	1	1	1	1	1
200730_3019	Gallus gallus	Gallus gallus laying flocks	2014	11	1	1	1	1	1	1	1	1	1	1	10	CS54SPI-1SPI-2SPI-3SPI-4SPI-5SPI-6SPI-9SPI-12SPI-14	1	1	1	1	1	1	1	1	1	1	1	1	1	1	1	1	1	1	1	0	1	1	1	1	1	1	1	1	1	1	1	1	1
200730_3020	Gallus gallus	Gallus gallus breeding flocks	2014	11	1	1	1	1	1	1	1	1	1	1	10	CS54SPI-1SPI-2SPI-3SPI-4SPI-5SPI-6SPI-9SPI-12SPI-14	1	1	1	1	1	1	1	1	1	1	1	1	1	1	1	1	1	1	1	0	1	1	1	1	1	1	1	1	1	1	1	1	1
200730_3021	Gallus gallus	Gallus gallus laying flocks	2014	11	1	1	1	1	1	1	1	1	1	1	10	CS54SPI-1SPI-2SPI-3SPI-4SPI-5SPI-6SPI-9SPI-12SPI-14	1	1	1	1	1	1	1	1	1	1	1	1	1	1	1	1	1	1	1	0	1	1	1	1	1	1	1	1	1	1	1	1	1
200730_3022	Gallus gallus	Gallus gallus laying flocks	2014	11	1	1	1	1	1	1	1	1	1	1	10	CS54SPI-1SPI-2SPI-3SPI-4SPI-5SPI-6SPI-9SPI-12SPI-14	1	1	1	1	1	1	1	1	1	1	1	1	1	1	1	1	1	1	1	0	1	1	1	1	1	1	1	1	1	1	1	1	1
200730_3023	Gallus gallus	Gallus gallus laying flocks	2014	11	1	1	1	1	1	1	1	1	1	1	10	CS54SPI-1SPI-2SPI-3SPI-4SPI-5SPI-6SPI-9SPI-12SPI-14	1	1	1	1	1	1	1	1	1	1	1	1	1	1	1	1	1	1	1	0	1	1	1	1	1	1	1	1	1	1	1	1	1
200730_3024	Gallus gallus	Gallus gallus breeding flocks	2014	11	1	1	1	1	1	1	1	1	1	1	10	CS54SPI-1SPI-2SPI-3SPI-4SPI-5SPI-6SPI-9SPI-12SPI-14	1	1	1	1	1	1	1	1	1	1	1	1	1	1	1	1	1	1	1	0	1	1	1	1	1	1	1	1	1	1	1	1	1
200730_3025	Gallus gallus	Gallus gallus laying flocks	2013	11	1	1	1	1	1	1	1	1	1	1	10	CS54SPI-1SPI-2SPI-3SPI-4SPI-5SPI-6SPI-9SPI-12SPI-14	1	1	1	1	1	1	1	1	1	1	1	1	1	1	1	1	1	1	1	0	1	1	1	1	1	1	1	1	1	1	1	1	1
200730_3026	Gallus gallus	Gallus gallus breeding flocks	2013	11	1	1	1	1	1	1	1	1	1	1	10	CS54SPI-1SPI-2SPI-3SPI-4SPI-5SPI-6SPI-9SPI-12SPI-14	1	1	1	1	1	1	1	1	1	1	1	1	1	1	1	1	1	1	1	0	1	1	1	1	1	1	1	1	1	1	1	1	1
200806_3028	Gallus gallus	Gallus gallus broiler meat	2013	11	1	1	1	1	1	1	1	1	1	1	10	CS54SPI-1SPI-2SPI-3SPI-4SPI-5SPI-6SPI-9SPI-12SPI-14	1	1	1	1	1	1	1	1	1	1	1	1	1	1	1	1	1	1	1	0	1	1	1	1	1	1	1	1	1	1	1	1	1
200806_3029	Gallus gallus	Gallus gallus broiler meat	2013	11	1	1	1	1	1	1	1	1	1	1	10	CS54SPI-1SPI-2SPI-3SPI-4SPI-5SPI-6SPI-9SPI-12SPI-14	1	1	1	1	1	1	1	1	1	1	1	1	1	1	1	1	1	1	1	0	1	1	1	1	1	1	1	1	1	1	1	1	1
200806_3030	Gallus gallus	Gallus gallus broiler flocks	2013	11	1	1	1	1	1	1	1	1	1	1	10	CS54SPI-1SPI-2SPI-3SPI-4SPI-5SPI-6SPI-9SPI-12SPI-14	1	1	1	1	1	1	1	1	1	1	1	1	1	1	1	1	1	1	1	0	1	1	1	1	1	1	1	1	1	1	1	1	1
200806_3031	Gallus gallus	Gallus gallus broiler flocks	2013	11	1	1	1	1	1	1	1	1	1	1	10	CS54SPI-1SPI-2SPI-3SPI-4SPI-5SPI-6SPI-9SPI-12SPI-14	1	1	1	1	1	1	1	1	1	1	1	1	1	1	1	1	1	1	1	0	1	1	1	1	1	1	1	1	1	1	1	1	1
200806_3032	Gallus gallus	Gallus gallus breeding flocks	2013	11	1	1	1	1	1	1	1	1	1	1	10	CS54SPI-1SPI-2SPI-3SPI-4SPI-5SPI-6SPI-9SPI-12SPI-14	1	1	1	1	1	1	1	1	1	1	1	1	1	1	1	1	1	1	1	0	1	1	1	1	1	1	1	1	1	1	1	1	1
200806_3033	Gallus gallus	Gallus gallus laying flocks	2013	11	1	1	1	1	1	1	1	1	1	1	10	CS54SPI-1SPI-2SPI-3SPI-4SPI-5SPI-6SPI-9SPI-12SPI-14	1	1	1	1	1	1	1	1	1	1	1	1	1	1	1	1	1	1	1	0	1	1	1	1	1	1	1	1	1	1	1	1	1
200806_3034	Gallus gallus	Gallus gallus breeding flocks	2013	11	1	1	1	1	1	1	1	1	1	1	10	CS54SPI-1SPI-2SPI-3SPI-4SPI-5SPI-6SPI-9SPI-12SPI-14	1	1	1	1	1	1	1	1	1	1	1	1	1	1	1	1	1	1	1	0	1	1	1	1	1	1	1	1	1	1	1	1	1
200806_3035	Gallus gallus	Gallus gallus broiler flocks	2013	11	1	1	1	1	1	1	1	1	1	1	10	CS54SPI-1SPI-2SPI-3SPI-4SPI-5SPI-6SPI-9SPI-12SPI-14	1	1	1	1	1	1	1	1	1	1	1	1	1	1	1	1	1	1	1	0	1	1	1	1	1	1	1	1	1	1	1	1	1
200806_3036	Gallus gallus	Gallus gallus laying flocks	2013	11	1	1	1	1	1	1	1	1	1	1	10	CS54SPI-1SPI-2SPI-3SPI-4SPI-5SPI-6SPI-9SPI-12SPI-14	1	1	1	1	1	1	1	1	1	1	1	1	1	1	1	1	1	1	1	0	1	1	1	1	1	1	1	1	1	1	1	1	1
200806_3037	Gallus gallus	Gallus gallus broiler flocks	2013	11	1	1	1	1	1	1	1	1	1	1	10	CS54SPI-1SPI-2SPI-3SPI-4SPI-5SPI-6SPI-9SPI-12SPI-14	1	1	1	1	1	1	1	1	1	1	1	1	1	1	1	1	1	1	1	0	1	1	1	1	1	1	1	1	1	1	1	1	1
200806_3038	Gallus gallus	Gallus gallus breeding flocks	2013	11	1	1	1	1	1	1	1	1	1	1	10	CS54SPI-1SPI-2SPI-3SPI-4SPI-5SPI-6SPI-9SPI-12SPI-14	1	1	1	1	1	1	1	1	1	1	1	1	1	1	1	1	1	1	1	0	1	1	1	1	1	1	1	1	1	1	1	1	1
200806_3039	Gallus gallus	Gallus gallus broiler meat	2013	11	1	1	1	1	1	1	1	1	1	1	10	CS54SPI-1SPI-2SPI-3SPI-4SPI-5SPI-6SPI-9SPI-12SPI-14	1	1	1	1	1	1	1	1	1	1	1	1	1	1	1	1	1	1	1	0	1	1	1	1	1	1	1	1	1	1	1	1	1
200806_3040	Gallus gallus	Gallus gallus breeding flocks	2013	11	1	1	1	1	1	1	1	1	1	1	10	CS54SPI-1SPI-2SPI-3SPI-4SPI-5SPI-6SPI-9SPI-12SPI-14	1	1	1	1	1	1	1	1	1	1	1	1	1	1	1	1	1	1	1	0	1	1	1	1	1	1	1	1	1	1	1	1	1
200806_3041	Gallus gallus	Gallus gallus laying flocks	2013	11	1	1	1	1	1	1	1	1	1	1	10	CS54SPI-1SPI-2SPI-3SPI-4SPI-5SPI-6SPI-9SPI-12SPI-14	1	1	1	1	1	1	1	1	1	1	1	1	1	1	1	1	1	1	1	0	1	1	1	1	1	1	1	1	1	1	1	1	1
200806_3042	Gallus gallus	Gallus gallus broiler flocks	2013	11	1	1	1	1	1	1	1	1	1	1	10	CS54SPI-1SPI-2SPI-3SPI-4SPI-5SPI-6SPI-9SPI-12SPI-14	1	1	1	1	1	1	1	1	1	1	1	1	1	1	1	1	1	1	1	0	1	1	1	1	1	1	1	1	1	1	1	1	1
200806_3043	Gallus gallus	Table eggs	2012	11	1	1	1	1	1	1	1	1	1	1	10	CS54SPI-1SPI-2SPI-3SPI-4SPI-5SPI-6SPI-9SPI-12SPI-14	1	1	1	1	1	1	1	1	1	1	1	1	1	1	1	1	1	1	1	0	1	1	1	1	1	1	1	1	1	1	1	1	1
200806_3044	Gallus gallus	Gallus gallus broiler meat	2012	11	1	1	1	1	1	1	1	1	1	1	10	CS54SPI-1SPI-2SPI-3SPI-4SPI-5SPI-6SPI-9SPI-12SPI-14	1	1	1	1	1	1	1	1	1	1	1	1	1	1	1	1	1	1	1	0	1	1	1	1	1	1	1	1	1	1	1	1	1
200806_3045	Gallus gallus	Table eggs	2012	11	1	1	1	1	1	1	1	1	1	1	10	CS54SPI-1SPI-2SPI-3SPI-4SPI-5SPI-6SPI-9SPI-12SPI-14	1	1	1	1	1	1	1	1	1	1	1	1	1	1	1	1	1	1	1	0	1	1	1	1	1	1	1	1	1	1	1	1	1
200806_3046	Gallus gallus	Gallus gallus broiler flocks	2012	11	1	1	1	1	1	1	1	1	1	1	10	CS54SPI-1SPI-2SPI-3SPI-4SPI-5SPI-6SPI-9SPI-12SPI-14	1	1	1	1	1	1	1	1	1	1	1	1	1	1	1	1	1	1	1	0	1	1	1	1	1	1	1	1	1	1	1	1	1
200806_3047	Gallus gallus	Gallus gallus breeding flocks	2012	11	1	1	1	1	1	1	1	1	1	1	10	CS54SPI-1SPI-2SPI-3SPI-4SPI-5SPI-6SPI-9SPI-12SPI-14	1	1	1	1	1	1	1	1	1	1	1	1	1	1	1	1	1	1	1	0	1	1	1	1	1	1	1	1	1	1	1	1	1
200806_3048	Gallus gallus	Gallus gallus broiler meat	2012	11	1	1	1	1	1	1	1	1	1	1	10	CS54SPI-1SPI-2SPI-3SPI-4SPI-5SPI-6SPI-9SPI-12SPI-14	1	1	1	1	1	1	1	1	1	1	1	1	1	1	1	1	1	1	1	0	1	1	1	1	1	1	1	1	1	1	1	1	1
200903_3101	Gallus gallus	Gallus gallus breeding flocks	2012	11	1	1	1	1	1	1	1	1	1	1	10	CS54SPI-1SPI-2SPI-3SPI-4SPI-5SPI-6SPI-9SPI-12SPI-14	1	1	1	1	1	1	1	1	1	1	1	1	1	1	1	1	1	1	1	0	1	1	1	1	1	1	1	1	1	1	1	1	1
200903_3102	Gallus gallus	Gallus gallus broiler flocks	2012	11	1	1	1	1	1	1	1	1	1	1	10	CS54SPI-1SPI-2SPI-3SPI-4SPI-5SPI-6SPI-9SPI-12SPI-14	1	1	1	1	1	1	1	1	1	1	1	1	1	1	1	1	1	1	1	0	1	1	1	1	1	1	1	1	1	1	1	1	1
200903_3103	Gallus gallus	Gallus gallus broiler meat	2012	11	1	1	1	1	1	1	1	1	1	1	10	CS54SPI-1SPI-2SPI-3SPI-4SPI-5SPI-6SPI-9SPI-12SPI-14	1	1	1	1	1	1	1	1	1	1	1	1	1	1	1	1	1	1	1	0	1	1	1	1	1	1	1	1	1	1	1	1	1
200903_3104	Gallus gallus	Gallus gallus broiler flocks	2012	11	1	1	1	1	1	1	1	1	1	1	10	CS54SPI-1SPI-2SPI-3SPI-4SPI-5SPI-6SPI-9SPI-12SPI-14	1	1	1	1	1	1	1	1	1	1	1	1	1	1	1	1	1	1	1	0	1	1	1	1	1	1	1	1	1	1	1	1	1
200903_3121	Gallus gallus	Gallus gallus laying flocks	2012	11	1	1	1	1	1	1	1	1	1	1	10	CS54SPI-1SPI-2SPI-3SPI-4SPI-5SPI-6SPI-9SPI-12SPI-14	1	1	1	1	1	1	1	1	1	1	1	1	1	1	1	1	1	1	1	0	1	1	1	1	1	1	1	1	1	1	1	1	1
200903_3122	Gallus gallus	Gallus gallus laying flocks	2012	11	1	1	1	1	1	1	1	1	1	1	10	CS54SPI-1SPI-2SPI-3SPI-4SPI-5SPI-6SPI-9SPI-12SPI-14	1	1	1	1	1	1	1	1	1	1	1	1	1	1	1	1	1	1	1	0	1	1	1	1	1	1	1	1	1	1	1	1	1
200917_3136	Gallus gallus	Gallus gallus breeding flocks	2012	11	1	1	1	1	1	1	1	1	1	1	10	CS54SPI-1SPI-2SPI-3SPI-4SPI-5SPI-6SPI-9SPI-12SPI-14	1	1	1	1	1	1	1	1	1	1	1	1	1	1	1	1	1	1	1	0	1	1	1	1	1	1	1	1	1	1	1	1	1
200917_3137	Gallus gallus	Gallus gallus broiler flocks	2012	11	1	1	1	1	1	1	1	1	1	1	10	CS54SPI-1SPI-2SPI-3SPI-4SPI-5SPI-6SPI-9SPI-12SPI-14	1	1	1	1	1	1	1	1	1	1	1	1	1	1	1	1	1	1	1	0	1	1	1	1	1	1	1	1	1	1	1	1	1
200924_3173	Gallus gallus	Gallus gallus laying flocks	2012	11	1	1	1	1	1	1	1	1	1	1	10	CS54SPI-1SPI-2SPI-3SPI-4SPI-5SPI-6SPI-9SPI-12SPI-14	1	1	1	1	1	1	1	1	1	1	1	1	1	1	1	1	1	1	1	0	1	1	1	1	1	1	1	1	1	1	1	1	1
200924_3174	Gallus gallus	Gallus gallus laying flocks	2012	11	1	1	1	1	1	1	1	1	1	1	10	CS54SPI-1SPI-2SPI-3SPI-4SPI-5SPI-6SPI-9SPI-12SPI-14	1	1	1	1	1	1	1	1	1	1	1	1	1	1	1	1	1	1	1	0	1	1	1	1	1	1	1	1	1	1	1	1	1
200924_3175	Gallus gallus	Gallus gallus breeding flocks	2012	11	1	1	1	1	1	1	1	1	1	1	10	CS54SPI-1SPI-2SPI-3SPI-4SPI-5SPI-6SPI-9SPI-12SPI-14	1	1	1	1	1	1	1	1	1	1	1	1	1	1	1	1	1	1	1	0	1	1	1	1	1	1	1	1	1	1	1	1	1
200924_3176	Gallus gallus	Gallus gallus laying flocks	2012	11	1	1	1	1	1	1	1	1	1	1	10	CS54SPI-1SPI-2SPI-3SPI-4SPI-5SPI-6SPI-9SPI-12SPI-14	1	1	1	1	1	1	1	1	1	1	1	1	1	1	1	1	1	1	1	0	1	1	1	1	1	1	1	1	1	1	1	1	1
200924_3177	Gallus gallus	Gallus gallus laying flocks	2013	11	1	1	1	1	1	1	1	1	1	1	10	CS54SPI-1SPI-2SPI-3SPI-4SPI-5SPI-6SPI-9SPI-12SPI-14	1	1	1	1	1	1	1	1	1	1	1	1	1	1	1	1	1	1	1	0	1	1	1	1	1	1	1	1	1	1	1	1	1
201006_3195	Gallus gallus	Gallus gallus breeding flocks	2012	11	1	1	1	1	1	1	1	1	1	1	10	CS54SPI-1SPI-2SPI-3SPI-4SPI-5SPI-6SPI-9SPI-12SPI-14	1	1	1	1	1	1	1	1	1	1	1	1	1	1	1	1	1	1	1	0	1	1	1	1	1	1	1	1	1	1	1	1	1
201006_3196	Gallus gallus	Gallus gallus breeding flocks	2011	11	1	1	1	1	1	1	1	1	1	1	10	CS54SPI-1SPI-2SPI-3SPI-4SPI-5SPI-6SPI-9SPI-12SPI-14	1	1	1	1	1	1	1	1	1	1	1	1	1	1	1	1	1	1	1	0	1	1	1	1	1	1	1	1	1	1	1	1	1
201006_3197	Gallus gallus	Gallus gallus broiler flocks	2011	11	1	1	1	1	1	1	1	1	1	1	10	CS54SPI-1SPI-2SPI-3SPI-4SPI-5SPI-6SPI-9SPI-12SPI-14	1	1	1	1	1	1	1	1	1	1	1	1	1	1	1	1	1	1	1	0	1	1	1	1	1	1	1	1	1	1	1	1	1
201006_3198	Gallus gallus	Gallus gallus broiler meat	2011	11	1	1	1	1	1	1	1	1	1	1	10	CS54SPI-1SPI-2SPI-3SPI-4SPI-5SPI-6SPI-9SPI-12SPI-14	1	1	1	1	1	1	1	1	1	1	1	1	1	1	1	1	1	1	1	0	1	1	1	1	1	1	1	1	1	1	1	1	1
201006_3199	Gallus gallus	Gallus gallus broiler meat	2011	11	1	1	1	1	1	1	1	1	1	1	10	CS54SPI-1SPI-2SPI-3SPI-4SPI-5SPI-6SPI-9SPI-12SPI-14	1	1	1	1	1	1	1	1	1	1	1	1	1	1	1	1	1	1	1	0	1	1	1	1	1	1	1	1	1	1	1	1	1
201006_3200	Gallus gallus	Gallus gallus broiler flocks	2011	11	1	1	1	1	1	1	1	1	1	1	10	CS54SPI-1SPI-2SPI-3SPI-4SPI-5SPI-6SPI-9SPI-12SPI-14	1	1	1	1	1	1	1	1	1	1	1	1	1	1	1	1	1	1	1	0	1	1	1	1	1	1	1	1	1	1	1	1	1
201006_3201	Gallus gallus	Gallus gallus broiler flocks	2011	11	1	1	1	1	1	1	1	1	1	1	10	CS54SPI-1SPI-2SPI-3SPI-4SPI-5SPI-6SPI-9SPI-12SPI-14	1	1	1	1	1	1	1	1	1	1	1	1	1	1	1	1	1	1	1	0	1	1	1	1	1	1	1	1	1	1	1	1	1
201006_3202	Gallus gallus	Gallus gallus breeding flocks	2011	11	1	1	1	1	1	1	1	1	1	1	10	CS54SPI-1SPI-2SPI-3SPI-4SPI-5SPI-6SPI-9SPI-12SPI-14	1	1	1	1	1	1	1	1	1	1	1	1	1	1	1	1	1	1	1	0	1	1	1	1	1	1	1	1	1	1	1	1	1
201013_3206	Gallus gallus	Gallus gallus laying flocks	2011	11	1	1	1	1	1	1	1	1	1	1	10	CS54SPI-1SPI-2SPI-3SPI-4SPI-5SPI-6SPI-9SPI-12SPI-14	1	1	1	1	1	1	1	1	1	1	1	1	1	1	1	1	1	1	1	0	1	1	1	1	1	1	1	1	1	1	1	1	1
201013_3207	Gallus gallus	Gallus gallus breeding flocks	2011	11	1	1	1	1	1	1	1	1	1	1	10	CS54SPI-1SPI-2SPI-3SPI-4SPI-5SPI-6SPI-9SPI-12SPI-14	1	1	1	1	1	1	1	1	1	1	1	1	1	1	1	1	1	1	1	0	1	1	1	1	1	1	1	1	1	1	1	1	1
201013_3208	Gallus gallus	Gallus gallus breeding flocks	2011	11	1	1	1	1	1	1	1	1	1	1	10	CS54SPI-1SPI-2SPI-3SPI-4SPI-5SPI-6SPI-9SPI-12SPI-14	1	1	1	1	1	1	1	1	1	1	1	1	1	1	1	1	1	1	1	0	1	1	1	1	1	1	1	1	1	1	1	1	1
201013_3209	Gallus gallus	Table eggs	2011	11	1	1	1	1	1	1	1	1	1	1	10	CS54SPI-1SPI-2SPI-3SPI-4SPI-5SPI-6SPI-9SPI-12SPI-14	1	1	1	1	1	1	1	1	1	1	1	1	1	1	1	1	1	1	1	0	1	1	1	1	1	1	1	1	1	1	1	1	1
201013_3210	Gallus gallus	Gallus gallus broiler meat	2011	11	1	1	1	1	1	1	1	1	1	1	10	CS54SPI-1SPI-2SPI-3SPI-4SPI-5SPI-6SPI-9SPI-12SPI-14	1	1	1	1	1	1	1	1	1	1	1	1	1	1	1	1	1	1	1	0	1	1	1	1	1	1	1	1	1	1	1	1	1
201013_3211	Gallus gallus	Gallus gallus broiler flocks	2011	11	1	1	1	1	1	1	1	1	1	1	10	CS54SPI-1SPI-2SPI-3SPI-4SPI-5SPI-6SPI-9SPI-12SPI-14	1	1	1	1	1	1	1	1	1	1	1	1	1	1	1	1	1	1	1	0	1	1	1	1	1	1	1	1	1	1	1	1	1
201013_3212	Gallus gallus	Gallus gallus laying flocks	2011	11	1	1	1	1	1	1	1	1	1	1	10	CS54SPI-1SPI-2SPI-3SPI-4SPI-5SPI-6SPI-9SPI-12SPI-14	1	1	1	1	1	1	1	1	1	1	1	1	1	1	1	1	1	1	1	0	1	1	1	1	1	1	1	1	1	1	1	1	1
201013_3213	Gallus gallus	Gallus gallus breeding flocks	2011	11	1	1	1	1	1	1	1	1	1	1	10	CS54SPI-1SPI-2SPI-3SPI-4SPI-5SPI-6SPI-9SPI-12SPI-14	1	1	1	1	1	1	1	1	1	1	1	1	1	1	1	1	1	1	1	0	1	1	1	1	1	1	1	1	1	1	1	1	1
201013_3214	Gallus gallus	Gallus gallus laying flocks	2011	11	1	1	1	1	1	1	1	1	1	1	10	CS54SPI-1SPI-2SPI-3SPI-4SPI-5SPI-6SPI-9SPI-12SPI-14	1	1	1	1	1	1	1	1	1	1	1	1	1	1	1	1	1	1	1	0	1	1	1	1	1	1	1	1	1	1	1	1	1
201013_3215	Gallus gallus	Gallus gallus laying flocks	2011	11	1	1	1	1	1	1	1	1	1	1	10	CS54SPI-1SPI-2SPI-3SPI-4SPI-5SPI-6SPI-9SPI-12SPI-14	1	1	1	1	1	1	1	1	1	1	1	1	1	1	1	1	1	1	1	0	1	1	1	1	1	1	1	1	1	1	1	1	1
201013_3216	Gallus gallus	Gallus gallus broiler flocks	2011	11	1	1	1	1	1	1	1	1	1	1	10	CS54SPI-1SPI-2SPI-3SPI-4SPI-5SPI-6SPI-9SPI-12SPI-14	1	1	1	1	1	1	1	1	1	1	1	1	1	1	1	1	1	1	1	0	1	1	1	1	1	1	1	1	1	1	1	1	1
201013_3217	Gallus gallus	Table eggs	2011	11	1	1	1	1	1	1	1	1	1	1	10	CS54SPI-1SPI-2SPI-3SPI-4SPI-5SPI-6SPI-9SPI-12SPI-14	1	1	1	1	1	1	1	1	1	1	1	1	1	1	1	1	1	1	1	0	1	1	1	1	1	1	1	1	1	1	1	1	1
201013_3218	Gallus gallus	Gallus gallus broiler flocks	2010	11	1	1	1	1	1	1	1	1	1	1	10	CS54SPI-1SPI-2SPI-3SPI-4SPI-5SPI-6SPI-9SPI-12SPI-14	1	1	1	1	1	1	1	1	1	1	1	1	1	1	1	1	1	1	1	0	1	1	1	1	1	1	1	1	1	1	1	1	1
201013_3219	Gallus gallus	Gallus gallus broiler flocks	2010	11	1	1	1	1	1	1	1	1	1	1	10	CS54SPI-1SPI-2SPI-3SPI-4SPI-5SPI-6SPI-9SPI-12SPI-14	1	1	1	1	1	1	1	1	1	1	1	1	1	1	1	1	1	1	1	0	1	1	1	1	1	1	1	1	1	1	1	1	1
201013_3220	Gallus gallus	Gallus gallus broiler flocks	2010	11	1	1	1	1	1	1	1	1	1	1	10	CS54SPI-1SPI-2SPI-3SPI-4SPI-5SPI-6SPI-9SPI-12SPI-14	1	1	1	1	1	1	1	1	1	1	1	1	1	1	1	1	1	1	1	0	1	1	1	1	1	1	1	1	1	1	1	1	1
201013_3221	Gallus gallus	Gallus gallus laying flocks	2010	11	1	1	1	1	1	1	1	1	1	1	10	CS54SPI-1SPI-2SPI-3SPI-4SPI-5SPI-6SPI-9SPI-12SPI-14	1	1	1	1	1	1	1	1	1	1	1	1	1	1	1	1	1	1	1	0	1	1	1	1	1	1	1	1	1	1	1	1	1
201013_3222	Gallus gallus	Table eggs	2010	11	1	1	1	1	1	1	1	1	1	1	10	CS54SPI-1SPI-2SPI-3SPI-4SPI-5SPI-6SPI-9SPI-12SPI-14	1	1	1	1	1	1	1	1	1	1	1	1	1	1	1	1	1	1	1	0	1	1	1	1	1	1	1	1	1	1	1	1	1
201013_3223	Gallus gallus	Gallus gallus broiler flocks	2010	11	1	1	1	1	1	1	1	1	1	1	10	CS54SPI-1SPI-2SPI-3SPI-4SPI-5SPI-6SPI-9SPI-12SPI-14	1	1	1	1	1	1	1	1	1	1	1	1	1	1	1	1	1	1	1	0	1	1	1	1	1	1	1	1	1	1	1	1	1
201013_3224	Gallus gallus	Gallus gallus breeding flocks	2010	11	1	1	1	1	1	1	1	1	1	1	10	CS54SPI-1SPI-2SPI-3SPI-4SPI-5SPI-6SPI-9SPI-12SPI-14	1	1	1	1	1	1	1	1	1	1	1	1	1	1	1	1	1	1	1	0	1	1	1	1	1	1	1	1	1	1	1	1	1
201013_3225	Gallus gallus	Gallus gallus breeding flocks	2010	11	1	1	1	1	1	1	1	1	1	1	10	CS54SPI-1SPI-2SPI-3SPI-4SPI-5SPI-6SPI-9SPI-12SPI-14	1	1	1	1	1	1	1	1	1	1	1	1	1	1	1	1	1	1	1	0	1	1	1	1	1	1	1	1	1	1	1	1	1
201013_3226	Gallus gallus	Gallus gallus broiler meat	2010	11	1	1	1	1	1	1	1	1	1	1	10	CS54SPI-1SPI-2SPI-3SPI-4SPI-5SPI-6SPI-9SPI-12SPI-14	1	1	1	1	1	1	1	1	1	1	1	1	1	1	1	1	1	1	1	1	1	1	1	1	1	1	1	1	1	1	1	1	1
201013_3227	Gallus gallus	Gallus gallus breeding flocks	2010	11	1	1	1	1	1	1	1	1	1	1	10	CS54SPI-1SPI-2SPI-3SPI-4SPI-5SPI-6SPI-9SPI-12SPI-14	1	1	1	1	1	1	1	1	1	1	1	1	1	1	1	1	1	1	1	0	1	1	1	1	1	1	1	1	1	1	1	1	1
201022_3228	Gallus gallus	Gallus gallus laying flocks	2010	11	1	1	1	1	1	1	1	1	1	1	10	CS54SPI-1SPI-2SPI-3SPI-4SPI-5SPI-6SPI-9SPI-12SPI-14	1	1	1	1	1	1	1	1	1	1	1	1	1	1	1	1	1	1	1	0	1	1	1	1	1	1	1	1	1	1	1	1	1
201022_3229	Gallus gallus	Gallus gallus laying flocks	2010	11	1	1	1	1	1	1	1	1	1	1	10	CS54SPI-1SPI-2SPI-3SPI-4SPI-5SPI-6SPI-9SPI-12SPI-14	1	1	1	1	1	1	1	1	1	1	1	1	1	1	1	1	1	1	1	0	1	1	1	1	1	1	1	1	1	1	1	1	1
201022_3240	Gallus gallus	Gallus gallus laying flocks	2010	11	1	1	1	1	1	1	1	1	1	1	10	CS54SPI-1SPI-2SPI-3SPI-4SPI-5SPI-6SPI-9SPI-12SPI-14	1	1	1	1	1	1	1	1	1	1	1	1	1	1	1	1	1	1	1	1	1	1	1	1	1	1	1	1	1	1	1	1	1
201022_3241	Gallus gallus	Gallus gallus broiler meat	2010	11	1	1	1	1	1	1	1	1	1	1	10	CS54SPI-1SPI-2SPI-3SPI-4SPI-5SPI-6SPI-9SPI-12SPI-14	1	1	1	1	1	1	1	1	1	1	1	1	1	1	1	1	1	1	1	0	1	1	1	1	1	1	1	1	1	1	1	1	1
201022_3242	Gallus gallus	Gallus gallus breeding flocks	2010	11	1	1	1	1	1	1	1	1	1	1	10	CS54SPI-1SPI-2SPI-3SPI-4SPI-5SPI-6SPI-9SPI-12SPI-14	1	1	1	1	1	1	1	1	1	1	1	1	1	1	1	1	1	1	1	0	1	1	1	1	1	1	1	1	1	1	1	1	1
201022_3244	Gallus gallus	Gallus gallus laying flocks	2010	11	1	1	1	1	1	1	1	1	1	1	10	CS54SPI-1SPI-2SPI-3SPI-4SPI-5SPI-6SPI-9SPI-12SPI-14	1	1	1	1	1	1	1	1	1	1	1	1	1	1	1	1	1	1	1	0	1	1	1	1	1	1	1	1	1	1	1	1	1
201022_3245	Gallus gallus	Gallus gallus broiler meat	2010	11	1	1	1	1	1	1	1	1	1	1	10	CS54SPI-1SPI-2SPI-3SPI-4SPI-5SPI-6SPI-9SPI-12SPI-14	1	1	1	1	1	1	1	1	1	1	1	1	1	1	1	1	1	1	1	0	1	1	1	1	1	1	1	1	1	1	1	1	1
201030_3266	Gallus gallus	Gallus gallus laying flocks	2011	11	1	1	1	1	1	1	1	1	1	1	10	CS54SPI-1SPI-2SPI-3SPI-4SPI-5SPI-6SPI-9SPI-12SPI-14	1	1	1	1	1	1	1	1	1	1	1	1	1	1	1	1	1	1	1	0	1	1	1	1	1	1	1	1	1	1	1	1	1
201106_3271	Gallus gallus	Table eggs	2008	11	1	1	1	1	1	1	1	1	1	1	10	CS54SPI-1SPI-2SPI-3SPI-4SPI-5SPI-6SPI-9SPI-12SPI-14	1	1	1	1	1	1	1	1	1	1	1	1	1	1	1	1	1	1	1	0	1	1	1	1	1	1	1	1	1	1	1	1	1
201106_3272	Gallus gallus	Table eggs	2009	11	1	1	1	1	1	1	1	1	1	1	10	CS54SPI-1SPI-2SPI-3SPI-4SPI-5SPI-6SPI-9SPI-12SPI-14	1	1	1	1	1	1	1	1	1	1	1	1	1	1	1	1	1	1	1	0	1	1	1	1	1	1	1	1	1	1	1	1	1
201106_3273	Gallus gallus	Gallus gallus breeding flocks	2009	11	1	1	1	1	1	1	1	1	1	1	10	CS54SPI-1SPI-2SPI-3SPI-4SPI-5SPI-6SPI-9SPI-12SPI-14	1	1	1	1	1	1	1	1	1	1	1	1	1	1	1	1	1	1	1	0	1	1	1	1	1	1	1	1	1	1	1	1	1
201106_3274	Gallus gallus	Gallus gallus laying flocks	2009	11	1	1	1	1	1	1	1	1	1	1	10	CS54SPI-1SPI-2SPI-3SPI-4SPI-5SPI-6SPI-9SPI-12SPI-14	1	1	1	1	1	1	1	1	1	1	1	1	1	1	1	1	1	1	1	0	1	1	1	1	1	1	1	1	1	1	1	1	1
201106_3275	Gallus gallus	Gallus gallus breeding flocks	2009	11	1	1	1	1	1	1	1	1	1	1	10	CS54SPI-1SPI-2SPI-3SPI-4SPI-5SPI-6SPI-9SPI-12SPI-14	1	1	1	1	1	1	1	1	1	1	1	1	1	1	1	1	1	1	1	0	1	1	1	1	1	1	1	1	1	1	1	1	1
201106_3276	Gallus gallus	Gallus gallus broiler flocks	2009	11	1	1	1	1	1	1	1	1	1	1	10	CS54SPI-1SPI-2SPI-3SPI-4SPI-5SPI-6SPI-9SPI-12SPI-14	1	1	1	1	1	1	1	1	1	1	1	1	1	1	1	1	1	1	1	0	1	1	1	1	1	1	1	1	1	1	1	1	1
201106_3277	Gallus gallus	Gallus gallus breeding flocks	2009	11	1	1	1	1	1	1	1	1	1	1	10	CS54SPI-1SPI-2SPI-3SPI-4SPI-5SPI-6SPI-9SPI-12SPI-14	1	1	1	1	1	1	1	1	1	1	1	1	1	1	1	1	1	1	1	0	1	1	1	1	1	1	1	1	1	1	1	1	1
201106_3278	Gallus gallus	Gallus gallus breeding flocks	2009	11	1	1	1	1	1	1	1	1	1	1	10	CS54SPI-1SPI-2SPI-3SPI-4SPI-5SPI-6SPI-9SPI-12SPI-14	1	1	1	1	1	1	1	1	1	1	1	1	1	1	1	1	1	1	1	0	1	1	1	1	1	1	1	1	1	1	1	1	1
201106_3279	Gallus gallus	Gallus gallus breeding flocks	2009	11	1	1	1	1	1	1	1	1	1	1	10	CS54SPI-1SPI-2SPI-3SPI-4SPI-5SPI-6SPI-9SPI-12SPI-14	1	1	1	1	1	1	1	1	1	1	1	1	1	1	1	1	1	1	1	0	1	1	1	1	1	1	1	1	1	1	1	1	1
201106_3280	Gallus gallus	Gallus gallus laying flocks	2009	11	1	1	1	1	1	1	1	1	1	1	10	CS54SPI-1SPI-2SPI-3SPI-4SPI-5SPI-6SPI-9SPI-12SPI-14	1	1	1	1	1	1	1	1	1	1	1	1	1	1	1	1	1	1	1	0	1	1	1	1	1	1	1	1	1	1	1	1	1
201106_3281	Gallus gallus	Gallus gallus laying flocks	2009	11	1	1	1	1	1	1	1	1	1	1	10	CS54SPI-1SPI-2SPI-3SPI-4SPI-5SPI-6SPI-9SPI-12SPI-14	1	1	1	1	1	1	1	1	1	1	1	1	1	1	1	1	1	1	1	0	1	1	1	1	1	1	1	1	1	1	1	1	1
201106_3282	Gallus gallus	Gallus gallus laying flocks	2009	11	1	1	1	1	1	1	1	1	1	1	10	CS54SPI-1SPI-2SPI-3SPI-4SPI-5SPI-6SPI-9SPI-12SPI-14	1	1	1	1	1	1	1	1	1	1	1	1	1	1	1	1	1	1	1	1	1	1	1	1	1	1	1	1	1	1	1	1	1
201106_3283	Gallus gallus	Gallus gallus laying flocks	2009	11	1	1	1	1	1	1	1	1	1	1	10	CS54SPI-1SPI-2SPI-3SPI-4SPI-5SPI-6SPI-9SPI-12SPI-14	1	1	1	1	1	1	1	1	1	1	1	1	1	1	1	1	1	1	1	0	1	1	1	1	1	1	1	1	1	1	1	1	1
201106_3284	Gallus gallus	Gallus gallus broiler flocks	2009	11	1	1	1	1	1	1	1	1	1	1	10	CS54SPI-1SPI-2SPI-3SPI-4SPI-5SPI-6SPI-9SPI-12SPI-14	1	1	1	1	1	1	1	1	1	1	1	1	1	1	1	1	1	1	1	0	1	1	1	1	1	1	1	1	1	1	1	1	1
201106_3285	Gallus gallus	Gallus gallus broiler flocks	2009	11	1	1	1	1	1	1	1	1	1	1	10	CS54SPI-1SPI-2SPI-3SPI-4SPI-5SPI-6SPI-9SPI-12SPI-14	1	1	1	1	1	1	1	1	1	1	1	1	1	1	1	1	1	1	1	0	1	1	1	1	1	1	1	1	1	1	1	1	1
201106_3286	Gallus gallus	Gallus gallus broiler flocks	2009	11	1	1	1	1	1	1	1	1	1	1	10	CS54SPI-1SPI-2SPI-3SPI-4SPI-5SPI-6SPI-9SPI-12SPI-14	1	1	1	1	1	1	1	1	1	1	1	1	1	1	1	1	1	1	1	0	1	1	1	1	1	1	1	1	1	1	1	1	1
201106_3287	Gallus gallus	Gallus gallus broiler flocks	2009	11	1	1	1	1	1	1	1	1	1	1	10	CS54SPI-1SPI-2SPI-3SPI-4SPI-5SPI-6SPI-9SPI-12SPI-14	1	1	1	1	1	1	1	1	1	1	1	1	1	1	1	1	1	1	1	0	1	1	1	1	1	1	1	1	1	1	1	1	1
201106_3288	Gallus gallus	Gallus gallus broiler meat	2009	11	1	1	1	1	1	1	1	1	1	1	10	CS54SPI-1SPI-2SPI-3SPI-4SPI-5SPI-6SPI-9SPI-12SPI-14	1	1	1	1	1	1	1	1	1	1	1	1	1	1	1	1	1	1	1	0	1	1	1	1	1	1	1	1	1	1	1	1	1
201106_3289	Gallus gallus	Gallus gallus broiler meat	2009	11	1	1	1	1	1	1	1	1	1	1	10	CS54SPI-1SPI-2SPI-3SPI-4SPI-5SPI-6SPI-9SPI-12SPI-14	1	1	1	1	1	1	1	1	1	1	1	1	1	1	1	1	1	1	1	0	1	1	1	1	1	1	1	1	1	1	1	1	1
201106_3290	Gallus gallus	Gallus gallus broiler meat	2009	11	1	1	1	1	1	1	1	1	1	1	10	CS54SPI-1SPI-2SPI-3SPI-4SPI-5SPI-6SPI-9SPI-12SPI-14	1	1	1	1	1	1	1	1	1	1	1	1	1	1	1	1	1	1	1	0	1	1	1	1	1	1	1	1	1	1	1	1	1
201106_3291	Gallus gallus	Gallus gallus breeding flocks	2008	8211	1	1	1	1	1	1	1	1	1	1	10	CS54SPI-1SPI-2SPI-3SPI-4SPI-5SPI-6SPI-9SPI-12SPI-14	1	1	1	1	1	1	1	1	1	1	1	1	1	1	1	1	1	1	1	0	1	1	1	1	1	1	1	1	1	1	1	1	1
201106_3292	Gallus gallus	Gallus gallus breeding flocks	2008	11	1	1	1	1	1	1	1	1	1	1	10	CS54SPI-1SPI-2SPI-3SPI-4SPI-5SPI-6SPI-9SPI-12SPI-14	1	1	1	1	1	1	1	1	1	1	1	1	1	1	1	1	1	1	1	0	1	1	1	1	1	1	1	1	1	1	1	1	1
201106_3293	Gallus gallus	Gallus gallus breeding flocks	2008	11	1	1	1	1	1	1	1	1	1	1	10	CS54SPI-1SPI-2SPI-3SPI-4SPI-5SPI-6SPI-9SPI-12SPI-14	1	1	1	1	1	1	1	1	1	1	1	1	1	1	1	1	1	1	1	0	1	1	1	1	1	1	1	1	1	1	1	1	1
201106_3294	Gallus gallus	Gallus gallus breeding flocks	2008	11	1	1	1	1	1	1	1	1	1	1	10	CS54SPI-1SPI-2SPI-3SPI-4SPI-5SPI-6SPI-9SPI-12SPI-14	1	1	1	1	1	1	1	1	1	1	1	1	1	1	1	1	1	1	1	0	1	1	1	1	1	1	1	1	1	1	1	1	1
201113_3295	Gallus gallus	Gallus gallus breeding flocks	2008	11	1	1	1	1	1	1	1	1	1	1	10	CS54SPI-1SPI-2SPI-3SPI-4SPI-5SPI-6SPI-9SPI-12SPI-14	1	1	1	1	1	1	1	1	1	1	1	1	1	1	1	1	1	1	1	0	1	1	1	1	1	1	1	1	1	1	1	1	1
201113_3296	Gallus gallus	Gallus gallus laying flocks	2008	11	1	1	1	1	1	1	1	1	1	1	10	CS54SPI-1SPI-2SPI-3SPI-4SPI-5SPI-6SPI-9SPI-12SPI-14	1	1	1	1	1	1	1	1	1	1	1	1	1	1	1	1	1	1	1	0	1	1	1	1	1	1	1	1	1	1	1	1	1
201113_3297	Gallus gallus	Gallus gallus laying flocks	2008	11	1	1	1	1	1	1	1	1	1	1	10	CS54SPI-1SPI-2SPI-3SPI-4SPI-5SPI-6SPI-9SPI-12SPI-14	1	1	1	1	1	1	1	1	1	1	1	1	1	1	1	1	1	1	1	0	1	1	1	1	1	1	1	1	1	1	1	1	1
201113_3298	Gallus gallus	Gallus gallus laying flocks	2008	11	1	1	1	1	1	1	1	1	1	1	10	CS54SPI-1SPI-2SPI-3SPI-4SPI-5SPI-6SPI-9SPI-12SPI-14	1	1	1	1	1	1	1	1	1	1	1	1	1	1	1	1	1	1	1	0	1	1	1	1	1	1	1	1	1	1	1	1	1
201113_3299	Gallus gallus	Gallus gallus laying flocks	2008	11	1	1	1	1	1	1	1	1	1	1	10	CS54SPI-1SPI-2SPI-3SPI-4SPI-5SPI-6SPI-9SPI-12SPI-14	1	1	1	1	1	1	1	1	1	1	1	1	1	1	1	1	1	1	1	0	1	1	1	1	1	1	1	1	1	1	1	1	1
201113_3300	Gallus gallus	Gallus gallus laying flocks	2008	11	1	1	1	1	1	1	1	1	1	1	10	CS54SPI-1SPI-2SPI-3SPI-4SPI-5SPI-6SPI-9SPI-12SPI-14	1	1	1	1	1	1	1	1	1	1	1	1	1	1	1	1	1	1	1	0	1	1	1	1	1	1	1	1	1	1	1	1	1
201113_3301	Gallus gallus	Gallus gallus broiler flocks	2008	11	1	1	1	1	1	1	1	1	1	1	10	CS54SPI-1SPI-2SPI-3SPI-4SPI-5SPI-6SPI-9SPI-12SPI-14	1	1	1	1	1	1	1	1	1	1	1	1	1	1	1	1	1	1	1	0	1	1	1	1	1	1	1	1	1	1	1	1	1
201113_3302	Gallus gallus	Gallus gallus broiler flocks	2008	11	1	1	1	1	1	1	1	1	1	1	10	CS54SPI-1SPI-2SPI-3SPI-4SPI-5SPI-6SPI-9SPI-12SPI-14	1	1	1	1	1	1	1	1	1	1	1	1	1	1	1	1	1	1	1	0	1	1	1	1	1	1	1	1	1	1	1	1	1
201113_3303	Gallus gallus	Gallus gallus broiler flocks	2008	11	1	1	1	1	1	1	1	1	1	1	10	CS54SPI-1SPI-2SPI-3SPI-4SPI-5SPI-6SPI-9SPI-12SPI-14	1	1	1	1	1	1	1	1	1	1	1	1	1	1	1	1	1	1	1	0	1	1	1	1	1	1	1	1	1	1	1	1	1
201113_3304	Gallus gallus	Gallus gallus broiler flocks	2008	11	1	1	1	1	1	1	1	1	1	1	10	CS54SPI-1SPI-2SPI-3SPI-4SPI-5SPI-6SPI-9SPI-12SPI-14	1	1	1	1	1	1	1	1	1	1	1	1	1	1	1	1	1	1	1	0	1	1	1	1	1	1	1	1	1	1	1	1	1
201113_3305	Gallus gallus	Gallus gallus broiler meat	2008	11	1	1	1	1	1	1	1	1	1	1	10	CS54SPI-1SPI-2SPI-3SPI-4SPI-5SPI-6SPI-9SPI-12SPI-14	1	1	1	1	1	1	1	1	1	1	1	1	1	1	1	1	1	1	1	0	1	1	1	1	1	1	1	1	1	1	1	1	1
201113_3306	Gallus gallus	Gallus gallus broiler meat	2008	11	1	1	1	1	1	1	1	1	1	1	10	CS54SPI-1SPI-2SPI-3SPI-4SPI-5SPI-6SPI-9SPI-12SPI-14	1	1	1	1	1	1	1	1	1	1	1	1	1	1	1	1	1	1	1	0	1	1	1	1	1	1	1	1	1	1	1	1	1
201113_3307	Gallus gallus	Gallus gallus broiler meat	2008	11	1	1	1	1	1	1	1	1	1	1	10	CS54SPI-1SPI-2SPI-3SPI-4SPI-5SPI-6SPI-9SPI-12SPI-14	1	1	1	1	1	1	1	1	1	1	1	1	1	1	1	1	1	1	1	1	1	1	1	1	1	1	1	1	1	1	1	1	1
201113_3310	Gallus gallus	Gallus gallus broiler flocks	2015	11	1	1	1	1	1	1	1	1	1	1	10	CS54SPI-1SPI-2SPI-3SPI-4SPI-5SPI-6SPI-9SPI-12SPI-14	1	1	1	1	1	1	1	1	1	1	1	1	1	1	1	1	1	1	1	0	1	1	1	1	1	1	1	1	1	1	1	1	1
SAL_AB5989	Human	Human	2013	11	1	1	1	1	1	1	1	1	1	1	10	CS54SPI-1SPI-2SPI-3SPI-4SPI-5SPI-6SPI-9SPI-12SPI-14	1	1	1	1	1	1	1	1	1	1	1	1	1	1	1	1	1	1	1	0	1	1	1	1	1	1	1	1	1	1	1	1	1
SAL_AB6227	Human	Human	2013	11	1	1	1	1	0	1	1	1	1	1	9	CS54SPI-1SPI-2SPI-3 SPI-5SPI-6SPI-9SPI-12SPI-14	1	1	1	1	1	1	1	1	1	1	1	1	1	1	1	1	1	1	1	0	1	1	1	1	1	1	1	1	1	1	1	1	1
SAL_AB6233	Human	Human	2017	11	1	1	1	1	0	1	1	1	1	1	9	CS54SPI-1SPI-2SPI-3 SPI-5SPI-6SPI-9SPI-12SPI-14	1	1	1	1	1	1	1	1	1	1	1	1	1	1	1	1	1	1	1	0	1	1	1	1	1	1	1	1	1	1	1	1	1
SAL_AB6234	Human	Human	2017	11	1	1	1	1	0	1	1	1	1	1	9	CS54SPI-1SPI-2SPI-3 SPI-5SPI-6SPI-9SPI-12SPI-14	1	1	1	1	1	1	1	1	1	1	1	1	1	1	1	1	1	1	1	0	1	1	1	1	1	1	1	1	1	1	1	1	1
SAL_AB6237	Human	Human	2017	11	1	1	1	1	1	0	1	1	1	1	9	CS54SPI-1SPI-2SPI-3SPI-4 SPI-6SPI-9SPI-12SPI-14	1	1	1	1	1	1	1	1	1	1	1	1	1	1	1	1	1	1	1	0	1	1	1	1	1	1	1	1	1	1	1	1	1
SAL_TC5881	Human	Human	2018	11	1	1	1	1	1	1	1	1	1	1	10	CS54SPI-1SPI-2SPI-3SPI-4SPI-5SPI-6SPI-9SPI-12SPI-14	1	1	1	1	1	1	1	1	1	1	1	1	1	1	1	1	1	1	1	0	1	1	1	1	1	1	1	1	1	1	1	1	1
SAL_TC5882	Human	Human	2018	11	1	1	1	1	1	1	1	1	1	1	10	CS54SPI-1SPI-2SPI-3SPI-4SPI-5SPI-6SPI-9SPI-12SPI-14	1	1	1	1	1	1	1	1	1	1	1	1	1	1	1	1	1	1	1	0	1	1	1	1	1	1	1	1	1	1	1	1	1
SAL_TC5886	Human	Human	2018	11	1	1	1	1	0	0	1	1	1	1	8	CS54SPI-1SPI-2SPI-3 SPI-6SPI-9SPI-12SPI-14	1	1	1	1	1	1	1	1	1	1	1	1	1	1	1	1	1	1	1	0	0	1	1	1	1	1	1	1	0	1	1	1	1
SAL_TC5905	Human	Human	2018	11	1	1	1	1	1	1	1	1	1	1	10	CS54SPI-1SPI-2SPI-3SPI-4SPI-5SPI-6SPI-9SPI-12SPI-14	1	1	1	1	1	1	1	1	1	1	1	1	1	1	1	1	1	1	1	0	1	1	1	1	1	1	1	1	1	1	1	1	1
SAL_TC5907	Human	Human	2018	11	1	1	1	1	1	1	1	1	1	1	10	CS54SPI-1SPI-2SPI-3SPI-4SPI-5SPI-6SPI-9SPI-12SPI-14	1	1	1	1	1	1	1	1	1	1	1	1	1	1	1	1	1	1	1	0	1	1	1	1	1	1	1	1	1	1	1	1	1
SAL_TC5911	Human	Human	2018	11	1	1	1	1	0	1	1	1	1	1	9	CS54SPI-1SPI-2SPI-3 SPI-5SPI-6SPI-9SPI-12SPI-14	1	1	1	1	1	1	1	1	1	1	1	1	1	1	1	1	1	1	1	0	1	1	1	1	1	1	1	1	1	1	1	1	1
SAL_TC5913	Human	Human	2018	11	1	1	1	1	1	1	1	1	1	1	10	CS54SPI-1SPI-2SPI-3SPI-4SPI-5SPI-6SPI-9SPI-12SPI-14	1	1	1	1	1	1	1	1	1	1	1	1	1	1	1	1	1	1	1	0	1	1	1	1	1	1	1	1	1	1	1	1	1
SAL_TC6201	Human	Human	2019	11	1	1	1	1	1	1	1	1	1	1	10	CS54SPI-1SPI-2SPI-3SPI-4SPI-5SPI-6SPI-9SPI-12SPI-14	1	1	1	1	1	1	1	1	1	1	1	1	1	1	1	1	1	1	1	0	1	1	1	1	1	1	1	1	1	1	1	1	1
SAL_TC6211	Human	Human	2019	11	1	1	1	1	0	1	1	1	1	1	9	CS54SPI-1SPI-2SPI-3 SPI-5SPI-6SPI-9SPI-12SPI-14	1	1	1	1	1	1	1	1	1	1	1	1	1	1	1	1	1	1	1	0	1	1	1	1	1	1	1	1	1	1	1	1	1
SAL_TC6213	Human	Human	2019	11	1	1	1	1	1	1	1	1	1	1	10	CS54SPI-1SPI-2SPI-3SPI-4SPI-5SPI-6SPI-9SPI-12SPI-14	1	1	1	1	1	1	1	1	1	1	1	1	1	1	1	1	1	1	1	0	1	1	1	1	1	1	1	1	1	1	1	1	1
SAL_TC6215	Human	Human	2019	11	1	1	1	1	1	1	1	1	1	1	10	CS54SPI-1SPI-2SPI-3SPI-4SPI-5SPI-6SPI-9SPI-12SPI-14	1	1	1	1	1	1	1	1	1	1	1	1	1	1	1	1	1	1	1	0	1	1	1	1	1	1	1	1	1	1	1	1	1
SAL_TC6216	Human	Human	2019	11	1	1	1	1	1	1	1	1	1	1	10	CS54SPI-1SPI-2SPI-3SPI-4SPI-5SPI-6SPI-9SPI-12SPI-14	1	1	1	1	1	1	1	1	1	1	1	1	1	1	1	1	1	1	1	0	1	1	1	1	1	1	1	1	1	1	1	1	1
SAL_TC6219	Human	Human	2019	11	1	1	1	1	1	1	1	1	1	1	10	CS54SPI-1SPI-2SPI-3SPI-4SPI-5SPI-6SPI-9SPI-12SPI-14	1	1	1	1	1	1	1	1	1	1	1	1	1	1	1	1	1	1	1	0	1	1	1	1	1	1	1	1	1	1	1	1	1
SAL_TC6222	Human	Human	2019	11	1	1	1	1	1	1	1	1	1	1	10	CS54SPI-1SPI-2SPI-3SPI-4SPI-5SPI-6SPI-9SPI-12SPI-14	1	1	1	1	1	1	1	1	1	1	1	1	1	1	1	1	1	1	1	0	1	1	1	1	1	1	1	1	1	1	1	1	1
SAL_TC6226	Human	Human	2019	11	1	1	1	1	1	1	1	1	1	1	10	CS54SPI-1SPI-2SPI-3SPI-4SPI-5SPI-6SPI-9SPI-12SPI-14	1	1	1	1	1	1	1	1	1	1	1	1	1	1	1	1	1	1	1	0	1	1	1	1	1	1	1	1	1	1	1	1	1
SAL_TC6227	Human	Human	2019	11	1	1	1	1	1	1	1	1	1	1	10	CS54SPI-1SPI-2SPI-3SPI-4SPI-5SPI-6SPI-9SPI-12SPI-14	1	1	1	1	1	1	1	1	1	1	1	1	1	1	1	1	1	1	1	0	1	1	1	1	1	1	1	1	1	1	1	1	1
SAL_TC6228	Human	Human	2019	11	1	1	1	1	1	1	1	1	1	1	10	CS54SPI-1SPI-2SPI-3SPI-4SPI-5SPI-6SPI-9SPI-12SPI-14	1	1	1	1	1	1	1	1	1	1	1	1	1	1	1	1	1	1	1	0	1	1	1	1	1	1	1	1	1	1	1	1	1
SAL_TC6234	Human	Human	2019	11	1	1	1	1	1	1	1	1	1	1	10	CS54SPI-1SPI-2SPI-3SPI-4SPI-5SPI-6SPI-9SPI-12SPI-14	1	1	1	1	1	1	1	1	1	1	1	1	1	1	1	1	1	1	1	0	1	1	1	1	1	1	1	1	1	1	1	1	1
SAL_TC6237	Human	Human	2019	11	1	1	1	1	1	1	1	1	1	1	10	CS54SPI-1SPI-2SPI-3SPI-4SPI-5SPI-6SPI-9SPI-12SPI-14	1	1	1	1	1	1	1	1	1	1	1	1	1	1	1	1	1	1	1	0	1	1	1	1	1	1	1	1	1	1	1	1	1
SAL_TC6239	Human	Human	2019	11	1	1	1	1	1	1	1	1	1	1	10	CS54SPI-1SPI-2SPI-3SPI-4SPI-5SPI-6SPI-9SPI-12SPI-14	1	1	1	1	1	1	1	1	1	1	1	1	1	1	1	1	1	1	1	0	1	1	1	1	1	1	1	1	1	1	1	1	1
SAL_TC6240	Human	Human	2019	11	1	1	1	1	1	1	1	1	1	1	10	CS54SPI-1SPI-2SPI-3SPI-4SPI-5SPI-6SPI-9SPI-12SPI-14	1	1	1	1	1	1	1	1	1	1	1	1	1	1	1	1	1	1	1	0	1	1	1	1	1	1	1	1	1	1	1	1	1
SAL_TC6242	Human	Human	2019	11	1	1	1	1	1	1	1	1	1	1	10	CS54SPI-1SPI-2SPI-3SPI-4SPI-5SPI-6SPI-9SPI-12SPI-14	1	1	1	1	1	1	1	1	1	1	1	1	1	1	1	1	1	1	1	0	1	1	1	1	1	1	1	1	1	1	1	1	1
SAL_TC6245	Human	Human	2019	11	1	1	1	1	1	1	1	1	1	1	10	CS54SPI-1SPI-2SPI-3SPI-4SPI-5SPI-6SPI-9SPI-12SPI-14	1	1	1	1	1	1	1	1	1	1	1	1	1	1	1	1	1	1	1	0	1	1	1	1	1	1	1	1	1	1	1	1	1
SAL_TC6247	Human	Human	2019	11	1	1	1	1	1	1	1	1	1	1	10	CS54SPI-1SPI-2SPI-3SPI-4SPI-5SPI-6SPI-9SPI-12SPI-14	1	1	1	1	1	1	1	1	1	1	1	1	1	1	1	1	1	1	1	0	1	1	1	1	1	1	1	1	1	1	1	1	1
SAL_TC6625	Human	Human	2019	11	1	1	1	1	1	1	1	1	1	1	10	CS54SPI-1SPI-2SPI-3SPI-4SPI-5SPI-6SPI-9SPI-12SPI-14	1	1	1	1	1	1	1	1	1	1	1	1	1	1	1	1	1	1	1	0	1	1	1	1	1	1	1	1	1	1	1	1	1
SAL_TC6626	Human	Human	2019	11	1	1	1	1	1	1	1	1	1	1	10	CS54SPI-1SPI-2SPI-3SPI-4SPI-5SPI-6SPI-9SPI-12SPI-14	1	1	1	1	1	1	1	1	1	1	1	1	1	1	1	1	1	1	1	0	1	1	1	1	1	1	1	1	1	1	1	1	1
SAL_TC6630	Human	Human	2019	11	1	1	1	1	0	1	1	1	1	1	9	CS54SPI-1SPI-2SPI-3 SPI-5SPI-6SPI-9SPI-12SPI-14	1	1	1	1	1	1	1	1	1	1	1	1	1	1	1	1	1	1	1	0	1	1	1	1	1	1	1	1	1	1	1	1	1
SAL_TC6631	Human	Human	2019	11	1	1	1	1	1	1	1	1	1	1	10	CS54SPI-1SPI-2SPI-3SPI-4SPI-5SPI-6SPI-9SPI-12SPI-14	1	1	1	1	1	1	1	1	1	1	1	1	1	1	1	1	1	1	1	0	1	1	1	1	1	1	1	1	1	1	1	1	1
SAL_TC6636	Human	Human	2019	11	1	1	1	1	1	1	1	1	1	1	10	CS54SPI-1SPI-2SPI-3SPI-4SPI-5SPI-6SPI-9SPI-12SPI-14	1	1	1	1	1	1	1	1	1	1	1	1	1	1	1	1	1	1	1	0	1	1	1	1	1	1	1	1	1	1	1	1	1
SAL_TC6637	Human	Human	2019	11	1	1	1	1	1	1	1	1	1	1	10	CS54SPI-1SPI-2SPI-3SPI-4SPI-5SPI-6SPI-9SPI-12SPI-14	1	1	1	1	1	1	1	1	1	1	1	1	1	1	1	1	1	1	1	0	1	1	1	1	1	1	1	1	1	1	1	1	1
SAL_TC6639	Human	Human	2019	11	1	1	1	1	1	1	1	1	1	1	10	CS54SPI-1SPI-2SPI-3SPI-4SPI-5SPI-6SPI-9SPI-12SPI-14	1	1	1	1	1	1	1	1	1	1	1	1	1	1	1	1	1	1	1	0	1	1	1	1	1	1	1	1	1	1	1	1	1
SAL_XA5511	Human	Human	2013	11	1	1	1	1	1	1	1	1	1	1	10	CS54SPI-1SPI-2SPI-3SPI-4SPI-5SPI-6SPI-9SPI-12SPI-14	1	1	1	1	1	1	1	1	1	1	1	1	1	1	1	1	1	1	1	0	1	1	1	1	1	1	1	1	1	1	1	1	1
SAL_XA5512	Human	Human	2013	11	1	1	1	1	1	1	1	1	1	1	10	CS54SPI-1SPI-2SPI-3SPI-4SPI-5SPI-6SPI-9SPI-12SPI-14	1	1	1	1	1	1	1	1	1	1	1	0	1	1	1	1	1	1	1	0	1	0	1	1	1	1	1	1	1	1	1	1	1
SAL_XA5513	Human	Human	2013	11	1	1	1	1	1	1	1	1	1	1	10	CS54SPI-1SPI-2SPI-3SPI-4SPI-5SPI-6SPI-9SPI-12SPI-14	1	1	1	1	1	1	1	1	1	1	1	1	1	1	1	1	1	1	1	0	1	1	1	1	1	1	1	1	1	1	1	1	1
SAL_XA5514	Human	Human	2013	11	1	1	1	1	1	1	1	1	1	1	10	CS54SPI-1SPI-2SPI-3SPI-4SPI-5SPI-6SPI-9SPI-12SPI-14	1	1	1	1	1	1	1	1	1	1	1	1	1	1	1	1	1	1	1	0	1	1	1	1	1	1	1	1	1	1	1	1	1
SAL_XA6362	Human	Human	2014	11	1	1	1	1	1	1	1	1	1	1	10	CS54SPI-1SPI-2SPI-3SPI-4SPI-5SPI-6SPI-9SPI-12SPI-14	1	1	1	1	1	1	1	1	1	1	1	1	1	1	1	1	1	1	1	0	1	1	1	1	1	1	1	1	1	1	1	1	1
SAL_XA6364	Human	Human	2014	11	1	1	1	1	1	1	1	1	1	1	10	CS54SPI-1SPI-2SPI-3SPI-4SPI-5SPI-6SPI-9SPI-12SPI-14	1	1	1	1	1	1	1	1	1	1	1	1	1	1	1	1	1	1	1	0	1	1	1	1	1	1	1	1	1	1	1	1	1
SAL_XA6365	Human	Human	2014	11	1	1	1	1	1	1	1	1	1	1	10	CS54SPI-1SPI-2SPI-3SPI-4SPI-5SPI-6SPI-9SPI-12SPI-14	1	1	1	1	1	1	1	1	1	1	1	1	1	1	1	1	1	1	1	0	1	1	1	1	1	1	1	1	1	1	1	1	1
SAL_XA6367	Human	Human	2015	11	1	1	1	1	1	1	1	1	1	1	10	CS54SPI-1SPI-2SPI-3SPI-4SPI-5SPI-6SPI-9SPI-12SPI-14	1	1	1	1	1	1	1	1	1	1	1	1	1	1	1	1	1	1	1	0	1	1	1	1	1	1	1	1	1	1	1	1	1
SAL_XA6370	Human	Human	2014	11	1	1	1	1	1	1	1	1	1	1	10	CS54SPI-1SPI-2SPI-3SPI-4SPI-5SPI-6SPI-9SPI-12SPI-14	1	1	1	1	1	1	1	1	1	1	1	1	1	1	1	1	1	1	1	0	1	1	1	1	1	1	1	1	1	1	1	1	1
SAL_XA6373	Human	Human	2016	11	1	1	1	1	1	1	1	1	1	1	10	CS54SPI-1SPI-2SPI-3SPI-4SPI-5SPI-6SPI-9SPI-12SPI-14	1	1	1	1	1	1	1	1	1	1	1	1	1	1	1	1	1	1	1	0	1	1	1	1	1	1	1	1	1	1	1	1	1
SAL_XA6374	Human	Human	2016	11	1	1	1	1	1	1	1	1	1	1	10	CS54SPI-1SPI-2SPI-3SPI-4SPI-5SPI-6SPI-9SPI-12SPI-14	1	1	1	1	1	1	1	1	1	1	1	1	1	1	1	1	1	1	1	0	1	1	1	1	1	1	1	1	1	1	1	1	1
SAL_XA6375	Human	Human	2016	11	1	1	1	1	1	1	1	1	1	1	10	CS54SPI-1SPI-2SPI-3SPI-4SPI-5SPI-6SPI-9SPI-12SPI-14	1	1	1	1	1	1	1	1	1	1	1	1	1	1	1	1	1	1	1	0	1	1	1	1	1	1	1	1	1	1	1	1	1
SAL_XA6377	Human	Human	2016	11	1	1	1	1	1	1	1	1	1	1	10	CS54SPI-1SPI-2SPI-3SPI-4SPI-5SPI-6SPI-9SPI-12SPI-14	1	1	1	1	1	1	1	1	1	1	1	1	1	1	1	1	1	1	1	0	1	1	1	1	1	1	1	1	1	1	1	1	1
SAL_XA6378	Human	Human	2016	11	1	1	1	1	1	1	1	1	1	1	10	CS54SPI-1SPI-2SPI-3SPI-4SPI-5SPI-6SPI-9SPI-12SPI-14	1	1	1	1	1	1	1	1	1	1	1	1	1	1	1	1	1	1	1	0	1	1	1	1	1	1	1	1	1	1	1	1	1
SAL_XA6379	Human	Human	2016	11	1	1	1	1	1	1	1	1	1	1	10	CS54SPI-1SPI-2SPI-3SPI-4SPI-5SPI-6SPI-9SPI-12SPI-14	1	1	1	1	1	1	1	1	1	1	1	1	1	1	1	1	1	1	1	0	1	1	1	1	1	1	1	1	1	1	1	1	1
SAL_XA6386	Human	Human	2015	11	1	1	1	1	1	1	1	1	1	1	10	CS54SPI-1SPI-2SPI-3SPI-4SPI-5SPI-6SPI-9SPI-12SPI-14	1	1	1	1	1	1	1	1	1	1	1	1	1	1	1	1	1	1	1	0	1	1	1	1	1	1	1	1	1	1	1	1	1
SAL_XA6395	Human	Human	2015	11	1	1	1	1	1	1	1	1	1	1	10	CS54SPI-1SPI-2SPI-3SPI-4SPI-5SPI-6SPI-9SPI-12SPI-14	1	1	1	1	1	1	1	1	1	1	1	1	1	1	1	1	1	1	1	0	1	1	1	1	1	1	1	1	1	1	1	1	1
SAL_XA6408	Human	Human	2014	11	1	1	1	1	1	1	1	1	1	1	10	CS54SPI-1SPI-2SPI-3SPI-4SPI-5SPI-6SPI-9SPI-12SPI-14	1	1	1	1	1	1	1	1	1	1	1	1	1	1	1	1	1	1	1	0	1	1	1	1	1	1	1	1	1	1	1	1	1
SAL_XA6410	Human	Human	2014	11	1	1	1	1	1	1	1	1	1	1	10	CS54SPI-1SPI-2SPI-3SPI-4SPI-5SPI-6SPI-9SPI-12SPI-14	1	1	1	1	1	1	1	1	1	1	1	1	1	1	1	1	1	1	1	0	1	1	1	1	1	1	1	1	1	1	1	1	1
SAL_XA6412	Human	Human	2014	11	1	1	1	1	1	1	1	1	1	1	10	CS54SPI-1SPI-2SPI-3SPI-4SPI-5SPI-6SPI-9SPI-12SPI-14	1	1	1	1	1	1	1	1	1	1	1	1	1	1	1	1	1	1	1	0	1	1	1	1	1	1	1	1	1	1	1	1	1
SAL_XA6454	Human	Human	2014	11	1	1	1	1	1	1	1	1	1	1	10	CS54SPI-1SPI-2SPI-3SPI-4SPI-5SPI-6SPI-9SPI-12SPI-14	1	1	1	1	1	1	1	1	1	1	1	1	1	1	1	1	1	1	1	0	1	1	1	1	1	1	1	1	1	1	1	1	1
SAL_XA6507	Human	Human	2013	11	1	1	1	1	1	1	1	1	1	1	10	CS54SPI-1SPI-2SPI-3SPI-4SPI-5SPI-6SPI-9SPI-12SPI-14	1	1	1	1	1	1	1	1	1	1	1	1	1	1	1	1	1	1	1	0	1	1	1	1	1	1	1	1	1	1	1	1	1
SAL_XA6508	Human	Human	2013	11	1	1	1	1	1	1	1	1	1	1	10	CS54SPI-1SPI-2SPI-3SPI-4SPI-5SPI-6SPI-9SPI-12SPI-14	1	1	1	1	1	1	1	1	1	1	1	1	1	1	1	1	1	1	1	0	1	1	1	1	0	1	1	1	1	1	1	1	1
				Total	275	275	275	275	268	272	275	275	275	275			274	275	275	275	275	275	275	275	275	275	275	274	275	275	275	275	275	275	275	8	274	274	275	275	274	275	275	275	274	275	275	275	275
Virulence genes association with Salmonella Pathogenicity Islands (SPI) and plasmid replicons
	SPI-1
	SPI-2
	SPI-3
	CS54
	IncFIB(S)_1/IncFII(S)_1
[truncated: 133 more columns]

## Sheet: general1
Etykiety wierszy	Liczba z source1	Liczba z source
Human	59	59
Human	59	59
Gallus gallus	216	216
Gallus gallus breeding flocks	59	59
Gallus gallus laying flocks	60	60
Table eggs	12	12
Gallus gallus broiler flocks	55	55
Gallus gallus broiler meat	30	30
Suma końcowa	275	275
Liczba z year	Etykiety kolumn
Etykiety wierszy	2008	2009	2010	2011	2012	2013	2014	2015	2016	2017	2018	2019	Suma końcowa
Human						8	8	3	6	3	7	24	59
Gallus gallus breeding flocks	5	5	4	5	5	5	5	5	5	5	5	5	59
Gallus gallus laying flocks	5	5	5	5	5	5	5	5	5	5	5	5	60
Table eggs	1	1	1	2	2				3			2	12
Gallus gallus broiler flocks	4	5	4	5	4	5	4	4	5	5	5	5	55
Gallus gallus broiler meat	3	3	3	3	3	3	3	1	3	1	4		30
Suma końcowa	18	19	17	20	19	26	25	18	27	19	26	41	275

## Sheet: Arkusz2
																Liczba z MST-69x1.0	Etykiety kolumn
																Etykiety wierszy		cluster_1	cluster_2	cluster_3	cluster_4	singleton_1	singleton_2	(puste)	Suma końcowa		cluster_2	cluster_3
Liczba z MST-69x1.0	Etykiety kolumn															Gallus gallus breeding flocks	2	3	20	33			1		59		20	33
Etykiety wierszy		cluster_1	cluster_2	cluster_3	cluster_4	singleton_1	singleton_2	(puste)	Suma końcowa		cluster_2	cluster_3	cluster_2	cluster_3		Gallus gallus broiler flocks			9	45	1				55		9	45
2008	1		1	15	1				18	2008	1	15	27	109	sum	Gallus gallus broiler meat			5	21	3	1			30		5	21
2009			6	10	1	1	1		19	2009	6	10	40.9091	55.8974	%	Gallus gallus laying flocks			18	39	3				60		18	39
2010			5	10	2				17	2010	5	10				Human			8	51					59		8	51
2011		1	2	17					20	2011	2	17				Table eggs			6	6					12		6	6
2012			3	16					19	2012	3	16				(puste)
2013			8	18					26	2013	8	18				Suma końcowa	2	3	66	195	7	1	1		275		66	195
2014			2	23					25	2014	2	23
2015			3	14	1				18	2015	3	14	39	86
2016	1		12	14					27	2016	12	14	59.0909	44.1026
2017			10	9					19	2017	10	9
2018		1	6	17	2				26	2018	6	17
2019		1	8	32					41	2019	8	32
(puste)
Suma końcowa	2	3	66	195	7	1	1		275		66	195
Liczba z MST-0x1.0	Etykiety kolumn
Etykiety wierszy	cluster_1	cluster_10	cluster_11	cluster_2	cluster_3	cluster_4	cluster_5	cluster_6	cluster_7	cluster_8	cluster_9	singleton_1	singleton_10	singleton_100	singleton_101	singleton_102	singleton_103	singleton_104	singleton_105	singleton_106	singleton_107	singleton_108	singleton_109	singleton_11	singleton_110	singleton_111	singleton_112	singleton_113	singleton_114	singleton_115	singleton_116	singleton_117	singleton_118	singleton_119	singleton_12	singleton_120	singleton_121	singleton_122	singleton_123	singleton_124	singleton_125	singleton_126	singleton_127	singleton_128	singleton_129	singleton_13	singleton_130	singleton_131	singleton_132
Gallus gallus breeding flocks		2			1	1		1	1	1				1			1	1		1																							1					1	1
Gallus gallus broiler flocks				1	2	1	1					1	1								1	1				1		1			1			1
Gallus gallus broiler meat					1		1		1																							1	1									1
Gallus gallus laying flocks			2		1			2		1	1				1	1								1			1		1						1				1					1	1		1
Human	1			2															1				1		1					1						1	1	1			1					1
Table eggs	1										1																													1
(puste)
Suma końcowa	2	2	2	3	5	2	2	3	2	2	2	1	1	1	1	1	1	1	1	1	1	1	1	1	1	1	1	1	1	1	1	1	1	1	1	1	1	1	1	1	1	1	1	1	1	1	1	1	1
year	(Wszystko)
Liczba z MST-5x1.0	Etykiety kolumn
Etykiety wierszy		cluster_1	cluster_10	cluster_11	cluster_12	cluster_13	cluster_14	cluster_15	cluster_16	cluster_17	cluster_18	cluster_19	cluster_2	cluster_20	cluster_21	cluster_22	cluster_23	cluster_24	cluster_25	cluster_26	cluster_27	cluster_28	cluster_29	cluster_3	cluster_30	cluster_4	cluster_5	cluster_6	cluster_7	cluster_8	cluster_9	singleton_1	singleton_10	singleton_11	singleton_12	singleton_13	singleton_14	singleton_15	singleton_16	singleton_17	singleton_18	singleton_19	singleton_2	singleton_20	singleton_21	singleton_22	singleton_23	singleton_24	singleton_25
Gallus gallus breeding flocks	2	5	3	1					3		3				2	4	1	2		2	2	8	1			1	1		1	1				1										1
Gallus gallus broiler flocks		1			1	4			1	1	5	1				3			2	3		12				1	1		1	1	2	1	1															1
Gallus gallus broiler meat					1	1			3		1	1			1	1				4		5							1	1
Gallus gallus laying flocks				3		1	2	2		1	2		2	1		3	1			4		5		2	2						2					1										1	1		1
Human				1		1		1			2									1		26	2												1		1	1	1	1	1	1	1		1
Table eggs				2			1							1								2						2
(puste)
Suma końcowa	2	6	3	7	2	7	3	3	7	2	13	2	2	2	3	11	2	2	2	14	2	58	3	2	2	2	2	2	3	3	4	1	1	1	1	1	1	1	1	1	1	1	1	1	1	1	1	1	1
Liczba z MST-5x1.0	Etykiety kolumn
Etykiety wierszy		cluster_1	cluster_10	cluster_11	cluster_12	cluster_13	cluster_14	cluster_15	cluster_16	cluster_17	cluster_18	cluster_19	cluster_2	cluster_20	cluster_21	cluster_22	cluster_23	cluster_24	cluster_25	cluster_26	cluster_27	cluster_28	cluster_29	cluster_3	cluster_30	cluster_4	cluster_5	cluster_6	cluster_7	cluster_8	cluster_9	singleton_1	singleton_10	singleton_11	singleton_12	singleton_13	singleton_14	singleton_15	singleton_16	singleton_17	singleton_18	singleton_19	singleton_2	singleton_20	singleton_21	singleton_22	singleton_23	singleton_24	singleton_25
2008	1																													1	1					1										1
2009		1						1	1							1						1					1		1																			1	1
2010		2			1				2		2						1	1									1
2011		1	1				2		1	1	3					2			1			2								1
2012					1				1	1	3							1				6			2
2013		1				1		1			3			1	1		1			2		2							1						1
2014		1						1			1					2				3		5							1	1			1												1
2015						1					1					1				2		3									1	1		1
2016	1			3		2			1					1		2			1		2	8																			1	1		1
2017				2		1	1		1						1	1				1		2	2	1		1					2
2018			1			2						2	1		1	1				4		6	1	1														1					1				1
2019			1	2									1			1				2		23				1		2									1		1	1
(puste)
Suma końcowa	2	6	3	7	2	7	3	3	7	2	13	2	2	2	3	11	2	2	2	14	2	58	3	2	2	2	2	2	3	3	4	1	1	1	1	1	1	1	1	1	1	1	1	1	1	1	1	1	1
[truncated: 210 more columns]
