# Supplementary material for: Molecular Characteristics of Epidemiologically Successful Salmonella Enteritidis in Poland
Source: Transbound Emerg Dis. 2025 Sep 16;2025:5598487. doi: 10.1155/tbed/5598487 (PMC12457055; doi:10.1155/tbed/5598487)
Supplement: Supporting Information 2 — A table containing complete metadata and accession numbers of human-origin strains. [file 5598487.f2.txt]

Uberstrain	Name	Data Source(Accession No.;Sequencing Platform;Sequencing Library;Insert Size;Experiment;Bases;Average Length;Status)	Barcode	Source Niche	Source Type	Source Details	Collection Year	Collection Month	Collection Day	Collection Time	Continent	Country	Region	District	City	Post Code	Latitude	Longitude	Serovar	Subspecies	Disease	Antigenic Formulas	Phage Type	Lab Contact	Comment	Bio Project ID	Project ID	Sample ID	Secondary Sample ID	Date Entered	Release Date	Status	Coverage	N50	Length	Species	Contig Number(>=200 bp)	Low Quality Bases	Version	Assembly Barcode
SAL_NA0114AA	Salmonella_enterica_subs_enterica_gr_O9,_nonmotile_198-15	ERR2210539;ILLUMINA;Paired;300;ERX2264892;426060360;99;SRA	SAL_NA0114AA	Human	Human	Homo sapiens; Feaces	2015	9	9		Europe	Poland					52.2597	21.0122						National Institute of Public Health - National Institute of Hygiene		PRJEB23743	ERP105515	SAMEA104413238	ERS2031180	2017-12-06	2017-12-05	Assembled	90	405830	4682501	Salmonella enterica;100.0%	34	1224	3.61	SAL_XA6386AA_AS
SAL_LB1270AA	PL-NIZP-Salm-AMR1-125/21	traces-0uQQzCU;ILLUMINA;Paired;;NA;;;Uploaded	SAL_LB1270AA	Human	Human	FAECES	2021	7	9		Europe	Poland					50.25841	19.02754	Enteritidis	I		9:g,m:-		T.Wo�kowicz						2022-02-18	2023-02-25	Assembled	37	222169	4649851	Salmonella enterica;97.22%	47	14756	4.1	SAL_TC4038AA_AS
SAL_NA0122AA	Salmonella_grD_177-16	ERR2210531;ILLUMINA;Paired;300;ERX2264884;411627048;98;SRA	SAL_NA0122AA	Human	Human	Homo sapiens; Feaces	2016	9			Europe	Poland					52.2597	21.0122						National Institute of Public Health - National Institute of Hygiene		PRJEB23743	ERP105515	SAMEA104413230	ERS2031172	2017-12-06	2017-12-05	Assembled	87	441724	4698403	Salmonella enterica;100.0%	36	472	3.61	SAL_XA6378AA_AS
SAL_LB1303AA	PL-NIZP-Salm-AMR1-195/21	traces-0HhHaut;ILLUMINA;Paired;;NA;;;Uploaded	SAL_LB1303AA	Human	Human	FAECES	2021	11	9		Europe	Poland		Podkarpackie			50.04132	21.99901	Enteritidis	I		9:g,m:-		T.Wo�kowicz						2022-02-18	2023-02-25	Assembled	96	647784	4706179	Salmonella enterica;91.66%	31	12139	4.1	SAL_TC4071AA_AS
SAL_LB1268AA	PL-NIZP-Salm-AMR1-82/21	traces-0UmjDJN;ILLUMINA;Paired;;NA;;;Uploaded	SAL_LB1268AA	Human	Human	FAECES	2021	9	8		Europe	Poland					50.25841	19.02754	Enteritidis	I		9:g,m:-		T.Wo�kowicz						2022-02-18	2023-02-25	Assembled	34	318075	4706600	Salmonella enterica;97.06%	40	12763	4.1	SAL_TC4036AA_AS
SAL_LB1286AA	PL-NIZP-Salm-AMR1-157/21	traces-0FNjCuG;ILLUMINA;Paired;;NA;;;Uploaded	SAL_LB1286AA	Human	Human	FAECES	2021	11	8		Europe	Poland		Malopolskie			50.06143	19.93658	Enteritidis	I		9:g,m:-		T.Wo�kowicz						2022-02-18	2023-02-25	Assembled	28	41816	4668968	Salmonella enterica;99.46%	229	25340	4.1	SAL_TC4054AA_AS
SAL_LB1331AA	PL-NIZP-Salm-AMR1-184/21	traces-0HtYBfz;ILLUMINA;Paired;;NA;;;Uploaded	SAL_LB1331AA	Human	Human	FAECES	2021	10	8		Europe	Poland		Podkarpackie			50.04132	21.99901	Enteritidis	I		9:g,m:-		T.Wo�kowicz						2022-02-18	2023-02-25	Assembled	101	647796	4705683	Salmonella enterica;90.0%	27	11935	4.1	SAL_TC4099AA_AS
SAL_NA0121AA	Salmonella_grD_178-16	ERR2210532;ILLUMINA;Paired;300;ERX2264885;472601848;97;SRA	SAL_NA0121AA	Human	Human	Homo sapiens; Feaces	2016	7			Europe	Poland					52.2597	21.0122						National Institute of Public Health - National Institute of Hygiene		PRJEB23743	ERP105515	SAMEA104413231	ERS2031173	2017-12-06	2017-12-05	Assembled	100	406249	4709744	Salmonella enterica;97.73%	41	1420	3.61	SAL_XA6379AA_AS
SAL_LB1327AA	PL-NIZP-Salm-AMR1-165/21	traces-0hVJlZq;ILLUMINA;Paired;;NA;;;Uploaded	SAL_LB1327AA	Human	Human	FAECES	2021	11	7		Europe	Poland		Malopolskie			50.06143	19.93658	Enteritidis	I		9:g,m:-		T.Wo�kowicz						2022-02-18	2023-02-25	Assembled	78	401070	4692485	Salmonella enterica;95.0%	53	7839	4.1	SAL_TC4095AA_AS
SAL_LB1257AA	PL-NIZP-Salm-AMR1-88/21	traces-0qcJDHg;ILLUMINA;Paired;;NA;;;Uploaded	SAL_LB1257AA	Human	Human	FAECES	2021	10	7		Europe	Poland					50.25841	19.02754	Enteritidis	I		9:g,m:-		T.Wo�kowicz						2022-02-18	2023-02-25	Assembled	18	27681	4708720	Salmonella enterica;100.0%	349	99966	4.1	SAL_TC4025AA_AS
SAL_LB1293AA	PL-NIZP-Salm-AMR1-146/21	traces-0zKdWXn;ILLUMINA;Paired;;NA;;;Uploaded	SAL_LB1293AA	Human	Human		2021	10	7		Europe	Poland		Podlaskie			53.13333	23.16433	Enteritidis	I		9:g,m:-		T.Wo�kowicz						2022-02-18	2023-02-25	Assembled	53	292043	4660091	Salmonella enterica;96.55%	38	5089	4.1	SAL_TC4061AA_AS
SAL_LB1306AA	PL-NIZP-Salm-AMR1-164/21	traces-0nJPYVt;ILLUMINA;Paired;;NA;;;Uploaded	SAL_LB1306AA	Human	Human	FAECES	2021	10	7		Europe	Poland		Malopolskie			50.06143	19.93658	Enteritidis	I		9:g,m:-		T.Wo�kowicz						2022-02-18	2023-02-25	Assembled	79	406242	4699449	Salmonella enterica;96.43%	36	6072	4.1	SAL_TC4074AA_AS
SAL_NA0127AA	Salmonella_Enteritidis_172-16	ERR2210526;ILLUMINA;Paired;300;ERX2264879;481034764;98;SRA	SAL_NA0127AA	Human	Human	Homo sapiens; Feaces	2016	6			Europe	Poland					52.2597	21.0122	Enteritidis					National Institute of Public Health - National Institute of Hygiene		PRJEB23743	ERP105515	SAMEA104413225	ERS2031167	2017-12-06	2017-12-05	Assembled	102	406259	4706390	Salmonella enterica;96.97%	32	1037	3.61	SAL_XA6373AA_AS
SAL_NA0126AA	Salmonella_Enteritidis_173-16	ERR2210527;ILLUMINA;Paired;300;ERX2264880;402464832;98;SRA	SAL_NA0126AA	Human	Human	Homo sapiens; Feaces	2016	6			Europe	Poland					52.2597	21.0122	Enteritidis					National Institute of Public Health - National Institute of Hygiene		PRJEB23743	ERP105515	SAMEA104413226	ERS2031168	2017-12-06	2017-12-05	Assembled	85	406160	4705740	Salmonella enterica;97.14%	32	1328	3.61	SAL_XA6374AA_AS
SAL_NA0125AA	Salmonella_Enteritidis_174-16	ERR2210528;ILLUMINA;Paired;300;ERX2264881;377472348;99;SRA	SAL_NA0125AA	Human	Human	Homo sapiens; Feaces	2016	6			Europe	Poland					52.2597	21.0122	Enteritidis					National Institute of Public Health - National Institute of Hygiene		PRJEB23743	ERP105515	SAMEA104413227	ERS2031169	2017-12-06	2017-12-05	Assembled	80	492034	4699684	Salmonella enterica;100.0%	31	254	3.61	SAL_XA6375AA_AS
SAL_NA0123AA	Salmonella_Enteritidis_176-16	ERR2210530;ILLUMINA;Paired;300;ERX2264883;306072442;97;SRA	SAL_NA0123AA	Human	Human	Homo sapiens; Feaces	2016	6			Europe	Poland					52.2597	21.0122	Enteritidis					National Institute of Public Health - National Institute of Hygiene		PRJEB23743	ERP105515	SAMEA104413229	ERS2031171	2017-12-06	2017-12-05	Assembled	65	406293	4699450	Salmonella enterica;100.0%	41	478	3.61	SAL_XA6377AA_AS
SAL_LB1324AA	PL-NIZP-Salm-AMR1-168/21	traces-0KNupiS;ILLUMINA;Paired;;NA;;;Uploaded	SAL_LB1324AA	Human	Human	FAECES	2021	11	6		Europe	Poland		Malopolskie			50.06143	19.93658	Enteritidis	I		9:g,m:-		T.Wo�kowicz						2022-02-18	2023-02-25	Assembled	53	266811	4706760	Salmonella enterica;77.59%	96	11803	4.1	SAL_TC4092AA_AS
SAL_LB1319AA	PL-NIZP-Salm-AMR1-42/21	traces-0jotXyA;ILLUMINA;Paired;;NA;;;Uploaded	SAL_LB1319AA	Human	Human	FAECES	2021	11	5		Europe	Poland		Swietokrzyskie			50.87033	20.62752	Enteritidis	I		9:g,m:-		T.Wo�kowicz						2022-02-18	2023-02-25	Assembled	40	406275	4703612	Salmonella enterica;96.77%	36	10511	4.1	SAL_TC4087AA_AS
SAL_MA9559AA	Salmonella_Enteritidis_348-13	ERR2210670;ILLUMINA;Paired;300;ERX2265023;115682836;107;SRA	SAL_MA9559AA	Human	Human	Homo sapiens; Feaces	2013	12	4		Europe	Poland					52.2597	21.0122	Enteritidis					National Institute of Public Health - National Institute of Hygiene		PRJEB23743	ERP105515	SAMEA104413369	ERS2031311	2017-12-05	2017-12-05	Assembled	24	27216	4696171	Salmonella enterica;100.0%	312	23226	3.61	SAL_XA5511AA_AS
SAL_MA9558AA	Salmonella_enterica_O9_347-13	ERR2210671;ILLUMINA;Paired;300;ERX2265024;117813848;107;SRA	SAL_MA9558AA	Human	Human	Homo sapiens; Feaces	2013	12	4		Europe	Poland					52.2597	21.0122	O9					National Institute of Public Health - National Institute of Hygiene		PRJEB23743	ERP105515	SAMEA104413370	ERS2031312	2017-12-05	2017-12-05	Assembled	25	39685	4704269	Salmonella enterica;100.0%	235	18164	3.61	SAL_XA5512AA_AS
SAL_MA9557AA	Salmonella_Enteritidis_346-13	ERR2210672;ILLUMINA;Paired;300;ERX2265025;129059392;112;SRA	SAL_MA9557AA	Human	Human	Homo sapiens; Feaces	2013	12	4		Europe	Poland					52.2597	21.0122	Enteritidis					National Institute of Public Health - National Institute of Hygiene		PRJEB23743	ERP105515	SAMEA104413371	ERS2031313	2017-12-05	2017-12-05	Assembled	27	59185	4699959	Salmonella enterica;100.0%	160	13070	3.61	SAL_XA5513AA_AS
SAL_MA9556AA	Salmonella_Enteritidis_345-13	ERR2210673;ILLUMINA;Paired;300;ERX2265026;193381440;96;SRA	SAL_MA9556AA	Human	Human	Homo sapiens; Feaces	2013	12	4		Europe	Poland					52.2597	21.0122	Enteritidis					National Institute of Public Health - National Institute of Hygiene		PRJEB23743	ERP105515	SAMEA104413372	ERS2031314	2017-12-05	2017-12-05	Assembled	41	84253	4704760	Salmonella enterica;99.08%	104	5478	3.61	SAL_XA5514AA_AS
SAL_LB1305AA	PL-NIZP-Salm-AMR1-209/21	traces-0wHZALT;ILLUMINA;Paired;;NA;;;Uploaded	SAL_LB1305AA	Human	Human		2021	11	4		Europe	Poland		Warminsko-mazurskie			53.77995	20.49416	Enteritidis	I		9:g,m:-		T.Wo�kowicz						2022-02-18	2023-02-25	Assembled	101	478426	4701148	Salmonella enterica;95.83%	35	7105	4.1	SAL_TC4073AA_AS
SAL_LB1283AA	PL-NIZP-Salm-AMR1-52/21	traces-0YZkycI;ILLUMINA;Paired;;NA;;;Uploaded	SAL_LB1283AA	Human	Human		2021	10	31		Europe	Poland		Warminsko-mazurskie			53.77995	20.49416	Enteritidis	I		9:g,m:-		T.Wo�kowicz						2022-02-18	2023-02-25	Assembled	53	296687	4705272	Salmonella enterica;96.3%	33	11434	4.1	SAL_TC4051AA_AS
SAL_LB1285AA	PL-NIZP-Salm-AMR1-40/21	traces-0CxOUln;ILLUMINA;Paired;;NA;;;Uploaded	SAL_LB1285AA	Human	Human	FAECES	2021	10	31		Europe	Poland		Swietokrzyskie			50.87033	20.62752	Enteritidis	I		9:g,m:-		T.Wo�kowicz						2022-02-18	2023-02-25	Assembled	55	284930	4699547	Salmonella enterica;96.22%	68	13586	4.1	SAL_TC4053AA_AS
SAL_LB1295AA	PL-NIZP-Salm-AMR1-142/21	traces-0GvdPNm;ILLUMINA;Paired;;NA;;;Uploaded	SAL_LB1295AA	Human	Human	FAECES	2021	10	3		Europe	Poland		Podlaskie			53.13333	23.16433	Enteritidis	I		9:g,m:-		T.Wo�kowicz						2022-02-18	2023-02-25	Assembled	53	466285	4705098	Salmonella enterica;96.43%	32	11967	4.1	SAL_TC4063AA_AS
SAL_LB1323AA	PL-NIZP-Salm-AMR1-16/21	traces-0AHwhkE;ILLUMINA;Paired;;NA;;;Uploaded	SAL_LB1323AA	Human	Human	FAECES	2021	10	3		Europe	Poland		Dolnoslaskie			51.1	17.03333	Enteritidis	I		9:g,m:-		T.Wo�kowicz						2022-02-18	2023-02-25	Assembled	54	217554	4703016	Salmonella enterica;100.0%	58	12602	4.1	SAL_TC4091AA_AS
SAL_LB1259AA	PL-NIZP-Salm-AMR1-89/21	traces-0DDlqNj;ILLUMINA;Paired;;NA;;;Uploaded	SAL_LB1259AA	Human	Human	FAECES	2021	9	29		Europe	Poland					50.25841	19.02754	Enteritidis	I		9:g,m:-		T.Wo�kowicz						2022-02-18	2023-02-25	Assembled	21	47205	4709723	Salmonella enterica;100.0%	197	42259	4.1	SAL_TC4027AA_AS
SAL_LB1280AA	PL-NIZP-Salm-AMR1-98/21	traces-0XgbhHz;ILLUMINA;Paired;;NA;;;Uploaded	SAL_LB1280AA	Human	Human	FAECES	2021	6	29		Europe	Poland		Slaskie			50.25841	19.02754	Enteritidis	I		9:g,m:-		T.Wo�kowicz						2022-02-18	2023-02-25	Assembled	51	371922	4706872	Salmonella enterica;97.14%	44	12200	4.1	SAL_TC4048AA_AS
SAL_LB1304AA	PL-NIZP-Salm-AMR1-235/21	traces-0FkykQV;ILLUMINA;Paired;;NA;;;Uploaded	SAL_LB1304AA	Human	Human	FAECES	2021	11	28		Europe	Poland		Dolnoslaskie			51.1	17.03333	Enteritidis	I		9:g,m:-		T.Wo�kowicz						2022-02-18	2023-02-25	Assembled	100	718462	4699363	Salmonella enterica;94.12%	27	8783	4.1	SAL_TC4072AA_AS
SAL_LB1284AA	PL-NIZP-Salm-AMR1-13/21	traces-0qRfrns;ILLUMINA;Paired;;NA;;;Uploaded	SAL_LB1284AA	Human	Human	FAECES	2021	9	27		Europe	Poland					51.1	17.03333	Enteritidis	I		9:g,m:-		T.Wo�kowicz						2022-02-18	2023-02-25	Assembled	50	209631	4703254	Salmonella enterica;100.0%	75	13841	4.1	SAL_TC4052AA_AS
SAL_LB1315AA	PL-NIZP-Salm-AMR1-112/21	traces-0lRtBIo;ILLUMINA;Paired;;NA;;;Uploaded	SAL_LB1315AA	Human	Human	FAECES	2021	9	27		Europe	Poland					50.25841	19.02754	Enteritidis	I		9:g,m:-		T.Wo�kowicz						2022-02-18	2023-02-25	Assembled	35	217226	4706982	Salmonella enterica;97.44%	46	12242	4.1	SAL_TC4083AA_AS
SAL_LB1320AA	PL-NIZP-Salm-AMR1-126/21	traces-0YBkiAt;ILLUMINA;Paired;;NA;;;Uploaded	SAL_LB1320AA	Human	Human	FAECES	2021	8	27		Europe	Poland					50.25841	19.02754	Enteritidis	I		9:g,m:-		T.Wo�kowicz						2022-02-18	2023-02-25	Assembled	44	397164	4703840	Salmonella enterica;96.77%	32	11953	4.1	SAL_TC4088AA_AS
SAL_LB1332AA	PL-NIZP-Salm-AMR1-234/21	traces-0PWUWWd;ILLUMINA;Paired;;NA;;;Uploaded	SAL_LB1332AA	Human	Human	FAECES	2021	11	27		Europe	Poland		Dolnoslaskie			51.1	17.03333	Enteritidis	I		9:g,m:-		T.Wo�kowicz						2022-02-18	2023-02-25	Assembled	113	485464	4700480	Salmonella enterica;95.24%	33	8464	4.1	SAL_TC4100AA_AS
SAL_NA0017AA	Salmonella_enterica_subs_enterica_gr_O9,_nonmotile_52-15	ERR2210636;ILLUMINA;Paired;300;ERX2264989;410591384;98;SRA	SAL_NA0017AA	Human	Human	Homo sapiens; Feaces	2015	3	26		Europe	Poland					52.2597	21.0122						National Institute of Public Health - National Institute of Hygiene		PRJEB23743	ERP105515	SAMEA104413335	ERS2031277	2017-12-06	2017-12-05	Assembled	88	489845	4628182	Salmonella enterica;100.0%	37	507	3.61	SAL_XA6484AA_AS
SAL_LB1302AA	PL-NIZP-Salm-AMR1-233/21	traces-0GcBIFy;ILLUMINA;Paired;;NA;;;Uploaded	SAL_LB1302AA	Human	Human	FAECES	2021	11	26		Europe	Poland		Dolnoslaskie			51.1	17.03333	Enteritidis	I		9:g,m:-		T.Wo�kowicz						2022-02-18	2023-02-25	Assembled	99	485464	4700575	Salmonella enterica;95.65%	35	7999	4.1	SAL_TC4070AA_AS
SAL_LB1325AA	PL-NIZP-Salm-AMR1-39/21	traces-0lkVFnt;ILLUMINA;Paired;;NA;;;Uploaded	SAL_LB1325AA	Human	Human	FAECES	2021	10	26		Europe	Poland		Swietokrzyskie			50.87033	20.62752	Enteritidis	I		9:g,m:-		T.Wo�kowicz						2022-02-18	2023-02-25	Assembled	59	267952	4704085	Salmonella enterica;98.04%	68	12891	4.1	SAL_TC4093AA_AS
SAL_LB1262AA	PL-NIZP-Salm-AMR1-43/21	traces-0Vaurlo;ILLUMINA;Paired;;NA;;;Uploaded	SAL_LB1262AA	Human	Human		2021	4	25		Europe	Poland					53.77995	20.49416	Enteritidis	I		9:g,m:-		T.Wo�kowicz						2022-02-18	2023-02-25	Assembled	26	276498	4704243	Salmonella enterica;100.0%	40	14886	4.1	SAL_TC4030AA_AS
SAL_LB1291AA	PL-NIZP-Salm-AMR1-232/21	traces-0brGjVc;ILLUMINA;Paired;;NA;;;Uploaded	SAL_LB1291AA	Human	Human	FAECES	2021	11	24		Europe	Poland		Dolnoslaskie			51.1	17.03333	Enteritidis	I		9:g,m:-		T.Wo�kowicz						2022-02-18	2023-02-25	Assembled	76	406203	4700505	Salmonella enterica;95.24%	33	8437	4.1	SAL_TC4059AA_AS
SAL_LB1271AA	PL-NIZP-Salm-AMR1-91/21	traces-0mdoimB;ILLUMINA;Paired;;NA;;;Uploaded	SAL_LB1271AA	Human	Human	FAECES	2021	10	24		Europe	Poland					50.25841	19.02754	Enteritidis	I		9:g,m:-		T.Wo�kowicz						2022-02-18	2023-02-25	Assembled	37	102213	4717087	Salmonella enterica;97.82%	102	28391	4.1	SAL_TC4039AA_AS
SAL_LB1287AA	PL-NIZP-Salm-AMR1-32/21	traces-0fpdgor;ILLUMINA;Paired;;NA;;;Uploaded	SAL_LB1287AA	Human	Human	BLOOD	2021	8	22		Europe	Poland		Lubuskie			52.73679	15.22878	Enteritidis	I		9:g,m:-		T.Wo�kowicz						2022-02-18	2023-02-25	Assembled	61	238761	4725047	Salmonella enterica;92.86%	51	31395	4.1	SAL_TC4055AA_AS
SAL_LB1264AA	PL-NIZP-Salm-AMR1-45/21	traces-0MKepkP;ILLUMINA;Paired;;NA;;;Uploaded	SAL_LB1264AA	Human	Human	FAECES	2021	5	22		Europe	Poland					53.77995	20.49416	Enteritidis	I		9:g,m:-		T.Wo�kowicz						2022-02-18	2023-02-25	Assembled	27	228553	4706024	Salmonella enterica;98.04%	52	12919	4.1	SAL_TC4032AA_AS
SAL_PA5139AA	292-13	ERR2541850;ILLUMINA;Paired;;ERX2560192;;;SRA	SAL_PA5139AA	Human	Human	unidentified; Human	2013	10	22		Europe	Poland					52.2597	21.0122						Centre for Genomic Epidemiology, National Food Institute, Technical University of Denmark (DTU), Denmark		PRJEB26516	ERP108508	SAMEA4625201	ERS2445874	2018-05-08	2018-05-04	Assembled	165	284237	4706764	Salmonella enterica;100.0%	53	12361	4	SAL_AB6227AA_AS
SAL_LB1301AA	PL-NIZP-Salm-AMR1-230/21	traces-0UaVygg;ILLUMINA;Paired;;NA;;;Uploaded	SAL_LB1301AA	Human	Human	FAECES	2021	11	20		Europe	Poland		Dolnoslaskie			51.1	17.03333	Enteritidis	I		9:g,m:-		T.Wo�kowicz						2022-02-18	2023-02-25	Assembled	95	456422	4700799	Salmonella enterica;95.0%	28	7131	4.1	SAL_TC4069AA_AS
SAL_LB1307AA	PL-NIZP-Salm-AMR1-228/21	traces-0xJXoBf;ILLUMINA;Paired;;NA;;;Uploaded	SAL_LB1307AA	Human	Human	FAECES	2021	11	20		Europe	Poland		Dolnoslaskie			51.1	17.03333	Enteritidis	I		9:g,m:-		T.Wo�kowicz						2022-02-18	2023-02-25	Assembled	110	492230	4700314	Salmonella enterica;95.24%	32	7349	4.1	SAL_TC4075AA_AS
SAL_LB1266AA	PL-NIZP-Salm-AMR1-99/21	traces-0ycymmm;ILLUMINA;Paired;;NA;;;Uploaded	SAL_LB1266AA	Human	Human	FAECES	2021	10	20		Europe	Poland					50.25841	19.02754	Enteritidis	I		9:g,m:-		T.Wo�kowicz						2022-02-18	2023-02-25	Assembled	31	158164	4700743	Salmonella enterica;98.08%	61	10585	4.1	SAL_TC4034AA_AS
SAL_LB1294AA	PL-NIZP-Salm-AMR1-179/21	traces-0ytvxqY;ILLUMINA;Paired;;NA;;;Uploaded	SAL_LB1294AA	Human	Human	FAECES	2021	10	20		Europe	Poland		Podkarpackie			50.04132	21.99901	Enteritidis	I		9:g,m:-		T.Wo�kowicz						2022-02-18	2023-02-25	Assembled	51	433947	4665649	Salmonella enterica;96.66%	45	8772	4.1	SAL_TC4062AA_AS
SAL_LB1321AA	PL-NIZP-Salm-AMR1-75/21	traces-0TrnNSI;ILLUMINA;Paired;;NA;;;Uploaded	SAL_LB1321AA	Human	Human	FAECES	2021	10	20		Europe	Poland		Slaskie			50.25841	19.02754	Enteritidis	I		9:g,m:-		T.Wo�kowicz						2022-02-18	2023-02-25	Assembled	48	421943	4699780	Salmonella enterica;96.3%	34	7005	4.1	SAL_TC4089AA_AS
SAL_NA0046AA	Salmonella_Enteritidis_292-14	ERR2210607;ILLUMINA;Paired;300;ERX2264960;276321672;99;SRA	SAL_NA0046AA	Human	Human	Homo sapiens; Feaces	2014	10	20		Europe	Poland					52.2597	21.0122	Enteritidis					National Institute of Public Health - National Institute of Hygiene		PRJEB23743	ERP105515	SAMEA104413306	ERS2031248	2017-12-06	2017-12-05	Assembled	58	313702	4704258	Salmonella enterica;100.0%	33	1591	3.61	SAL_XA6454AA_AS
SAL_LB1269AA	PL-NIZP-Salm-AMR1-49/21	traces-0TYLqmt;ILLUMINA;Paired;;NA;;;Uploaded	SAL_LB1269AA	Human	Human	FAECES	2021	9	2		Europe	Poland					53.77995	20.49416	Enteritidis	I		9:g,m:-		T.Wo�kowicz						2022-02-18	2023-02-25	Assembled	36	324191	4705958	Salmonella enterica;96.43%	35	9496	4.1	SAL_TC4037AA_AS
SAL_LB1281AA	PL-NIZP-Salm-AMR1-44/21	traces-0NKLTJu;ILLUMINA;Paired;;NA;;;Uploaded	SAL_LB1281AA	Human	Human		2021	5	2		Europe	Poland		Warminsko-mazurskie			53.77995	20.49416	Enteritidis	I		9:g,m:-		T.Wo�kowicz						2022-02-18	2023-02-25	Assembled	51	283369	4707474	Salmonella enterica;96.55%	39	12358	4.1	SAL_TC4049AA_AS
SAL_LB1276AA	PL-NIZP-Salm-AMR1-71/21	traces-0AjAxkh;ILLUMINA;Paired;;NA;;;Uploaded	SAL_LB1276AA	Human	Human	FAECES	2021	11	2		Europe	Poland		Opolskie			50.67211	17.92533	Enteritidis	I		9:g,m:-		T.Wo�kowicz						2022-02-18	2023-02-25	Assembled	41	277775	4705665	Salmonella enterica;100.0%	36	11284	4.1	SAL_TC4044AA_AS
SAL_LB1278AA	PL-NIZP-Salm-AMR1-41/21	traces-0tllWcY;ILLUMINA;Paired;;NA;;;Uploaded	SAL_LB1278AA	Human	Human	FAECES	2021	11	2		Europe	Poland		Swietokrzyskie			50.87033	20.62752	Enteritidis	I		9:g,m:-		T.Wo�kowicz						2022-02-18	2023-02-25	Assembled	48	292026	4705214	Salmonella enterica;96.97%	42	10481	4.1	SAL_TC4046AA_AS
SAL_LB1299AA	PL-NIZP-Salm-AMR1-152/21	traces-0LOPTUe;ILLUMINA;Paired;;NA;;;Uploaded	SAL_LB1299AA	Human	Human	FAECES	2021	11	2		Europe	Poland		Malopolskie			50.06143	19.93658	Enteritidis	I		9:g,m:-		T.Wo�kowicz						2022-02-18	2023-02-25	Assembled	63	485443	4697933	Salmonella enterica;100.0%	33	6942	4.1	SAL_TC4067AA_AS
SAL_NA0092AA	Salmonella_Enteritidis_236-14	ERR2210561;ILLUMINA;Paired;300;ERX2264914;429996402;99;SRA	SAL_NA0092AA				2014	8	19		Europe	Poland					52.2597	21.0122	Enteritidis					National Institute of Public Health - National Institute of Hygiene		PRJEB23743	ERP105515	SAMEA104413260	ERS2031202	2017-12-06	2017-12-05	Assembled	91	406253	4699903	Salmonella enterica;100.0%	33	646	3.61	SAL_XA6408AA_AS
SAL_NA0090AA	Salmonella_Enteritidis_237-14	ERR2210563;ILLUMINA;Paired;300;ERX2264916;448938864;99;SRA	SAL_NA0090AA				2014	8	19		Europe	Poland					52.2597	21.0122	Enteritidis					National Institute of Public Health - National Institute of Hygiene		PRJEB23743	ERP105515	SAMEA104413262	ERS2031204	2017-12-06	2017-12-05	Assembled	96	451657	4648339	Salmonella enterica;96.97%	32	1149	3.61	SAL_XA6410AA_AS
SAL_NA0088AA	Salmonella_Enteritidis_238-14	ERR2210565;ILLUMINA;Paired;300;ERX2264918;366450876;99;SRA	SAL_NA0088AA				2014	8	19		Europe	Poland					52.2597	21.0122	Enteritidis					National Institute of Public Health - National Institute of Hygiene		PRJEB23743	ERP105515	SAMEA104413264	ERS2031206	2017-12-06	2017-12-05	Assembled	78	647852	4642420	Salmonella enterica;100.0%	30	1227	3.61	SAL_XA6412AA_AS
SAL_MA9994AA	Salmonella_enterica_O9-nonmotile_371-13	ERR2210659;ILLUMINA;Paired;300;ERX2265012;174194716;107;SRA	SAL_MA9994AA	Human	Human	Homo sapiens; Feaces	2013	12	19		Europe	Poland					52.2597	21.0122	O9					National Institute of Public Health - National Institute of Hygiene		PRJEB23743	ERP105515	SAMEA104413358	ERS2031300	2017-12-06	2017-12-05	Assembled	37	142243	4698741	Salmonella enterica;100.0%	80	5238	3.61	SAL_XA6507AA_AS
SAL_MA9993AA	Salmonella_enterica_O9-nonmotile_370-13	ERR2210660;ILLUMINA;Paired;300;ERX2265013;120241184;112;SRA	SAL_MA9993AA	Human	Human	Homo sapiens; Feaces	2013	12	19		Europe	Poland					52.2597	21.0122	O9					National Institute of Public Health - National Institute of Hygiene		PRJEB23743	ERP105515	SAMEA104413359	ERS2031301	2017-12-06	2017-12-05	Assembled	25	55494	4702913	Salmonella enterica;100.0%	179	19750	3.61	SAL_XA6508AA_AS
SAL_LB1296AA	PL-NIZP-Salm-AMR1-225/21	traces-0jmncOm;ILLUMINA;Paired;;NA;;;Uploaded	SAL_LB1296AA	Human	Human	FAECES	2021	11	19		Europe	Poland		Dolnoslaskie			51.1	17.03333	Enteritidis	I		9:g,m:-		T.Wo�kowicz						2022-02-18	2023-02-25	Assembled	79	440022	4700203	Salmonella enterica;95.83%	35	6483	4.1	SAL_TC4064AA_AS
SAL_LB1298AA	PL-NIZP-Salm-AMR1-226/21	traces-0wSudPl;ILLUMINA;Paired;;NA;;;Uploaded	SAL_LB1298AA	Human	Human	FAECES	2021	11	19		Europe	Poland		Dolnoslaskie			51.1	17.03333	Enteritidis	I		9:g,m:-		T.Wo�kowicz						2022-02-18	2023-02-25	Assembled	86	492352	4700004	Salmonella enterica;95.24%	32	7038	4.1	SAL_TC4066AA_AS
SAL_LB1329AA	PL-NIZP-Salm-AMR1-227/21	traces-0TrIgtG;ILLUMINA;Paired;;NA;;;Uploaded	SAL_LB1329AA	Human	Human	FAECES	2021	11	19		Europe	Poland		Dolnoslaskie			51.1	17.03333	Enteritidis	I		9:g,m:-		T.Wo�kowicz						2022-02-18	2023-02-25	Assembled	98	451901	4700957	Salmonella enterica;96.15%	40	8471	4.1	SAL_TC4097AA_AS
SAL_LB1263AA	PL-NIZP-Salm-AMR1-203/21	traces-0gFcgUX;ILLUMINA;Paired;;NA;;;Uploaded	SAL_LB1263AA	Human	Human	FAECES	2021	10	18		Europe	Poland		Podkarpackie			50.04132	21.99901	Enteritidis	I		9:g,m:-		T.Wo�kowicz						2022-02-18	2023-02-25	Assembled	39	280421	4710275	Salmonella enterica;93.34%	36	15484	4.1	SAL_TC4031AA_AS
SAL_LB1272AA	PL-NIZP-Salm-AMR1-28/21	traces-0DNMDlA;ILLUMINA;Paired;;NA;;;Uploaded	SAL_LB1272AA	Human	Human	FAECES	2021	10	18		Europe	Poland		Pomorskie			54.35205	18.64637	Enteritidis	I		9:g,m:-		T.Wo�kowicz						2022-02-18	2023-02-25	Assembled	37	229619	4688986	Salmonella enterica;98.04%	71	23695	4.1	SAL_TC4040AA_AS
SAL_LB1311AA	PL-NIZP-Salm-AMR1-105/21	traces-0iLrUQe;ILLUMINA;Paired;;NA;;;Uploaded	SAL_LB1311AA	Human	Human	FAECES	2021	10	18		Europe	Poland					50.25841	19.02754	Enteritidis	I		9:g,m:-		T.Wo�kowicz						2022-02-18	2023-02-25	Assembled	31	187115	4707140	Salmonella enterica;98.21%	69	17472	4.1	SAL_TC4079AA_AS
SAL_LB1326AA	PL-NIZP-Salm-AMR1-181/21	traces-0RmzkwA;ILLUMINA;Paired;;NA;;;Uploaded	SAL_LB1326AA	Human	Human	FAECES	2021	10	18		Europe	Poland		Podkarpackie			50.04132	21.99901	Enteritidis	I		9:g,m:-		T.Wo�kowicz						2022-02-18	2023-02-25	Assembled	68	273346	4645690	Salmonella enterica;96.0%	28	6010	4.1	SAL_TC4094AA_AS
SAL_NA0133AA	Salmonella_Enteritidis_156-15	ERR2210520;ILLUMINA;Paired;300;ERX2264873;467572112;98;SRA	SAL_NA0133AA	Human	Human	Homo sapiens; Feaces	2015	7	17		Europe	Poland					52.2597	21.0122	Enteritidis					National Institute of Public Health - National Institute of Hygiene		PRJEB23743	ERP105515	SAMEA104413219	ERS2031161	2017-12-06	2017-12-05	Assembled	99	361299	4703397	Salmonella enterica;100.0%	35	1049	3.61	SAL_XA6367AA_AS
SAL_LB1297AA	PL-NIZP-Salm-AMR1-200/21	traces-0uscsnR;ILLUMINA;Paired;;NA;;;Uploaded	SAL_LB1297AA	Human	Human	FAECES	2021	11	17		Europe	Poland		Podkarpackie			50.04132	21.99901	Enteritidis	I		9:g,m:-		T.Wo�kowicz						2022-02-18	2023-02-25	Assembled	88	478426	4698658	Salmonella enterica;95.0%	27	6586	4.1	SAL_TC4065AA_AS
SAL_LB1330AA	PL-NIZP-Salm-AMR1-199/21	traces-0WmoDcQ;ILLUMINA;Paired;;NA;;;Uploaded	SAL_LB1330AA	Human	Human	FAECES	2021	11	17		Europe	Poland		Podkarpackie			50.04132	21.99901	Enteritidis	I		9:g,m:-		T.Wo�kowicz						2022-02-18	2023-02-25	Assembled	103	491872	4744628	Salmonella enterica;85.0%	27	50663	4.1	SAL_TC4098AA_AS
SAL_LB1260AA	PL-NIZP-Salm-AMR1-101/21	traces-0dZkrzW;ILLUMINA;Paired;;NA;;;Uploaded	SAL_LB1260AA	Human	Human	FAECES	2021	10	17		Europe	Poland					50.25841	19.02754	Enteritidis	I		9:g,m:-		T.Wo�kowicz						2022-02-18	2023-02-25	Assembled	26	97907	4703807	Salmonella enterica;100.0%	119	17787	4.1	SAL_TC4028AA_AS
SAL_LB1275AA	PL-NIZP-Salm-AMR1-107/21	traces-0pRJXVJ;ILLUMINA;Paired;;NA;;;Uploaded	SAL_LB1275AA	Human	Human	FAECES	2021	10	17		Europe	Poland					50.25841	19.02754	Enteritidis	I		9:g,m:-		T.Wo�kowicz						2022-02-18	2023-02-25	Assembled	40	240070	4700680	Salmonella enterica;97.22%	40	12227	4.1	SAL_TC4043AA_AS
SAL_LB1282AA	PL-NIZP-Salm-AMR1-103/21	traces-0isokGm;ILLUMINA;Paired;;NA;;;Uploaded	SAL_LB1282AA	Human	Human	FAECES	2021	10	17		Europe	Poland					50.25841	19.02754	Enteritidis	I		9:g,m:-		T.Wo�kowicz						2022-02-18	2023-02-25	Assembled	52	684958	4703387	Salmonella enterica;100.0%	27	11233	4.1	SAL_TC4050AA_AS
SAL_NA0105AA	Salmonella_enterica_subs_enterica_gr_O9,_nonmotile_216-15	ERR2210548;ILLUMINA;Paired;300;ERX2264901;484287580;98;SRA	SAL_NA0105AA	Human	Human	Homo sapiens; Feaces	2015	9	16		Europe	Poland					52.2597	21.0122						National Institute of Public Health - National Institute of Hygiene		PRJEB23743	ERP105515	SAMEA104413247	ERS2031189	2017-12-06	2017-12-05	Assembled	102	490162	4706655	Salmonella enterica;100.0%	34	1305	3.61	SAL_XA6395AA_AS
SAL_PA4635AA	Salmonella_Enteritidis_5-13	ERR2559994;ILLUMINA;Paired;300;ERX2578336;;;SRA	SAL_PA4635AA	Human	Human	Homo sapiens; Feaces	2013	1	16		Europe	Poland					51.9194	19.1451	Enteritidis					National Institute of Public Health - National Institute of Hygiene		PRJEB23743	ERP105515	SAMEA4639486	ERS2460140	2018-05-03	2018-05-03	Assembled	115	412377	4707636	Salmonella enterica;100.0%	39	7820	4	SAL_AB5989AA_AS
SAL_LB1290AA	PL-NIZP-Salm-AMR1-178/21	traces-0VcEocY;ILLUMINA;Paired;;NA;;;Uploaded	SAL_LB1290AA	Human	Human	FAECES	2021	9	15		Europe	Poland		Podkarpackie			50.04132	21.99901	Enteritidis	I		9:g,m:-		T.Wo�kowicz						2022-02-18	2023-02-25	Assembled	46	292176	4655080	Salmonella enterica;93.34%	42	7503	4.1	SAL_TC4058AA_AS
SAL_NA0130AA	Salmonella_Enteritidis_159-14	ERR2210523;ILLUMINA;Paired;300;ERX2264876;372486596;97;SRA	SAL_NA0130AA	Human	Human	Homo sapiens; Feaces	2014	5	15		Europe	Poland					52.2597	21.0122	Enteritidis					National Institute of Public Health - National Institute of Hygiene		PRJEB23743	ERP105515	SAMEA104413222	ERS2031164	2017-12-06	2017-12-05	Assembled	79	429425	4699462	Salmonella enterica;100.0%	35	1400	3.61	SAL_XA6370AA_AS
SAL_LB1313AA	PL-NIZP-Salm-AMR1-109/21	traces-0fsXfKu;ILLUMINA;Paired;;NA;;;Uploaded	SAL_LB1313AA	Human	Human	FAECES	2021	10	15		Europe	Poland					50.25841	19.02754	Enteritidis	I		9:g,m:-		T.Wo�kowicz						2022-02-18	2023-02-25	Assembled	31	310732	4703061	Salmonella enterica;97.44%	39	13862	4.1	SAL_TC4081AA_AS
SAL_LB1316AA	PL-NIZP-Salm-AMR1-133/21	traces-0WzEUWK;ILLUMINA;Paired;;NA;;;Uploaded	SAL_LB1316AA	Human	Human	FAECES	2021	10	15		Europe	Poland					50.25841	19.02754	Enteritidis	I		9:g,m:-		T.Wo�kowicz						2022-02-18	2023-02-25	Assembled	36	376060	4700699	Salmonella enterica;100.0%	40	7202	4.1	SAL_TC4084AA_AS
SAL_LB1322AA	PL-NIZP-Salm-AMR1-37/21	traces-0PQNwdY;ILLUMINA;Paired;;NA;;;Uploaded	SAL_LB1322AA	Human	Human	FAECES	2021	10	15		Europe	Poland		Lubuskie			52.73679	15.22878	Enteritidis	I		9:g,m:-		T.Wo�kowicz						2022-02-18	2023-02-25	Assembled	48	207005	4705584	Salmonella enterica;100.0%	54	12153	4.1	SAL_TC4090AA_AS
SAL_LB1292AA	PL-NIZP-Salm-AMR1-182/21	traces-0SnYULB;ILLUMINA;Paired;;NA;;;Uploaded	SAL_LB1292AA	Human	Human	FAECES	2021	9	13		Europe	Poland		Podkarpackie			50.04132	21.99901	Enteritidis	I		9:g,m:-		T.Wo�kowicz						2022-02-18	2023-02-25	Assembled	44	237807	4658474	Salmonella enterica;100.0%	57	8720	4.1	SAL_TC4060AA_AS
SAL_NA0138AA	Salmonella_enterica_subs_enterica_O9_152-14	ERR2210515;ILLUMINA;Paired;300;ERX2264868;392321636;98;SRA	SAL_NA0138AA	Human	Human	Homo sapiens; Feaces	2014	5	13		Europe	Poland					52.2597	21.0122						National Institute of Public Health - National Institute of Hygiene		PRJEB23743	ERP105515	SAMEA104413214	ERS2031156	2017-12-06	2017-12-05	Assembled	83	441464	4705440	Salmonella enterica;100.0%	31	1204	3.61	SAL_XA6362AA_AS
SAL_NA0136AA	Salmonella_enterica_subs_enterica_O9_154-14	ERR2210517;ILLUMINA;Paired;300;ERX2264870;467850240;99;SRA	SAL_NA0136AA	Human	Human	Homo sapiens; Feaces	2014	5	13		Europe	Poland					52.2597	21.0122						National Institute of Public Health - National Institute of Hygiene		PRJEB23743	ERP105515	SAMEA104413216	ERS2031158	2017-12-06	2017-12-05	Assembled	99	491773	4706814	Salmonella enterica;100.0%	33	1264	3.61	SAL_XA6364AA_AS
SAL_NA0135AA	Salmonella_Enteritidis_155-14	ERR2210518;ILLUMINA;Paired;300;ERX2264871;483092082;99;SRA	SAL_NA0135AA	Human	Human	Homo sapiens; Feaces	2014	5	13		Europe	Poland					52.2597	21.0122	Enteritidis					National Institute of Public Health - National Institute of Hygiene		PRJEB23743	ERP105515	SAMEA104413217	ERS2031159	2017-12-06	2017-12-05	Assembled	102	421870	4704845	Salmonella enterica;100.0%	33	1264	3.61	SAL_XA6365AA_AS
SAL_LB1317AA	PL-NIZP-Salm-AMR1-84/21	traces-0JiQFYN;ILLUMINA;Paired;;NA;;;Uploaded	SAL_LB1317AA	Human	Human	BLOOD	2021	10	13		Europe	Poland		Slaskie			50.25841	19.02754	Enteritidis	I		9:g,m:-		T.Wo�kowicz						2022-02-18	2023-02-25	Assembled	38	647640	4705156	Salmonella enterica;100.0%	33	13157	4.1	SAL_TC4085AA_AS
SAL_LB1310AA	PL-NIZP-Salm-AMR1-216/21	traces-0YPyQqB;ILLUMINA;Paired;;NA;;;Uploaded	SAL_LB1310AA	Human	Human	FAECES	2021	11	12		Europe	Poland		Dolnoslaskie			51.1	17.03333	Enteritidis	I		9:g,m:-		T.Wo�kowicz						2022-02-18	2023-02-25	Assembled	115	440109	4705994	Salmonella enterica;95.83%	32	11521	4.1	SAL_TC4078AA_AS
SAL_LB1335AA	PL-NIZP-Salm-AMR1-215/21	traces-0VOJrvw;ILLUMINA;Paired;;NA;;;Uploaded	SAL_LB1335AA	Human	Human	FAECES	2021	11	12		Europe	Poland		Dolnoslaskie			51.1	17.03333	Enteritidis	I		9:g,m:-		T.Wo�kowicz						2022-02-18	2023-02-25	Assembled	125	491954	4705842	Salmonella enterica;95.23%	29	11440	4.1	SAL_TC4103AA_AS
SAL_LB1288AA	PL-NIZP-Salm-AMR1-27/21	traces-0ICacfn;ILLUMINA;Paired;;NA;;;Uploaded	SAL_LB1288AA	Human	Human	FAECES	2021	10	12		Europe	Poland		Pomorskie			54.35205	18.64637	Enteritidis	I		9:g,m:-		T.Wo�kowicz						2022-02-18	2023-02-25	Assembled	60	225488	4697788	Salmonella enterica;97.78%	50	6929	4.1	SAL_TC4056AA_AS
SAL_LB1274AA	PL-NIZP-Salm-AMR1-113/21	traces-0ugKOAK;ILLUMINA;Paired;;NA;;;Uploaded	SAL_LB1274AA	Human	Human	FAECES	2021	10	11		Europe	Poland					50.25841	19.02754	Enteritidis	I		9:g,m:-		T.Wo�kowicz						2022-02-18	2023-02-25	Assembled	40	310720	4703551	Salmonella enterica;100.0%	35	12117	4.1	SAL_TC4042AA_AS
SAL_LB1328AA	PL-NIZP-Salm-AMR1-201/21	traces-0uSXHoG;ILLUMINA;Paired;;NA;;;Uploaded	SAL_LB1328AA	Human	Human	FAECES	2021	5	10		Europe	Poland		Podkarpackie			50.04132	21.99901	Enteritidis	I		9:g,m:-		T.Wo�kowicz						2022-02-18	2023-02-25	Assembled	99	492232	4708470	Salmonella enterica;90.9%	29	15629	4.1	SAL_TC4096AA_AS
SAL_LB1265AA	PL-NIZP-Salm-AMR1-131/21	traces-0vuLboY;ILLUMINA;Paired;;NA;;;Uploaded	SAL_LB1265AA	Human	Human	FAECES	2021	9	1		Europe	Poland					50.25841	19.02754	Enteritidis	I		9:g,m:-		T.Wo�kowicz						2022-02-18	2023-02-25	Assembled	31	145350	4705155	Salmonella enterica;98.46%	69	16426	4.1	SAL_TC4033AA_AS
SAL_LB1334AA	PL-NIZP-Salm-AMR1-151/21	traces-0Xeyrqs;ILLUMINA;Paired;;NA;;;Uploaded	SAL_LB1334AA	Human	Human	FAECES	2021	11	1		Europe	Poland					50.06143	19.93658	Enteritidis	I		9:g,m:-		T.Wo�kowicz						2022-02-18	2023-02-25	Assembled	131	471756	4647488	Salmonella enterica;94.74%	27	5676	4.1	SAL_TC4102AA_AS
SAL_LB1333AA	PL-NIZP-Salm-AMR1-186/21	traces-0CzfSyY;ILLUMINA;Paired;;NA;;;Uploaded	SAL_LB1333AA	Human	Human		2021				Europe	Poland		Podkarpackie			50.04132	21.99901	Enteritidis	I		9:g,m:-		T.Wo�kowicz						2022-02-18	2023-02-25	Assembled	115	647792	4704371	Salmonella enterica;89.48%	26	9950	4.1	SAL_TC4101AA_AS
SAL_LB2714AA	PL-NIZP-Salm-NPZ-357/19	traces-0jjhAWh;ILLUMINA;Paired;;NA;;;Uploaded	SAL_LB2714AA	Human	Human		2019				Europe	Poland							Enteritidis	I				T.Wo�kowicz						2022-03-05	2023-03-12	Assembled	32	174914	4699520	Salmonella enterica;100.0%	46	8219	4.1	SAL_TC6201AA_AS
SAL_LB2755AA	PL-NIZP-Salm-NPZ-105/19	traces-0PaiYDu;ILLUMINA;Paired;;NA;;;Uploaded	SAL_LB2755AA	Human	Human		2019				Europe	Poland							Enteritidis	I				T.Wo�kowicz						2022-03-06	2023-03-13	Assembled	37	407092	4698717	Salmonella enterica;100.0%	27	6048	4.1	SAL_TC6211AA_AS
SAL_LB2757AA	PL-NIZP-Salm-NPZ-123/19	traces-0xTwwft;ILLUMINA;Paired;;NA;;;Uploaded	SAL_LB2757AA	Human	Human		2019				Europe	Poland							Enteritidis	I				T.Wo�kowicz						2022-03-06	2023-03-13	Assembled	23	371866	4703650	Salmonella enterica;96.3%	27	12526	4.1	SAL_TC6213AA_AS
SAL_LB2759AA	PL-NIZP-Salm-NPZ-24/19	traces-0rAYqNi;ILLUMINA;Paired;;NA;;;Uploaded	SAL_LB2759AA	Human	Human		2019				Europe	Poland							Enteritidis	I				T.Wo�kowicz						2022-03-06	2023-03-13	Assembled	41	327322	4699805	Salmonella enterica;100.0%	26	6623	4.1	SAL_TC6215AA_AS
SAL_LB2760AA	PL-NIZP-Salm-NPZ-60/19	traces-0vRkKJG;ILLUMINA;Paired;;NA;;;Uploaded	SAL_LB2760AA	Human	Human		2019				Europe	Poland							Enteritidis	I				T.Wo�kowicz						2022-03-06	2023-03-13	Assembled	51	471548	4700434	Salmonella enterica;95.24%	28	5914	4.1	SAL_TC6216AA_AS
SAL_LB2763AA	PL-NIZP-Salm-NPZ-318/19	traces-0qdjfnx;ILLUMINA;Paired;;NA;;;Uploaded	SAL_LB2763AA	Human	Human		2019				Europe	Poland							Enteritidis	I				T.Wo�kowicz						2022-03-06	2023-03-13	Assembled	51	440117	4709959	Salmonella enterica;92.0%	37	58624	4.1	SAL_TC6219AA_AS
SAL_LB2766AA	PL-NIZP-Salm-NPZ-139/19	traces-0IYPuMN;ILLUMINA;Paired;;NA;;;Uploaded	SAL_LB2766AA	Human	Human		2019				Europe	Poland							Enteritidis	I				T.Wo�kowicz						2022-03-06	2023-03-13	Assembled	49	406320	4698816	Salmonella enterica;96.43%	37	6749	4.1	SAL_TC6222AA_AS
SAL_LB2770AA	PL-NIZP-Salm-NPZ-1/19	traces-0mfwopP;ILLUMINA;Paired;;NA;;;Uploaded	SAL_LB2770AA	Human	Human		2019				Europe	Poland							Enteritidis	I				T.Wo�kowicz						2022-03-06	2023-03-13	Assembled	59	401379	4709238	Salmonella enterica;96.16%	34	11566	4.1	SAL_TC6226AA_AS
SAL_LB2771AA	PL-NIZP-Salm-NPZ-358/19	traces-0MgbRMR;ILLUMINA;Paired;;NA;;;Uploaded	SAL_LB2771AA	Human	Human		2019				Europe	Poland							Enteritidis	I				T.Wo�kowicz						2022-03-06	2023-03-13	Assembled	59	647752	4704172	Salmonella enterica;91.66%	31	9594	4.1	SAL_TC6227AA_AS
SAL_LB2772AA	PL-NIZP-Salm-NPZ-18/19	traces-0PGZAFm;ILLUMINA;Paired;;NA;;;Uploaded	SAL_LB2772AA	Human	Human		2019				Europe	Poland							Enteritidis	I				T.Wo�kowicz						2022-03-06	2023-03-13	Assembled	60	479330	4725984	Salmonella enterica;100.0%	34	12666	4.1	SAL_TC6228AA_AS
SAL_LB2778AA	PL-NIZP-Salm-NPZ-200/19	traces-0qufQSj;ILLUMINA;Paired;;NA;;;Uploaded	SAL_LB2778AA	Human	Human		2019				Europe	Poland							Enteritidis	I				T.Wo�kowicz						2022-03-06	2023-03-13	Assembled	67	471756	4701185	Salmonella enterica;95.65%	31	6264	4.1	SAL_TC6234AA_AS
SAL_LB2781AA	PL-NIZP-Salm-NPZ-274/19	traces-0RwvYDj;ILLUMINA;Paired;;NA;;;Uploaded	SAL_LB2781AA	Human	Human		2019				Europe	Poland							Enteritidis	I				T.Wo�kowicz						2022-03-06	2023-03-13	Assembled	67	491954	4700393	Salmonella enterica;95.45%	29	11665	4.1	SAL_TC6237AA_AS
SAL_LB2783AA	PL-NIZP-Salm-NPZ-335/19	traces-0txVKwx;ILLUMINA;Paired;;NA;;;Uploaded	SAL_LB2783AA	Human	Human		2019				Europe	Poland							Enteritidis	I				T.Wo�kowicz						2022-03-06	2023-03-13	Assembled	69	490279	4700877	Salmonella enterica;100.0%	25	6013	4.1	SAL_TC6239AA_AS
SAL_LB2784AA	PL-NIZP-Salm-NPZ-324/19	traces-0YzonBl;ILLUMINA;Paired;;NA;;;Uploaded	SAL_LB2784AA	Human	Human		2019				Europe	Poland							Enteritidis	I				T.Wo�kowicz						2022-03-06	2023-03-13	Assembled	73	491954	4702030	Salmonella enterica;95.83%	33	8317	4.1	SAL_TC6240AA_AS
SAL_LB2786AA	PL-NIZP-Salm-NPZ-259/19	traces-0qKdIbZ;ILLUMINA;Paired;;NA;;;Uploaded	SAL_LB2786AA	Human	Human		2019				Europe	Poland							Enteritidis	I				T.Wo�kowicz						2022-03-06	2023-03-13	Assembled	74	406329	4704865	Salmonella enterica;96.3%	35	9475	4.1	SAL_TC6242AA_AS
SAL_LB2789AA	PL-NIZP-Salm-NPZ-308/19	traces-0CXBPao;ILLUMINA;Paired;;NA;;;Uploaded	SAL_LB2789AA	Human	Human		2019				Europe	Poland							Enteritidis	I				T.Wo�kowicz						2022-03-06	2023-03-13	Assembled	79	440117	4720433	Salmonella enterica;92.6%	34	7515	4.1	SAL_TC6245AA_AS
SAL_LB2791AA	PL-NIZP-Salm-NPZ-286/19	traces-0mQFaDV;ILLUMINA;Paired;;NA;;;Uploaded	SAL_LB2791AA	Human	Human		2019				Europe	Poland							Enteritidis	I				T.Wo�kowicz						2022-03-06	2023-03-13	Assembled	86	813858	4706049	Salmonella enterica;100.0%	29	12689	4.1	SAL_TC6247AA_AS
SAL_LB3141AA	PL-NIZP-Salm-NPZ-156/19	traces-0OwxHNv;ILLUMINA;Paired;;NA;;;Uploaded	SAL_LB3141AA	Human	Human		2019				Europe	Poland							Enteritidis	I				T.Wo�kowicz						2022-03-11	2023-03-18	Assembled	42	390179	4700486	Salmonella enterica;96.67%	36	6069	4.1	SAL_TC6625AA_AS
SAL_LB3142AA	PL-NIZP-Salm-NPZ-167/19	traces-0TFwNcW;ILLUMINA;Paired;;NA;;;Uploaded	SAL_LB3142AA	Human	Human		2019				Europe	Poland							Enteritidis	I				T.Wo�kowicz						2022-03-11	2023-03-18	Assembled	42	471511	4763196	Salmonella enterica;91.66%	30	6829	4.1	SAL_TC6626AA_AS
SAL_LB3145AA	PL-NIZP-Salm-NPZ-314/19	traces-0jwCDWO;ILLUMINA;Paired;;NA;;;Uploaded	SAL_LB3145AA	Human	Human		2019				Europe	Poland							Enteritidis	I				T.Wo�kowicz						2022-03-11	2023-03-18	Assembled	48	595717	4700445	Salmonella enterica;96.15%	33	6379	4.1	SAL_TC6630AA_AS
SAL_LB3146AA	PL-NIZP-Salm-NPZ-169/19	traces-0eQrJuw;ILLUMINA;Paired;;NA;;;Uploaded	SAL_LB3146AA	Human	Human		2019				Europe	Poland							Enteritidis	I				T.Wo�kowicz						2022-03-11	2023-03-18	Assembled	49	521895	4716004	Salmonella enterica;96.0%	34	26306	4.1	SAL_TC6631AA_AS
SAL_LB3151AA	PL-NIZP-Salm-NPZ-353/19	traces-0XeGUBv;ILLUMINA;Paired;;NA;;;Uploaded	SAL_LB3151AA	Human	Human		2019				Europe	Poland							Enteritidis	I				T.Wo�kowicz						2022-03-11	2023-03-18	Assembled	56	406667	4700911	Salmonella enterica;96.0%	32	6214	4.1	SAL_TC6636AA_AS
SAL_LB3152AA	PL-NIZP-Salm-NPZ-364/19	traces-0WNLUfn;ILLUMINA;Paired;;NA;;;Uploaded	SAL_LB3152AA	Human	Human		2019				Europe	Poland							Enteritidis	I				T.Wo�kowicz						2022-03-11	2023-03-18	Assembled	60	491954	4699084	Salmonella enterica;95.45%	28	7223	4.1	SAL_TC6637AA_AS
SAL_LB3154AA	PL-NIZP-Salm-NPZ-355/19	traces-0UaZdes;ILLUMINA;Paired;;NA;;;Uploaded	SAL_LB3154AA	Human	Human		2019				Europe	Poland							Enteritidis	I				T.Wo�kowicz						2022-03-11	2023-03-18	Assembled	63	451817	4701118	Salmonella enterica;96.0%	32	5909	4.1	SAL_TC6639AA_AS
SAL_LB2513AA	PL-NIZP-Salm-NPZ-102/18	traces-0ZMcNoW;ILLUMINA;Paired;;NA;;;Uploaded	SAL_LB2513AA	Human	Human		2018				Europe	Poland							Enteritidis	I				T.Wo�kowicz						2022-03-03	2023-03-10	Assembled	25	145052	4702350	Salmonella enterica;98.21%	57	11850	4.1	SAL_TC5881AA_AS
SAL_LB2514AA	PL-NIZP-Salm-NPZ-108/18	traces-0oQejpV;ILLUMINA;Paired;;NA;;;Uploaded	SAL_LB2514AA	Human	Human		2018				Europe	Poland							Enteritidis	I				T.Wo�kowicz						2022-03-03	2023-03-10	Assembled	24	183645	4692144	Salmonella enterica;100.0%	43	10230	4.1	SAL_TC5882AA_AS
SAL_LB2518AA	PL-NIZP-Salm-NPZ-242/18	traces-0lIQtNU;ILLUMINA;Paired;;NA;;;Uploaded	SAL_LB2518AA	Human	Human		2018				Europe	Poland							Enteritidis	I				T.Wo�kowicz						2022-03-03	2023-03-10	Assembled	20	93601	4703598	Salmonella enterica;98.98%	102	39035	4.1	SAL_TC5886AA_AS
SAL_LB2537AA	PL-NIZP-Salm-NPZ-228/18	traces-0zwoexy;ILLUMINA;Paired;;NA;;;Uploaded	SAL_LB2537AA	Human	Human		2018				Europe	Poland							Enteritidis	I				T.Wo�kowicz						2022-03-03	2023-03-10	Assembled	31	289744	4701980	Salmonella enterica;97.14%	37	6861	4.1	SAL_TC5905AA_AS
SAL_LB2539AA	PL-NIZP-Salm-NPZ-276/18	traces-0lRlOYL;ILLUMINA;Paired;;NA;;;Uploaded	SAL_LB2539AA	Human	Human		2018				Europe	Poland							Enteritidis	I				T.Wo�kowicz						2022-03-03	2023-03-10	Assembled	31	321091	4702911	Salmonella enterica;100.0%	27	6560	4.1	SAL_TC5907AA_AS
SAL_LB2543AA	PL-NIZP-Salm-NPZ-248/18	traces-0XoQRlz;ILLUMINA;Paired;;NA;;;Uploaded	SAL_LB2543AA	Human	Human		2018				Europe	Poland							Enteritidis	I				T.Wo�kowicz						2022-03-03	2023-03-10	Assembled	32	401167	4698877	Salmonella enterica;100.0%	28	9712	4.1	SAL_TC5911AA_AS
SAL_LB2545AA	PL-NIZP-Salm-NPZ-315/18	traces-0sSHKMk;ILLUMINA;Paired;;NA;;;Uploaded	SAL_LB2545AA	Human	Human		2018				Europe	Poland							Enteritidis	I				T.Wo�kowicz						2022-03-03	2023-03-10	Assembled	31	412899	4697938	Salmonella enterica;100.0%	26	7577	4.1	SAL_TC5913AA_AS
SAL_PA5133AA	Salmonella_Enteritidis_69-17	ERR2541857;ILLUMINA;Paired;;ERX2560199;;;SRA	SAL_PA5133AA	Human	Human	unidentified; Human	2017				Europe	Poland					52.2597	21.0122						Centre for Genomic Epidemiology, National Food Institute, Technical University of Denmark (DTU), Denmark		PRJEB26523	ERP108515	SAMEA4625208	ERS2445881	2018-05-08	2018-05-04	Assembled	167	121106	4698231	Salmonella enterica;100.0%	84	18082	4	SAL_AB6233AA_AS
SAL_PA5132AA	Salmonella_Enteritidis_74-17	ERR2541861;ILLUMINA;Paired;;ERX2560203;;;SRA	SAL_PA5132AA	Human	Human	unidentified; Human	2017				Europe	Poland					52.2597	21.0122						Centre for Genomic Epidemiology, National Food Institute, Technical University of Denmark (DTU), Denmark		PRJEB26527	ERP108519	SAMEA4625212	ERS2445885	2018-05-08	2018-05-04	Assembled	126	120025	4698906	Salmonella enterica;100.0%	100	16220	4	SAL_AB6234AA_AS
SAL_PA5129AA	Salmonella_Enteritidis_72-17	ERR2541864;ILLUMINA;Paired;;ERX2560206;;;SRA	SAL_PA5129AA	Human	Human	unidentified; Human	2017				Europe	Poland					52.2597	21.0122						Centre for Genomic Epidemiology, National Food Institute, Technical University of Denmark (DTU), Denmark		PRJEB26530	ERP108522	SAMEA4625215	ERS2445888	2018-05-08	2018-05-04	Assembled	207	32148	4688864	Salmonella enterica;98.91%	284	51431	4	SAL_AB6237AA_AS
