# Supplementary material for: Molecular Characteristics of Epidemiologically Successful Salmonella Enteritidis in Poland
Source: Transbound Emerg Dis. 2025 Sep 16;2025:5598487. doi: 10.1155/tbed/5598487 (PMC12457055; doi:10.1155/tbed/5598487)
Supplement: Supporting Information 3 — A JSON file containing the minimum spanning tree of 273 Salmonella Enteritidis (ST11) with complete metadata uploaded (source and year of isolation, results of ARGs, virulence genes, plasmid replicons, SPIs, mutations in QRDR searching and clustering results at different thresholds). The JSON file can be uploaded here: https://achtman-lab.github.io/GrapeTree/MSTree_holder.html and manipulated according to user needs. [file 5598487.f3.json]

{"links":[{"source":0,"target":1,"distance":199},{"source":1,"target":2,"distance":149},{"source":2,"target":3,"distance":53},{"source":3,"target":4,"distance":23},{"source":3,"target":5,"distance":12},{"source":3,"target":6,"distance":4},{"source":3,"target":7,"distance":0},{"source":2,"target":8,"distance":22},{"source":2,"target":9,"distance":22},{"source":2,"target":10,"distance":0},{"source":1,"target":11,"distance":74},{"source":1,"target":12,"distance":31},{"source":1,"target":13,"distance":26},{"source":1,"target":14,"distance":25},{"source":1,"target":15,"distance":24},{"source":15,"target":16,"distance":11},{"source":15,"target":17,"distance":0},{"source":1,"target":18,"distance":23},{"source":18,"target":19,"distance":23},{"source":18,"target":20,"distance":21},{"source":18,"target":21,"distance":20},{"source":21,"target":22,"distance":16},{"source":22,"target":23,"distance":9},{"source":23,"target":24,"distance":5},{"source":23,"target":25,"distance":0},{"source":22,"target":26,"distance":8},{"source":26,"target":27,"distance":2},{"source":26,"target":28,"distance":0},{"source":22,"target":29,"distance":3},{"source":22,"target":30,"distance":3},{"source":30,"target":31,"distance":3},{"source":30,"target":32,"distance":1},{"source":30,"target":33,"distance":0},{"source":22,"target":34,"distance":2},{"source":22,"target":35,"distance":2},{"source":22,"target":36,"distance":0},{"source":21,"target":37,"distance":16},{"source":37,"target":38,"distance":9},{"source":37,"target":39,"distance":7},{"source":39,"target":40,"distance":6},{"source":40,"target":41,"distance":0},{"source":40,"target":42,"distance":0},{"source":39,"target":43,"distance":5},{"source":39,"target":44,"distance":5},{"source":39,"target":45,"distance":0},{"source":37,"target":46,"distance":1},{"source":37,"target":47,"distance":0},{"source":21,"target":48,"distance":1},{"source":21,"target":49,"distance":0},{"source":18,"target":50,"distance":19},{"source":18,"target":51,"distance":19},{"source":51,"target":52,"distance":4},{"source":51,"target":53,"distance":3},{"source":51,"target":54,"distance":0},{"source":18,"target":55,"distance":16},{"source":18,"target":56,"distance":13},{"source":18,"target":57,"distance":11},{"source":18,"target":58,"distance":11},{"source":58,"target":59,"distance":8},{"source":59,"target":60,"distance":5},{"source":59,"target":61,"distance":5},{"source":59,"target":62,"distance":0},{"source":58,"target":63,"distance":17},{"source":58,"target":64,"distance":0},{"source":18,"target":65,"distance":10},{"source":18,"target":66,"distance":7},{"source":18,"target":67,"distance":2},{"source":18,"target":68,"distance":30},{"source":68,"target":69,"distance":9},{"source":69,"target":70,"distance":7},{"source":69,"target":71,"distance":4},{"source":69,"target":72,"distance":0},{"source":68,"target":73,"distance":6},{"source":73,"target":74,"distance":1},{"source":73,"target":75,"distance":0},{"source":68,"target":76,"distance":5},{"source":68,"target":77,"distance":4},{"source":68,"target":78,"distance":3},{"source":78,"target":79,"distance":0},{"source":78,"target":80,"distance":0},{"source":68,"target":81,"distance":3},{"source":68,"target":82,"distance":3},{"source":68,"target":83,"distance":0},{"source":18,"target":84,"distance":0},{"source":1,"target":85,"distance":18},{"source":1,"target":86,"distance":7},{"source":1,"target":87,"distance":5},{"source":1,"target":88,"distance":4},{"source":88,"target":89,"distance":4},{"source":89,"target":90,"distance":8},{"source":89,"target":91,"distance":0},{"source":88,"target":92,"distance":0},{"source":1,"target":93,"distance":2},{"source":1,"target":94,"distance":1},{"source":1,"target":95,"distance":0},{"source":95,"target":96,"distance":0},{"source":95,"target":97,"distance":0},{"source":0,"target":98,"distance":112},{"source":98,"target":99,"distance":2},{"source":98,"target":100,"distance":2},{"source":98,"target":101,"distance":0},{"source":0,"target":102,"distance":66},{"source":0,"target":103,"distance":30},{"source":0,"target":104,"distance":30},{"source":0,"target":105,"distance":28},{"source":105,"target":106,"distance":27},{"source":105,"target":107,"distance":11},{"source":105,"target":108,"distance":0},{"source":0,"target":109,"distance":26},{"source":0,"target":110,"distance":24},{"source":0,"target":111,"distance":23},{"source":0,"target":112,"distance":23},{"source":0,"target":113,"distance":22},{"source":0,"target":114,"distance":22},{"source":0,"target":115,"distance":21},{"source":115,"target":116,"distance":11},{"source":116,"target":117,"distance":0},{"source":116,"target":118,"distance":0},{"source":115,"target":119,"distance":3},{"source":115,"target":120,"distance":116},{"source":115,"target":121,"distance":0},{"source":0,"target":122,"distance":20},{"source":0,"target":123,"distance":20},{"source":0,"target":124,"distance":19},{"source":124,"target":125,"distance":16},{"source":124,"target":126,"distance":2},{"source":124,"target":127,"distance":2},{"source":124,"target":128,"distance":0},{"source":0,"target":129,"distance":19},{"source":0,"target":130,"distance":19},{"source":130,"target":131,"distance":14},{"source":130,"target":132,"distance":8},{"source":130,"target":133,"distance":8},{"source":130,"target":134,"distance":69},{"source":130,"target":135,"distance":42},{"source":130,"target":136,"distance":0},{"source":0,"target":137,"distance":18},{"source":137,"target":138,"distance":4},{"source":137,"target":139,"distance":0},{"source":0,"target":140,"distance":17},{"source":0,"target":141,"distance":16},{"source":141,"target":142,"distance":7},{"source":141,"target":143,"distance":7},{"source":141,"target":144,"distance":6},{"source":141,"target":145,"distance":4},{"source":141,"target":146,"distance":2},{"source":141,"target":147,"distance":0},{"source":0,"target":148,"distance":14},{"source":0,"target":149,"distance":13},{"source":0,"target":150,"distance":13},{"source":150,"target":151,"distance":12},{"source":150,"target":152,"distance":10},{"source":150,"target":153,"distance":10},{"source":150,"target":154,"distance":8},{"source":150,"target":155,"distance":7},{"source":150,"target":156,"distance":6},{"source":156,"target":157,"distance":5},{"source":157,"target":158,"distance":3},{"source":157,"target":159,"distance":1},{"source":157,"target":160,"distance":1},{"source":157,"target":161,"distance":0},{"source":156,"target":162,"distance":3},{"source":156,"target":163,"distance":3},{"source":163,"target":164,"distance":1},{"source":163,"target":165,"distance":0},{"source":156,"target":166,"distance":2},{"source":156,"target":167,"distance":1},{"source":156,"target":168,"distance":0},{"source":156,"target":169,"distance":7},{"source":156,"target":170,"distance":7},{"source":156,"target":171,"distance":0},{"source":171,"target":172,"distance":0},{"source":171,"target":173,"distance":0},{"source":171,"target":174,"distance":0},{"source":171,"target":175,"distance":0},{"source":150,"target":176,"distance":6},{"source":150,"target":177,"distance":5},{"source":150,"target":178,"distance":3},{"source":150,"target":179,"distance":3},{"source":179,"target":180,"distance":1},{"source":179,"target":181,"distance":0},{"source":150,"target":182,"distance":3},{"source":150,"target":183,"distance":2},{"source":183,"target":184,"distance":1},{"source":183,"target":185,"distance":10},{"source":183,"target":186,"distance":5},{"source":186,"target":187,"distance":2},{"source":186,"target":188,"distance":0},{"source":183,"target":189,"distance":4},{"source":189,"target":190,"distance":3},{"source":190,"target":191,"distance":2},{"source":191,"target":192,"distance":7},{"source":191,"target":193,"distance":7},{"source":191,"target":194,"distance":6},{"source":191,"target":195,"distance":4},{"source":191,"target":196,"distance":3},{"source":196,"target":197,"distance":2},{"source":196,"target":198,"distance":2},{"source":196,"target":199,"distance":1},{"source":199,"target":200,"distance":3},{"source":199,"target":201,"distance":0},{"source":196,"target":202,"distance":0},{"source":191,"target":203,"distance":0},{"source":190,"target":204,"distance":0},{"source":189,"target":205,"distance":3},{"source":189,"target":206,"distance":2},{"source":189,"target":207,"distance":7},{"source":189,"target":208,"distance":0},{"source":183,"target":209,"distance":2},{"source":183,"target":210,"distance":0},{"source":150,"target":211,"distance":1},{"source":150,"target":212,"distance":1},{"source":150,"target":213,"distance":1},{"source":213,"target":214,"distance":1},{"source":213,"target":215,"distance":4},{"source":213,"target":216,"distance":3},{"source":213,"target":217,"distance":3},{"source":217,"target":218,"distance":0},{"source":217,"target":219,"distance":7},{"source":217,"target":220,"distance":5},{"source":217,"target":221,"distance":0},{"source":221,"target":222,"distance":0},{"source":221,"target":223,"distance":0},{"source":213,"target":224,"distance":3},{"source":213,"target":225,"distance":2},{"source":213,"target":226,"distance":2},{"source":213,"target":227,"distance":2},{"source":227,"target":228,"distance":2},{"source":228,"target":229,"distance":1},{"source":228,"target":230,"distance":0},{"source":227,"target":231,"distance":1},{"source":227,"target":232,"distance":1},{"source":227,"target":233,"distance":1},{"source":227,"target":234,"distance":10},{"source":227,"target":235,"distance":5},{"source":227,"target":236,"distance":4},{"source":227,"target":237,"distance":4},{"source":227,"target":238,"distance":4},{"source":238,"target":239,"distance":4},{"source":238,"target":240,"distance":0},{"source":227,"target":241,"distance":4},{"source":227,"target":242,"distance":4},{"source":227,"target":243,"distance":4},{"source":227,"target":244,"distance":3},{"source":244,"target":245,"distance":3},{"source":244,"target":246,"distance":0},{"source":227,"target":247,"distance":3},{"source":227,"target":248,"distance":0},{"source":248,"target":249,"distance":0},{"source":248,"target":250,"distance":0},{"source":248,"target":251,"distance":0},{"source":213,"target":252,"distance":2},{"source":252,"target":253,"distance":1},{"source":252,"target":254,"distance":0},{"source":213,"target":255,"distance":0},{"source":150,"target":256,"distance":1},{"source":150,"target":257,"distance":0},{"source":150,"target":258,"distance":37},{"source":150,"target":259,"distance":29},{"source":259,"target":260,"distance":18},{"source":259,"target":261,"distance":15},{"source":259,"target":262,"distance":15},{"source":259,"target":263,"distance":14},{"source":263,"target":264,"distance":9},{"source":263,"target":265,"distance":0},{"source":259,"target":266,"distance":13},{"source":266,"target":267,"distance":8},{"source":266,"target":268,"distance":5},{"source":266,"target":269,"distance":0},{"source":259,"target":270,"distance":12},{"source":259,"target":271,"distance":11},{"source":259,"target":272,"distance":9},{"source":272,"target":273,"distance":8},{"source":272,"target":274,"distance":3},{"source":272,"target":275,"distance":2},{"source":272,"target":276,"distance":2},{"source":276,"target":277,"distance":3},{"source":276,"target":278,"distance":0},{"source":272,"target":279,"distance":1},{"source":272,"target":280,"distance":0},{"source":259,"target":281,"distance":5},{"source":281,"target":282,"distance":1},{"source":281,"target":283,"distance":5},{"source":281,"target":284,"distance":0},{"source":259,"target":285,"distance":4},{"source":259,"target":286,"distance":3},{"source":259,"target":287,"distance":1},{"source":287,"target":288,"distance":0},{"source":287,"target":289,"distance":0},{"source":259,"target":290,"distance":1},{"source":259,"target":291,"distance":1},{"source":259,"target":292,"distance":1},{"source":259,"target":293,"distance":0},{"source":150,"target":294,"distance":19},{"source":294,"target":295,"distance":7},{"source":294,"target":296,"distance":3},{"source":296,"target":297,"distance":0},{"source":296,"target":298,"distance":0},{"source":294,"target":299,"distance":0},{"source":150,"target":300,"distance":13},{"source":150,"target":301,"distance":0},{"source":0,"target":302,"distance":12},{"source":0,"target":303,"distance":11},{"source":303,"target":304,"distance":32},{"source":303,"target":305,"distance":15},{"source":303,"target":306,"distance":13},{"source":303,"target":307,"distance":11},{"source":303,"target":308,"distance":0},{"source":0,"target":309,"distance":7},{"source":0,"target":310,"distance":6},{"source":310,"target":311,"distance":6},{"source":311,"target":312,"distance":9},{"source":311,"target":313,"distance":0},{"source":310,"target":314,"distance":5},{"source":310,"target":315,"distance":4},{"source":310,"target":316,"distance":3},{"source":316,"target":317,"distance":1},{"source":316,"target":318,"distance":1},{"source":316,"target":319,"distance":0},{"source":310,"target":320,"distance":3},{"source":320,"target":321,"distance":2},{"source":321,"target":322,"distance":3},{"source":321,"target":323,"distance":0},{"source":320,"target":324,"distance":9},{"source":320,"target":325,"distance":7},{"source":320,"target":326,"distance":6},{"source":320,"target":327,"distance":5},{"source":320,"target":328,"distance":4},{"source":320,"target":329,"distance":3},{"source":320,"target":330,"distance":0},{"source":310,"target":331,"distance":0},{"source":310,"target":332,"distance":17},{"source":310,"target":333,"distance":12},{"source":310,"target":334,"distance":11},{"source":310,"target":335,"distance":7},{"source":335,"target":336,"distance":5},{"source":335,"target":337,"distance":0},{"source":310,"target":338,"distance":0},{"source":0,"target":339,"distance":5},{"source":0,"target":340,"distance":2},{"source":0,"target":341,"distance":2},{"source":0,"target":342,"distance":0}],"nodes":["_hypo_0","_hypo_1","_hypo_2","_hypo_3","200724_2982","201013_3226","200716_2921","200709_2911","201113_3307","201022_3240","201106_3282","201106_3290","201013_3206","201106_3273","200806_3032","_hypo_15","200903_3104","201006_3195","_hypo_18","200721_2964","201106_3275","_hypo_21","_hypo_22","_hypo_23","200721_2966","200806_3033","_hypo_26","200703_2878","200703_2877","200716_2934","_hypo_30","SAL_TC5911","200721_2951","200703_2893","201113_3310","200721_2958","200806_3042","_hypo_37","200703_2888","_hypo_39","_hypo_40","200721_2955","200721_2960","200716_2932","200703_2891","200806_3028","200703_2875","200709_2908","200703_2886","200721_2944","200806_3041","_hypo_51","SAL_XA6370","201106_3281","200924_3177","201106_3293","200730_3023","200724_2978","_hypo_58","_hypo_59","SAL_AB6233","SAL_AB6234","200716_2924","SAL_AB6237","SAL_XA6375","200703_2874","200730_3025","201013_3219","_hypo_68","_hypo_69","201013_3222","200806_3038","201022_3228","_hypo_73","200716_2925","200703_2892","200703_2890","SAL_XA6378","_hypo_78","200703_2879","200703_2880","200721_2963","200703_2894","200721_2962","201106_3279","200724_2979","201106_3283","201106_3276","_hypo_88","_hypo_89","SAL_XA6377","200716_2933","200917_3136","200721_2965","201006_3199","_hypo_95","201022_3241","201022_3242","_hypo_98","200703_2873","201006_3196","200709_2906","201106_3272","200730_3007","201013_3221","_hypo_105","SAL_AB5989","201113_3306","201106_3271","201013_3220","200730_3012","201106_3292","200721_2952","201106_3287","SAL_TC6240","_hypo_115","_hypo_116","200924_3173","200924_3174","200806_3044","201106_3277","201013_3223","200730_3022","201013_3209","_hypo_124","201030_3266","200730_3009","201106_3289","200806_3040","200703_2889","_hypo_130","SAL_XA6507","SAL_XA6364","201113_3296","201113_3301","SAL_XA6362","200721_2961","_hypo_137","200903_3121","201013_3211","201013_3215","_hypo_141","200806_3035","200730_3015","200724_2981","201113_3302","201013_3208","200730_3017","SAL_XA5513","200730_3018","_hypo_150","201106_3288","SAL_TC6226","SAL_TC5886","200716_2927","SAL_TC6215","_hypo_156","_hypo_157","200709_2909","200716_2920","200703_2895","200703_2896","200716_2931","_hypo_163","SAL_TC6242","200703_2884","200730_3021","200724_2973","200806_3037","200709_2907","SAL_AB6227","_hypo_171","200724_2977","200730_3010","200730_3019","200806_3039","201113_3298","SAL_TC6216","201006_3198","_hypo_179","SAL_TC6213","200703_2881","200903_3101","_hypo_183","200806_3045","SAL_XA6454","_hypo_186","200721_2950","200721_2948","_hypo_189","_hypo_190","_hypo_191","SAL_TC6639","200716_2923","SAL_TC5905","SAL_TC5881","_hypo_196","SAL_TC5882","SAL_TC6201","_hypo_199","SAL_TC6227","SAL_TC6626","SAL_TC6247","SAL_XA6379","200721_2957","200917_3137","200806_3048","SAL_TC5913","201013_3210","200806_3046","201106_3285","SAL_XA6412","200703_2883","_hypo_213","200703_2887","200806_3030","200730_3008","_hypo_217","SAL_TC6631","SAL_TC6219","SAL_TC6228","_hypo_221","200703_2882","SAL_TC6245","200709_2912","200716_2930","200806_3029","_hypo_227","_hypo_228","SAL_XA6374","SAL_XA6373","200716_2929","200724_2974","200724_2972","SAL_TC5907","200716_2922","200709_2910","200703_2876","_hypo_238","SAL_TC6637","SAL_TC6625","SAL_TC6211","SAL_TC6630","SAL_TC6237","_hypo_244","SAL_TC6222","200709_2913","SAL_TC6239","_hypo_248","200721_2959","200724_2970","200730_3020","_hypo_252","SAL_TC6636","SAL_TC6234","200721_2947","SAL_XA6408","SAL_XA6410","201113_3295","_hypo_259","200730_3014","201113_3303","201022_3244","_hypo_263","200903_3103","200903_3122","_hypo_266","201106_3284","200924_3175","201013_3227","201113_3297","201113_3305","_hypo_272","201106_3280","201006_3201","201013_3225","_hypo_276","200730_3024","200806_3034","201106_3278","201013_3224","_hypo_281","200703_2885","201013_3212","201106_3286","200716_2928","201013_3207","_hypo_287","200721_2953","200721_2954","200730_3013","200730_3016","200709_2905","200724_2975","_hypo_294","200721_2956","_hypo_296","201013_3214","201013_3217","200721_2946","201106_3294","200806_3043","SAL_XA5514","_hypo_303","201106_3274","SAL_XA6395","201113_3299","201022_3229","201006_3202","200724_2976","_hypo_310","_hypo_311","SAL_XA6386","200730_3011","201013_3218","200724_2980","_hypo_316","201013_3213","201006_3197","200806_3047","_hypo_320","_hypo_321","200903_3102","200924_3176","SAL_XA5511","SAL_XA6508","SAL_XA6367","SAL_XA5512","SAL_XA6365","201006_3200","201022_3245","200806_3031","201113_3304","200721_2945","200806_3036","_hypo_335","200724_2969","201013_3216","200730_3026","201113_3300","200716_2926","200716_2935","200724_2971"],"layout_data":{"node_positions":{"200724_2971":[278.05436293904427,514.756738236294],"201022_3242":[761.9604744069426,313.36196764821847],"201022_3241":[761.9604744069426,313.36196764821847],"201106_3282":[1156.808413618167,367.29256237808545],"200709_2911":[1308.5652220782504,388.02037711838364],"200724_2982":[1385.4002879950626,400.1650288949155],"201013_3226":[1357.90972546653,396.97683227359374],"200716_2921":[1338.423969701495,391.4075279767052],"201113_3307":[1231.6488396987695,375.38232736020717],"201022_3240":[1231.0770051849643,379.568961690438],"201106_3290":[968.0073247142296,354.2868971489914],"201013_3206":[840.5141915500421,248.24854795687554],"201106_3273":[833.8284174499292,260.07351344386205],"200806_3032":[818.8134307619301,247.56589549075852],"201006_3195":[818.1443743426621,250.32151826541195],"200903_3104":[849.8400621827215,214.7577641077163],"201106_3279":[841.8224980264732,295.06554421965456],"200721_2964":[919.2081143858816,287.1543937414638],"201106_3275":[912.4153122593182,312.707197998323],"200721_2944":[903.3709479971407,261.1977525094739],"200806_3042":[951.0581507451163,224.4541585084965],"200806_3033":[986.13481153763,200.25702636068104],"200721_2966":[1012.9386749734186,181.76676500244469],"200703_2877":[985.0024904113124,203.1039335357716],"200703_2878":[1006.1858001278108,189.780108928733],"200716_2934":[968.4335070831812,203.0901402332386],"200703_2893":[975.7405655550726,212.24339752117325],"SAL_TC5911":[999.4094818884057,198.1683598890401],"200721_2951":[996.3337093163353,203.1473591260569],"201113_3310":[968.6911119727132,206.69646746911047],"200721_2958":[970.5526990634728,208.76277556856763],"200709_2908":[961.1065263367132,244.14594909076513],"200703_2888":[1003.2139531149988,237.6008786829531],"200806_3028":[995.9698351310154,230.0959344754477],"200721_2960":[1032.3445941543462,215.43680103169433],"200721_2955":[1032.3445941543462,215.43680103169433],"200716_2932":[1025.2738149907498,215.89686321847535],"200703_2891":[1026.9306610363833,220.00811412426185],"200703_2875":[982.9185767673113,238.5737017460659],"200703_2886":[923.7331350021509,251.59583474110835],"200806_3041":[909.4682549945426,291.518410605213],"200924_3177":[893.392027981975,251.14386195644428],"SAL_XA6370":[915.4007994404197,230.68337370577947],"201106_3281":[914.9803882062154,234.04804411789902],"201106_3293":[899.9210829897524,310.83625857569535],"200730_3023":[894.4636258554424,293.5369584659555],"200724_2978":[889.3161414867668,291.35730092801253],"SAL_XA6375":[889.372756076814,297.95867345795483],"200716_2924":[929.4230650498934,299.9644284083258],"SAL_AB6233":[961.9795212699111,300.60787115975444],"SAL_AB6234":[961.8809075901464,302.5769593291837],"SAL_AB6237":[951.8142590310033,303.79393694329957],"200703_2874":[885.871780170249,304.8626385700772],"200730_3025":[879.409274304586,295.3612802448567],"201013_3219":[866.5812305390915,298.707257699988],"200721_2962":[934.983618537797,274.6264711696546],"201022_3228":[977.5777670618118,275.89605694701623],"201013_3222":[1015.1650527183933,275.67431893034023],"200806_3038":[1007.5857854003028,277.48867616152523],"200703_2892":[969.7983402897707,270.3583084599041],"200716_2925":[992.1436058268541,267.6188573224136],"200703_2890":[966.9958960596405,268.6640095936968],"SAL_XA6378":[962.9780811903637,263.7027510450957],"200703_2880":[965.4697887041489,266.01225725094565],"200703_2879":[965.4697887041489,266.01225725094565],"200721_2963":[959.765292386033,262.6184352761398],"200703_2894":[962.4913748797484,273.3428724114289],"200724_2979":[806.3929354494956,260.09178112725334],"201106_3283":[803.0813934319386,320.4661357865835],"201106_3276":[792.2119058431981,292.57485077014525],"200917_3136":[788.8540837974091,292.2467339411184],"200716_2933":[812.4897463853354,273.6894427973295],"SAL_XA6377":[844.0303128488224,248.92569976598602],"200721_2965":[779.2443905893354,289.8673859252987],"201006_3199":[781.1601699812148,294.87292660587667],"200709_2906":[504.9991711243546,316.4079169863392],"200703_2873":[522.8976323893403,298.9178627540039],"201006_3196":[524.7278815073466,301.0119792322352],"201106_3272":[463.70987349058043,506.725374461334],"200730_3007":[248.11598526685,424.2004373819322],"201013_3221":[339.39928350536013,441.7255750059235],"201106_3271":[368.23434891708007,509.1880358591716],"SAL_AB5989":[455.8097678898971,502.385805186021],"201113_3306":[415.8012978997732,506.583692962898],"201013_3220":[331.8876810618251,448.5554679515975],"200730_3012":[254.1087623004907,438.10857894408184],"201106_3292":[355.8390242220386,513.9404109098123],"200721_2952":[352.41014267077446,537.6114520104925],"201106_3287":[353.29811747336174,512.5406432537926],"SAL_TC6240":[311.2211291078004,447.1808601783721],"201013_3223":[328.4843943100954,462.30308912325177],"200924_3174":[362.649234605533,423.39337429309836],"200924_3173":[362.649234605533,423.39337429309836],"200806_3044":[347.99182530480255,442.8664119193924],"201106_3277":[558.8200917170398,252.65789415866018],"200730_3022":[268.77152970494865,445.1214884251251],"201013_3209":[318.4779879823212,457.3009330685263],"200806_3040":[336.8738135338303,548.3543992321033],"201030_3266":[392.1385538211973,572.2284329718188],"200730_3009":[359.1317206361251,559.7930391918992],"201106_3289":[357.7249736666047,562.192247107464],"200703_2889":[328.322765130099,469.3516907875779],"200721_2961":[341.496704181314,538.4969979307709],"SAL_XA6507":[392.16371491864004,560.3426311368446],"SAL_XA6364":[378.83281491818,553.1279629298588],"201113_3296":[379.5982841891076,550.9997937249027],"201113_3301":[523.7489517848029,603.1100832984828],"SAL_XA6362":[459.4954521816928,581.3161924601211],"201013_3211":[316.8500444564092,462.3225583952766],"200903_3121":[334.7235556639472,438.16567122661064],"201013_3215":[316.6230147489842,465.30523989008566],"200730_3017":[264.13948989907504,456.1859493196614],"200806_3035":[254.83687351821928,419.76734776430044],"200730_3015":[256.53798880288133,419.3746685505538],"200724_2981":[253.78738643233106,422.6730261795043],"201113_3302":[253.50900665353214,428.07882519548474],"201013_3208":[261.0240999150915,431.35549910320503],"SAL_XA5513":[303.5285343427742,465.81346230870605],"200730_3018":[269.77755967869143,462.7478982059521],"200806_3043":[233.12833444140452,549.5203882723698],"SAL_XA6410":[233.12833444140452,549.5203882723698],"201106_3288":[226.74479920705502,495.60407982579477],"SAL_TC6226":[183.96232696982847,546.3555414114538],"SAL_TC5886":[183.98677566832237,553.0445545141686],"200716_2927":[274.6800202858748,564.7147435644342],"SAL_TC6215":[191.42028158445288,550.8759373419973],"200806_3039":[183.58519229636542,563.8656657389838],"200806_3037":[183.58519229636542,563.8656657389838],"200724_2977":[183.58519229636542,563.8656657389838],"200730_3010":[183.58519229636542,563.8656657389838],"200730_3019":[183.58519229636542,563.8656657389838],"200703_2896":[138.91363342783913,568.6166790549994],"200709_2909":[111.40792069435244,567.2900096300134],"200716_2920":[116.97612988231499,573.6725096146185],"200703_2895":[116.45998077194997,570.244243759134],"200716_2931":[149.61492406386742,584.7917418787699],"200703_2884":[144.78408299140298,573.1583350594938],"SAL_TC6242":[122.89064600350093,578.4017024235286],"200730_3021":[148.08912318813597,575.6014027633529],"200724_2973":[152.3440927478531,579.3620120075707],"200709_2907":[133.6368589685287,563.6965945147717],"SAL_AB6227":[137.26997722690848,582.5676827525973],"201113_3298":[269.1558935932786,565.0132340046862],"SAL_TC6216":[196.42981029486052,548.8336150123564],"201006_3198":[203.88860877767468,537.3281901129378],"200703_2881":[206.3095026069649,532.6573662453105],"SAL_TC6213":[187.25129587525842,520.6740344619958],"200903_3101":[204.97279978053882,534.9987795181777],"201106_3285":[219.65481269555937,523.6516167379662],"200806_3045":[204.59652127533923,506.9165235514557],"SAL_XA6454":[196.95044445373787,484.65374528537507],"200721_2948":[195.37097738562736,501.9575575783622],"200721_2950":[176.70840024929066,485.2852713723703],"201013_3210":[210.81991847095406,494.92946074984997],"200721_2957":[199.57317608194217,469.7931310580376],"SAL_XA6379":[189.3525963196649,446.9502621045293],"SAL_TC6639":[180.9104417772329,410.32263267728956],"200716_2923":[167.66901337188415,416.24724203606996],"SAL_TC5905":[172.72178600329028,416.0682574447761],"SAL_TC5881":[173.49288661694933,421.42601463841913],"SAL_TC6247":[179.68450293621345,421.16553299854206],"SAL_TC5882":[168.5477917430886,398.75503152032536],"SAL_TC6201":[171.10335064287895,397.65764627891485],"SAL_TC6626":[174.1685577670623,399.3391766065929],"SAL_TC6227":[167.42137483693978,372.6408656628694],"200917_3137":[208.73649817321015,467.47069813018277],"200806_3048":[205.3280201061103,470.5143841565961],"SAL_TC5913":[205.48421799355913,457.72215620903387],"200806_3046":[205.52386588685832,502.99796681854787],"SAL_XA6412":[207.55726424187523,541.9975352457002],"200703_2883":[212.3062559887951,532.8796551838456],"200721_2947":[241.3952631474814,574.860688952882],"200703_2887":[233.01170407244868,595.7540233371516],"200806_3030":[265.2711258711245,593.107901884379],"200730_3008":[261.8837207726011,593.26034625632],"SAL_TC6245":[232.3744916813632,608.5314410477877],"SAL_TC6631":[232.3744916813632,608.5314410477877],"200703_2882":[232.3744916813632,608.5314410477877],"SAL_TC6219":[221.96386878207724,652.2165370455673],"SAL_TC6228":[221.21790313923955,646.8225616569655],"200709_2912":[228.14125505065624,598.9989480887348],"200716_2930":[263.9282688391287,585.7474041234196],"200806_3029":[262.5810672987883,588.1805468788019],"200730_3020":[252.29983515009076,605.3127878812353],"200721_2959":[252.29983515009076,605.3127878812353],"200724_2970":[252.29983515009076,605.3127878812353],"SAL_XA6373":[253.79045664259633,637.6240563067922],"SAL_XA6374":[254.82792928231336,660.112700885319],"200716_2929":[273.0519756594621,626.7454914669406],"200724_2974":[267.06144447092277,631.2378145730734],"200724_2972":[270.1982107320548,629.1803447365221],"SAL_TC5907":[274.5585499868099,652.8011740177002],"200716_2922":[282.52503942284216,631.3342484873446],"200709_2910":[248.53083028313176,642.4930011049498],"200703_2876":[250.94077306063997,642.6588265370962],"SAL_TC6625":[259.29094881502897,642.0237941705207],"SAL_TC6637":[264.9125825722242,671.5435305254681],"SAL_TC6211":[266.4938631952675,639.8830528628748],"SAL_TC6630":[257.0915895266264,642.3750698272108],"SAL_TC6237":[264.23075949979636,640.7278510212276],"200709_2913":[246.51516944483575,639.6876552578372],"SAL_TC6222":[241.9453311328664,666.8435176551675],"SAL_TC6239":[261.06036865543024,639.052184988806],"SAL_TC6234":[237.32346024000466,599.5523339727442],"SAL_TC6636":[233.66047288548745,621.7648981673191],"SAL_XA6408":[206.77049758185413,545.5533509779328],"201113_3295":[342.06269712903367,592.5011356646747],"200724_2975":[165.35761399935222,618.9277524020113],"200730_3014":[128.68097667550953,672.865423788643],"201113_3303":[154.83242376293248,675.6479140310603],"201022_3244":[109.28077573678061,632.4682315372431],"200903_3122":[126.81792538862496,658.412813741951],"200903_3103":[97.05321141604131,688.9076516438352],"201013_3227":[117.45141090972552,640.8005807295899],"201106_3284":[81.49413458794481,658.5523294118793],"200924_3175":[87.55510035873354,653.7059081419009],"201113_3297":[157.52740697684285,668.4634563090709],"201113_3305":[155.36432914555513,665.5059822446574],"201013_3224":[129.62358694133243,642.1431060876353],"201106_3280":[92.08618184572481,656.249612403811],"201006_3201":[108.36944042858254,659.6526903418329],"201013_3225":[108.82949530047188,656.0665634720538],"200806_3034":[111.71183489377589,659.6195488404119],"200730_3024":[92.00171416674567,678.850654520174],"201106_3278":[109.42472631179926,652.0840071396606],"201106_3286":[133.209335140458,624.1070406341018],"200703_2885":[111.10195177897273,628.3589914058991],"201013_3212":[100.75769823899232,626.7955574363052],"200716_2928":[162.16631091371733,648.808066744087],"201013_3207":[145.06372956421987,637.5417938566169],"200721_2954":[156.72008923933305,644.1441382419802],"200721_2953":[156.72008923933305,644.1441382419802],"200730_3013":[154.36932315182924,638.5764915144252],"200730_3016":[151.1246088615111,636.3701447036324],"200709_2905":[144.0309598664995,626.1381135549036],"200721_2946":[297.5387396145039,581.428902751368],"200721_2956":[332.1741925378957,596.031594680222],"201013_3217":[325.5918985624272,596.1473104740664],"201013_3214":[325.5918985624272,596.1473104740664],"201106_3294":[228.01436062172934,492.9455999636791],"SAL_XA5514":[302.5261471467958,470.981975172715],"201006_3202":[303.5265462331197,474.5004950474851],"201106_3274":[360.68867449400375,391.9592646543235],"SAL_XA6395":[333.9762357041571,425.50281371606235],"201113_3299":[330.16542831403143,429.0714858684202],"201022_3229":[329.7890809752158,434.7553506099102],"200724_2976":[312.17252707707206,530.5302631000682],"200730_3026":[284.3900071023429,476.0543752546465],"200806_3031":[284.3900071023429,476.0543752546465],"200730_3011":[288.20103065299895,437.0224730870159],"SAL_XA6386":[292.34202239722754,394.6110887202432],"201013_3218":[291.095557070869,439.9671346886966],"200724_2980":[279.8658632201131,442.16261456439435],"200806_3047":[284.5852412843018,444.3751527821294],"201013_3213":[282.990149619507,421.91916990365434],"201006_3197":[286.4569868224606,421.9405354888069],"201022_3245":[296.041146696376,446.59487425735546],"200924_3176":[300.9837951249632,422.0627088573014],"200903_3102":[306.42269339577797,395.0674746419809],"SAL_XA5511":[306.9209408297405,405.3941046511028],"SAL_XA6508":[313.55701990181694,413.33758337808473],"SAL_XA6367":[310.83018605763493,414.7897429362087],"SAL_XA5512":[305.8906412703792,415.55740791718875],"SAL_XA6365":[306.9991916195463,418.61382974455313],"201006_3200":[310.4691328113179,423.1394377573171],"201113_3304":[270.7401309151279,410.6069462325946],"200721_2945":[274.6303514014926,422.64588380248824],"200806_3036":[280.06849963308747,424.4546970214464],"201013_3216":[289.987954318172,434.701477250187],"200724_2969":[294.3561447169948,402.43298219975225],"201113_3300":[309.5441326632581,523.0471702453202],"200716_2926":[303.0408218476138,516.1473438290453],"200716_2935":[302.72223339309073,518.9701786318149]},"nodes_links":{"max_link_length":10000,"max_link_scale":500,"base_node_size":10,"size_power":0.5,"link_font_size":14,"show_link_labels":false,"show_node_labels":false,"node_font_size":12,"custom_colours":{},"hide_link_length":10000,"show_individual_segments":false,"node_collapsed_value":0,"manual_collapsing":{},"backup":null,"custom_color_scheme":["#1f77b4","#aec7e8","#ff7f0e","#ffbb78","#2ca02c","#98df8a","#d62728","#ff9896","#9467bd","#c5b0d5","#8c564b","#c49c94","#e377c2","#f7b6d2","#7f7f7f","#c7c7c7","#bcbd22","#dbdb8d","#17becf","#9edae5","#393b79","#5254a3","#6b6ecf","#9c9ede","#637939","#8ca252","#b5cf6b","#cedb9c","#8c6d31","#bd9e39","#e7ba52","#e7cb94","#843c39","#ad494a","#d6616b","#e7969c","#7b4173","#a55194","#ce6dbd","#de9ed6","#3182bd","#6baed6","#9ecae1","#c6dbef","#e6550d","#fd8d3c","#fdae6b","#fdd0a2","#31a354","#74c476","#a1d99b","#c7e9c0","#756bb1","#9e9ac8","#bcbddc","#dadaeb","#636363","#969696","#bdbdbd","#d9d9d9"]},"scale":0.8074200717965975,"translate":[54,-53.99999999999997],"display_category":"MST-5x1.0"},"metadata":{"_hypo_0":{"ID":"_hypo_0","__Node":"_hypo_0","Collection Date":"ND"},"_hypo_1":{"ID":"_hypo_1","__Node":"_hypo_1","Collection Date":"ND"},"_hypo_2":{"ID":"_hypo_2","__Node":"_hypo_2","Collection Date":"ND"},"_hypo_3":{"ID":"_hypo_3","__Node":"_hypo_3","Collection Date":"ND"},"200724_2982":{"ID":"200724_2982","__Node":"200724_2982","__selected":false,"id":1,"source1":"Gallus gallus","source":"Gallus gallus laying","year":"2015","ST":"11","CS54":"1","SPI-1":"1","SPI-2":"1","SPI-3":"1","SPI-4":"1","SPI-5":"1","SPI-6":"1","SPI-9":"1","SPI-12":"1","SPI-14":"1","NUM_FOUND_SPIs":"10","all_SPIs":"CS54SPI-1SPI-2SPI-3SPI-4SPI-5SPI-6SPI-9SPI-12SPI-14","STM0266":"1","avrA":"1","csgA":"1","csgB":"1","csgC":"1","csgD":"1","csgE":"1","csgF":"1","csgG":"1","fimA":"1","fimC":"1","fimD":"1","fimF":"1","fimH":"1","fimI":"1","fimW":"1","fimY":"1","fimZ":"1","fur":"1","gogB":"1","hilA":"1","hilC":"1","hilD":"1","iacP":"1","iagB":"1","invA":"1","invB":"1","invC/sctN":"1","invE":"1","invF":"1","invG":"1","invH":"1","invI":"1","invJ":"1","lpfA":"1","lpfB":"1","lpfC":"1","lpfD":"1","lpfE":"1","mgtB":"1","mgtC":"1","mig-14":"1","mig-5":"1","misL":"1","orgA/sctK":"1","orgB/SctL":"1","orgC":"1","pefB":"1","pefC":"1","pefD":"1","phoP":"1","phoQ":"1","pipB":"1","pipB2":"1","pmrA":"1","pmrB":"1","prgH":"1","prgI":"1","prgJ":"1","prgK":"1","ratB":"1","rck":"1","rpoS":"1","shdA":"0","sicA":"1","sicP":"1","sifA":"1","sifB":"1","sinH":"0","sipA/sspA":"1","sipB/sspB":"1","sipC/sspC":"1","sipD":"1","slrP":"1","sodCI":"1","sopA":"1","sopB/sigD":"1","sopD":"1","sopD2":"1","sopE2":"1","spaO/sctQ":"1","spaP":"1","spaQ":"1","spaR":"1","spaS":"1","spiC/ssaB":"1","sprB":"1","sptP":"1","spvB":"1","spvC":"1","spvD":"1","ssaC":"1","ssaD":"1","ssaE":"1","ssaG":"1","ssaH":"1","ssaI":"1","ssaJ":"1","ssaK":"1","ssaL":"1","ssaM":"1","ssaN":"1","ssaO":"1","ssaP":"1","ssaQ":"1","ssaR":"1","ssaS":"1","ssaT":"1","ssaU":"1","ssaV":"1","ssaX":"1","sscA":"1","sscB":"1","sseA":"1","sseB":"1","sseC":"1","sseD":"1","sseE":"1","sseF":"1","sseG":"1","sseI/srfH":"1","sseJ":"1","sseK1":"1","sseL":"1","sspH2":"1","ssrA":"1","ssrB":"1","steA":"1","steB":"1","steC":"1","tlde1":"1","NUM_FOUND_VFs":"129","all_VFs":"STM0266avrAcsgAcsgBcsgCcsgDcsgEcsgFcsgGfimAfimCfimDfimFfimHfimIfimWfimYfimZfurgogBhilAhilChilDiacPiagBinvAinvBinvC/sctNinvEinvFinvGinvHinvIinvJlpfAlpfBlpfClpfDlpfEmgtBmgtCmig-14mig-5misLorgA/sctKorgB/SctLorgCpefBpefCpefDphoPphoQpipBpipB2pmrApmrBprgHprgIprgJprgKratBrckrpoS sicAsicPmgtCsifB sipA/sspAsipB/sspBsipC/sspCsipDslrPsodCIsopAsopB/sigDsopDpipBsopE2spaO/sctQspaPspaQspaRspaSspiC/ssaBsprBsptPspvBspvCspvDssaCssaDssaEssaGssaHssaIssaJssaKssaLssaMssaNssaOssaPssaQssaRssaSssaTssaUssaVssaXsscAsscBsseAsseCsseDsseEsseFsseGsseI/srfHsseJsseK1sseLsspH2ssrAssrBsteAsteBsteCtlde1","blaTEM-1":"0","blaTEM-135":"0","qnrB19":"0","sul2":"0","tet(A)":"0","NUM_FOUND_ARGs":"0","all_ARGs":"     ","Col(MP18)_1":"0","Col(pHAD28)_1":"0","Col156_1":"0","ColpVC_1":"0","IncFIB(S)_1":"1","IncFII(S)_1":"1","IncI1-I(Alpha)_1":"0","IncI2(Delta)_1":"0","IncX1_1":"0","IncX1_4":"0","NUM_FOUND_replicons":"2","all_replicons":"    IncFIB(S)_1IncFII(S)_1    ","gyrA (D87Y)":"0","gyrA (S83F)":"0","gyrA (S83Y)":"0","gyrB (S464Y)":"0","NUM_FOUND_point_mutations":"0","all_point_mutations":"    ","MST-42x1.0":"cluster_2","MST-69x1.0":"cluster_4","MST-116x1.0":"cluster_2","MST-149x1.0":"cluster_2","Collection Date":"ND","MST-5x1.0":"singleton_83"},"201013_3226":{"ID":"201013_3226","__Node":"201013_3226","__selected":false,"id":2,"source1":"Gallus gallus","source":"Gallus gallus meat","year":"2010","ST":"11","CS54":"1","SPI-1":"1","SPI-2":"1","SPI-3":"1","SPI-4":"1","SPI-5":"1","SPI-6":"1","SPI-9":"1","SPI-12":"1","SPI-14":"1","NUM_FOUND_SPIs":"10","all_SPIs":"CS54SPI-1SPI-2SPI-3SPI-4SPI-5SPI-6SPI-9SPI-12SPI-14","STM0266":"1","avrA":"1","csgA":"1","csgB":"1","csgC":"1","csgD":"1","csgE":"1","csgF":"1","csgG":"1","fimA":"1","fimC":"1","fimD":"1","fimF":"1","fimH":"1","fimI":"1","fimW":"1","fimY":"1","fimZ":"1","fur":"1","gogB":"1","hilA":"1","hilC":"1","hilD":"1","iacP":"1","iagB":"1","invA":"1","invB":"1","invC/sctN":"1","invE":"1","invF":"1","invG":"1","invH":"1","invI":"1","invJ":"1","lpfA":"1","lpfB":"1","lpfC":"1","lpfD":"1","lpfE":"1","mgtB":"1","mgtC":"1","mig-14":"1","mig-5":"1","misL":"1","orgA/sctK":"1","orgB/SctL":"1","orgC":"1","pefB":"1","pefC":"1","pefD":"1","phoP":"1","phoQ":"1","pipB":"1","pipB2":"1","pmrA":"1","pmrB":"1","prgH":"1","prgI":"1","prgJ":"1","prgK":"1","ratB":"1","rck":"1","rpoS":"1","shdA":"1","sicA":"1","sicP":"1","sifA":"1","sifB":"1","sinH":"0","sipA/sspA":"1","sipB/sspB":"1","sipC/sspC":"1","sipD":"1","slrP":"1","sodCI":"1","sopA":"1","sopB/sigD":"1","sopD":"1","sopD2":"1","sopE2":"1","spaO/sctQ":"1","spaP":"1","spaQ":"1","spaR":"1","spaS":"1","spiC/ssaB":"1","sprB":"1","sptP":"1","spvB":"1","spvC":"1","spvD":"1","ssaC":"1","ssaD":"1","ssaE":"1","ssaG":"1","ssaH":"1","ssaI":"1","ssaJ":"1","ssaK":"1","ssaL":"1","ssaM":"1","ssaN":"1","ssaO":"1","ssaP":"1","ssaQ":"1","ssaR":"1","ssaS":"1","ssaT":"1","ssaU":"1","ssaV":"1","ssaX":"1","sscA":"1","sscB":"1","sseA":"1","sseB":"1","sseC":"1","sseD":"1","sseE":"1","sseF":"1","sseG":"1","sseI/srfH":"0","sseJ":"1","sseK1":"1","sseL":"1","sspH2":"1","ssrA":"1","ssrB":"1","steA":"1","steB":"1","steC":"1","tlde1":"1","NUM_FOUND_VFs":"129","all_VFs":"STM0266avrAcsgAcsgBcsgCcsgDcsgEcsgFcsgGfimAfimCfimDfimFfimHfimIfimWfimYfimZfurgogBhilAhilChilDiacPiagBinvAinvBinvC/sctNinvEinvFinvGinvHinvIinvJlpfAlpfBlpfClpfDlpfEmgtBmgtCmig-14mig-5misLorgA/sctKorgB/SctLorgCpefBpefCpefDphoPphoQpipBpipB2pmrApmrBprgHprgIprgJprgKratBrckrpoSshdAsicAsicPmgtCsifB sipA/sspAsipB/sspBsipC/sspCsipDslrPsodCIsopAsopB/sigDsopDpipBsopE2spaO/sctQspaPspaQspaRspaSspiC/ssaBsprBsptPspvBspvCspvDssaCssaDssaEssaGssaHssaIssaJssaKssaLssaMssaNssaOssaPssaQssaRssaSssaTssaUssaVssaXsscAsscBsseAsseCsseDsseEsseFsseG sseJsseK1sseLsspH2ssrAssrBsteAsteBsteCtlde1","blaTEM-1":"0","blaTEM-135":"0","qnrB19":"0","sul2":"0","tet(A)":"0","NUM_FOUND_ARGs":"0","all_ARGs":"     ","Col(MP18)_1":"0","Col(pHAD28)_1":"0","Col156_1":"1","ColpVC_1":"0","IncFIB(S)_1":"1","IncFII(S)_1":"1","IncI1-I(Alpha)_1":"0","IncI2(Delta)_1":"0","IncX1_1":"0","IncX1_4":"0","NUM_FOUND_replicons":"3","all_replicons":"  Col156_1 IncFIB(S)_1IncFII(S)_1    ","gyrA (D87Y)":"0","gyrA (S83F)":"0","gyrA (S83Y)":"0","gyrB (S464Y)":"0","NUM_FOUND_point_mutations":"0","all_point_mutations":"    ","MST-42x1.0":"cluster_2","MST-69x1.0":"cluster_4","MST-116x1.0":"cluster_2","MST-149x1.0":"cluster_2","Collection Date":"ND","MST-5x1.0":"singleton_47"},"200716_2921":{"ID":"200716_2921","__Node":"200716_2921","__selected":false,"id":3,"source1":"Gallus gallus","source":"Gallus gallus meat","year":"2018","ST":"11","CS54":"1","SPI-1":"1","SPI-2":"1","SPI-3":"1","SPI-4":"1","SPI-5":"1","SPI-6":"1","SPI-9":"1","SPI-12":"1","SPI-14":"1","NUM_FOUND_SPIs":"10","all_SPIs":"CS54SPI-1SPI-2SPI-3SPI-4SPI-5SPI-6SPI-9SPI-12SPI-14","STM0266":"1","avrA":"1","csgA":"1","csgB":"1","csgC":"1","csgD":"1","csgE":"1","csgF":"1","csgG":"1","fimA":"1","fimC":"1","fimD":"1","fimF":"1","fimH":"1","fimI":"1","fimW":"1","fimY":"1","fimZ":"1","fur":"1","gogB":"1","hilA":"1","hilC":"1","hilD":"1","iacP":"1","iagB":"1","invA":"1","invB":"1","invC/sctN":"1","invE":"1","invF":"1","invG":"1","invH":"1","invI":"1","invJ":"1","lpfA":"1","lpfB":"1","lpfC":"1","lpfD":"1","lpfE":"1","mgtB":"1","mgtC":"1","mig-14":"1","mig-5":"1","misL":"1","orgA/sctK":"1","orgB/SctL":"1","orgC":"1","pefB":"1","pefC":"1","pefD":"1","phoP":"1","phoQ":"1","pipB":"1","pipB2":"1","pmrA":"1","pmrB":"1","prgH":"1","prgI":"1","prgJ":"1","prgK":"1","ratB":"1","rck":"1","rpoS":"1","shdA":"1","sicA":"1","sicP":"1","sifA":"1","sifB":"1","sinH":"0","sipA/sspA":"1","sipB/sspB":"1","sipC/sspC":"1","sipD":"1","slrP":"1","sodCI":"1","sopA":"1","sopB/sigD":"1","sopD":"1","sopD2":"1","sopE2":"1","spaO/sctQ":"1","spaP":"1","spaQ":"1","spaR":"1","spaS":"1","spiC/ssaB":"1","sprB":"1","sptP":"1","spvB":"1","spvC":"1","spvD":"1","ssaC":"1","ssaD":"1","ssaE":"1","ssaG":"1","ssaH":"1","ssaI":"1","ssaJ":"1","ssaK":"1","ssaL":"1","ssaM":"1","ssaN":"1","ssaO":"1","ssaP":"1","ssaQ":"1","ssaR":"1","ssaS":"1","ssaT":"1","ssaU":"1","ssaV":"1","ssaX":"1","sscA":"1","sscB":"1","sseA":"1","sseB":"1","sseC":"1","sseD":"1","sseE":"1","sseF":"1","sseG":"1","sseI/srfH":"1","sseJ":"1","sseK1":"1","sseL":"1","sspH2":"1","ssrA":"1","ssrB":"1","steA":"1","steB":"1","steC":"1","tlde1":"1","NUM_FOUND_VFs":"130","all_VFs":"STM0266avrAcsgAcsgBcsgCcsgDcsgEcsgFcsgGfimAfimCfimDfimFfimHfimIfimWfimYfimZfurgogBhilAhilChilDiacPiagBinvAinvBinvC/sctNinvEinvFinvGinvHinvIinvJlpfAlpfBlpfClpfDlpfEmgtBmgtCmig-14mig-5misLorgA/sctKorgB/SctLorgCpefBpefCpefDphoPphoQpipBpipB2pmrApmrBprgHprgIprgJprgKratBrckrpoSshdAsicAsicPmgtCsifB sipA/sspAsipB/sspBsipC/sspCsipDslrPsodCIsopAsopB/sigDsopDpipBsopE2spaO/sctQspaPspaQspaRspaSspiC/ssaBsprBsptPspvBspvCspvDssaCssaDssaEssaGssaHssaIssaJssaKssaLssaMssaNssaOssaPssaQssaRssaSssaTssaUssaVssaXsscAsscBsseAsseCsseDsseEsseFsseGsseI/srfHsseJsseK1sseLsspH2ssrAssrBsteAsteBsteCtlde1","blaTEM-1":"0","blaTEM-135":"0","qnrB19":"0","sul2":"0","tet(A)":"0","NUM_FOUND_ARGs":"0","all_ARGs":"     ","Col(MP18)_1":"0","Col(pHAD28)_1":"0","Col156_1":"0","ColpVC_1":"0","IncFIB(S)_1":"1","IncFII(S)_1":"1","IncI1-I(Alpha)_1":"0","IncI2(Delta)_1":"0","IncX1_1":"0","IncX1_4":"0","NUM_FOUND_replicons":"2","all_replicons":"    IncFIB(S)_1IncFII(S)_1    ","gyrA (D87Y)":"0","gyrA (S83F)":"0","gyrA (S83Y)":"0","gyrB (S464Y)":"0","NUM_FOUND_point_mutations":"0","all_point_mutations":"    ","MST-42x1.0":"cluster_2","MST-69x1.0":"cluster_4","MST-116x1.0":"cluster_2","MST-149x1.0":"cluster_2","Collection Date":"ND","MST-5x1.0":"cluster_19"},"200709_2911":{"ID":"200709_2911","__Node":"200709_2911","__selected":false,"id":4,"source1":"Gallus gallus","source":"Gallus gallus broiler","year":"2018","ST":"11","CS54":"1","SPI-1":"1","SPI-2":"1","SPI-3":"1","SPI-4":"1","SPI-5":"1","SPI-6":"1","SPI-9":"1","SPI-12":"1","SPI-14":"1","NUM_FOUND_SPIs":"10","all_SPIs":"CS54SPI-1SPI-2SPI-3SPI-4SPI-5SPI-6SPI-9SPI-12SPI-14","STM0266":"1","avrA":"1","csgA":"1","csgB":"1","csgC":"1","csgD":"1","csgE":"1","csgF":"1","csgG":"1","fimA":"1","fimC":"1","fimD":"1","fimF":"1","fimH":"1","fimI":"1","fimW":"1","fimY":"1","fimZ":"1","fur":"1","gogB":"1","hilA":"1","hilC":"1","hilD":"1","iacP":"1","iagB":"1","invA":"1","invB":"1","invC/sctN":"1","invE":"1","invF":"1","invG":"1","invH":"1","invI":"1","invJ":"1","lpfA":"1","lpfB":"1","lpfC":"1","lpfD":"1","lpfE":"1","mgtB":"1","mgtC":"1","mig-14":"1","mig-5":"1","misL":"1","orgA/sctK":"1","orgB/SctL":"1","orgC":"1","pefB":"1","pefC":"1","pefD":"1","phoP":"1","phoQ":"1","pipB":"1","pipB2":"1","pmrA":"1","pmrB":"1","prgH":"1","prgI":"1","prgJ":"1","prgK":"1","ratB":"1","rck":"1","rpoS":"1","shdA":"1","sicA":"1","sicP":"1","sifA":"1","sifB":"1","sinH":"0","sipA/sspA":"1","sipB/sspB":"1","sipC/sspC":"1","sipD":"1","slrP":"1","sodCI":"1","sopA":"1","sopB/sigD":"1","sopD":"1","sopD2":"1","sopE2":"1","spaO/sctQ":"1","spaP":"1","spaQ":"1","spaR":"1","spaS":"1","spiC/ssaB":"1","sprB":"1","sptP":"1","spvB":"1","spvC":"1","spvD":"1","ssaC":"1","ssaD":"1","ssaE":"1","ssaG":"1","ssaH":"1","ssaI":"1","ssaJ":"1","ssaK":"1","ssaL":"1","ssaM":"1","ssaN":"1","ssaO":"1","ssaP":"1","ssaQ":"1","ssaR":"1","ssaS":"1","ssaT":"1","ssaU":"1","ssaV":"1","ssaX":"1","sscA":"1","sscB":"1","sseA":"1","sseB":"1","sseC":"1","sseD":"1","sseE":"1","sseF":"1","sseG":"1","sseI/srfH":"1","sseJ":"1","sseK1":"1","sseL":"1","sspH2":"1","ssrA":"1","ssrB":"1","steA":"1","steB":"1","steC":"1","tlde1":"1","NUM_FOUND_VFs":"130","all_VFs":"STM0266avrAcsgAcsgBcsgCcsgDcsgEcsgFcsgGfimAfimCfimDfimFfimHfimIfimWfimYfimZfurgogBhilAhilChilDiacPiagBinvAinvBinvC/sctNinvEinvFinvGinvHinvIinvJlpfAlpfBlpfClpfDlpfEmgtBmgtCmig-14mig-5misLorgA/sctKorgB/SctLorgCpefBpefCpefDphoPphoQpipBpipB2pmrApmrBprgHprgIprgJprgKratBrckrpoSshdAsicAsicPmgtCsifB sipA/sspAsipB/sspBsipC/sspCsipDslrPsodCIsopAsopB/sigDsopDpipBsopE2spaO/sctQspaPspaQspaRspaSspiC/ssaBsprBsptPspvBspvCspvDssaCssaDssaEssaGssaHssaIssaJssaKssaLssaMssaNssaOssaPssaQssaRssaSssaTssaUssaVssaXsscAsscBsseAsseCsseDsseEsseFsseGsseI/srfHsseJsseK1sseLsspH2ssrAssrBsteAsteBsteCtlde1","blaTEM-1":"0","blaTEM-135":"0","qnrB19":"0","sul2":"0","tet(A)":"0","NUM_FOUND_ARGs":"0","all_ARGs":"     ","Col(MP18)_1":"0","Col(pHAD28)_1":"0","Col156_1":"0","ColpVC_1":"0","IncFIB(S)_1":"1","IncFII(S)_1":"1","IncI1-I(Alpha)_1":"0","IncI2(Delta)_1":"0","IncX1_1":"0","IncX1_4":"0","NUM_FOUND_replicons":"2","all_replicons":"    IncFIB(S)_1IncFII(S)_1    ","gyrA (D87Y)":"0","gyrA (S83F)":"0","gyrA (S83Y)":"0","gyrB (S464Y)":"0","NUM_FOUND_point_mutations":"0","all_point_mutations":"    ","MST-42x1.0":"cluster_2","MST-69x1.0":"cluster_4","MST-116x1.0":"cluster_2","MST-149x1.0":"cluster_2","Collection Date":"ND","MST-5x1.0":"cluster_19"},"201113_3307":{"ID":"201113_3307","__Node":"201113_3307","__selected":false,"id":5,"source1":"Gallus gallus","source":"Gallus gallus meat","year":"2008","ST":"11","CS54":"1","SPI-1":"1","SPI-2":"1","SPI-3":"1","SPI-4":"1","SPI-5":"1","SPI-6":"1","SPI-9":"1","SPI-12":"1","SPI-14":"1","NUM_FOUND_SPIs":"10","all_SPIs":"CS54SPI-1SPI-2SPI-3SPI-4SPI-5SPI-6SPI-9SPI-12SPI-14","STM0266":"1","avrA":"1","csgA":"1","csgB":"1","csgC":"1","csgD":"1","csgE":"1","csgF":"1","csgG":"1","fimA":"1","fimC":"1","fimD":"1","fimF":"1","fimH":"1","fimI":"1","fimW":"1","fimY":"1","fimZ":"1","fur":"1","gogB":"1","hilA":"1","hilC":"1","hilD":"1","iacP":"1","iagB":"1","invA":"1","invB":"1","invC/sctN":"1","invE":"1","invF":"1","invG":"1","invH":"1","invI":"1","invJ":"1","lpfA":"1","lpfB":"1","lpfC":"1","lpfD":"1","lpfE":"1","mgtB":"1","mgtC":"1","mig-14":"1","mig-5":"1","misL":"1","orgA/sctK":"1","orgB/SctL":"1","orgC":"1","pefB":"1","pefC":"1","pefD":"1","phoP":"1","phoQ":"1","pipB":"1","pipB2":"1","pmrA":"1","pmrB":"1","prgH":"1","prgI":"1","prgJ":"1","prgK":"1","ratB":"1","rck":"1","rpoS":"1","shdA":"1","sicA":"1","sicP":"1","sifA":"1","sifB":"1","sinH":"0","sipA/sspA":"1","sipB/sspB":"1","sipC/sspC":"1","sipD":"1","slrP":"1","sodCI":"1","sopA":"1","sopB/sigD":"1","sopD":"1","sopD2":"1","sopE2":"1","spaO/sctQ":"1","spaP":"1","spaQ":"1","spaR":"1","spaS":"1","spiC/ssaB":"1","sprB":"1","sptP":"1","spvB":"1","spvC":"1","spvD":"1","ssaC":"1","ssaD":"1","ssaE":"1","ssaG":"1","ssaH":"1","ssaI":"1","ssaJ":"1","ssaK":"1","ssaL":"1","ssaM":"1","ssaN":"1","ssaO":"1","ssaP":"1","ssaQ":"1","ssaR":"1","ssaS":"1","ssaT":"1","ssaU":"1","ssaV":"1","ssaX":"1","sscA":"1","sscB":"1","sseA":"1","sseB":"1","sseC":"1","sseD":"1","sseE":"1","sseF":"1","sseG":"1","sseI/srfH":"1","sseJ":"1","sseK1":"1","sseL":"1","sspH2":"1","ssrA":"1","ssrB":"1","steA":"1","steB":"1","steC":"1","tlde1":"1","NUM_FOUND_VFs":"130","all_VFs":"STM0266avrAcsgAcsgBcsgCcsgDcsgEcsgFcsgGfimAfimCfimDfimFfimHfimIfimWfimYfimZfurgogBhilAhilChilDiacPiagBinvAinvBinvC/sctNinvEinvFinvGinvHinvIinvJlpfAlpfBlpfClpfDlpfEmgtBmgtCmig-14mig-5misLorgA/sctKorgB/SctLorgCpefBpefCpefDphoPphoQpipBpipB2pmrApmrBprgHprgIprgJprgKratBrckrpoSshdAsicAsicPmgtCsifB sipA/sspAsipB/sspBsipC/sspCsipDslrPsodCIsopAsopB/sigDsopDpipBsopE2spaO/sctQspaPspaQspaRspaSspiC/ssaBsprBsptPspvBspvCspvDssaCssaDssaEssaGssaHssaIssaJssaKssaLssaMssaNssaOssaPssaQssaRssaSssaTssaUssaVssaXsscAsscBsseAsseCsseDsseEsseFsseGsseI/srfHsseJsseK1sseLsspH2ssrAssrBsteAsteBsteCtlde1","blaTEM-1":"0","blaTEM-135":"0","qnrB19":"0","sul2":"0","tet(A)":"0","NUM_FOUND_ARGs":"0","all_ARGs":"     ","Col(MP18)_1":"0","Col(pHAD28)_1":"0","Col156_1":"0","ColpVC_1":"0","IncFIB(S)_1":"1","IncFII(S)_1":"1","IncI1-I(Alpha)_1":"0","IncI2(Delta)_1":"0","IncX1_1":"0","IncX1_4":"0","NUM_FOUND_replicons":"2","all_replicons":"    IncFIB(S)_1IncFII(S)_1    ","gyrA (D87Y)":"0","gyrA (S83F)":"0","gyrA (S83Y)":"0","gyrB (S464Y)":"0","NUM_FOUND_point_mutations":"0","all_point_mutations":"    ","MST-42x1.0":"cluster_3","MST-69x1.0":"cluster_4","MST-116x1.0":"cluster_2","MST-149x1.0":"cluster_2","Collection Date":"ND","MST-5x1.0":"singleton_75"},"201022_3240":{"ID":"201022_3240","__Node":"201022_3240","__selected":false,"id":6,"source1":"Gallus gallus","source":"Gallus gallus laying","year":"2010","ST":"11","CS54":"1","SPI-1":"1","SPI-2":"1","SPI-3":"1","SPI-4":"1","SPI-5":"1","SPI-6":"1","SPI-9":"1","SPI-12":"1","SPI-14":"1","NUM_FOUND_SPIs":"10","all_SPIs":"CS54SPI-1SPI-2SPI-3SPI-4SPI-5SPI-6SPI-9SPI-12SPI-14","STM0266":"1","avrA":"1","csgA":"1","csgB":"1","csgC":"1","csgD":"1","csgE":"1","csgF":"1","csgG":"1","fimA":"1","fimC":"1","fimD":"1","fimF":"1","fimH":"1","fimI":"1","fimW":"1","fimY":"1","fimZ":"1","fur":"1","gogB":"1","hilA":"1","hilC":"1","hilD":"1","iacP":"1","iagB":"1","invA":"1","invB":"1","invC/sctN":"1","invE":"1","invF":"1","invG":"1","invH":"1","invI":"1","invJ":"1","lpfA":"1","lpfB":"1","lpfC":"1","lpfD":"1","lpfE":"1","mgtB":"1","mgtC":"1","mig-14":"1","mig-5":"1","misL":"1","orgA/sctK":"1","orgB/SctL":"1","orgC":"1","pefB":"1","pefC":"1","pefD":"1","phoP":"1","phoQ":"1","pipB":"1","pipB2":"1","pmrA":"1","pmrB":"1","prgH":"1","prgI":"1","prgJ":"1","prgK":"1","ratB":"1","rck":"1","rpoS":"1","shdA":"1","sicA":"1","sicP":"1","sifA":"1","sifB":"1","sinH":"0","sipA/sspA":"1","sipB/sspB":"1","sipC/sspC":"1","sipD":"1","slrP":"1","sodCI":"1","sopA":"1","sopB/sigD":"1","sopD":"1","sopD2":"1","sopE2":"1","spaO/sctQ":"1","spaP":"1","spaQ":"1","spaR":"1","spaS":"1","spiC/ssaB":"1","sprB":"1","sptP":"1","spvB":"1","spvC":"1","spvD":"1","ssaC":"1","ssaD":"1","ssaE":"1","ssaG":"1","ssaH":"1","ssaI":"1","ssaJ":"1","ssaK":"1","ssaL":"1","ssaM":"1","ssaN":"1","ssaO":"1","ssaP":"1","ssaQ":"1","ssaR":"1","ssaS":"1","ssaT":"1","ssaU":"1","ssaV":"1","ssaX":"1","sscA":"1","sscB":"1","sseA":"1","sseB":"1","sseC":"1","sseD":"1","sseE":"1","sseF":"1","sseG":"1","sseI/srfH":"1","sseJ":"1","sseK1":"1","sseL":"1","sspH2":"1","ssrA":"1","ssrB":"1","steA":"1","steB":"1","steC":"1","tlde1":"1","NUM_FOUND_VFs":"130","all_VFs":"STM0266avrAcsgAcsgBcsgCcsgDcsgEcsgFcsgGfimAfimCfimDfimFfimHfimIfimWfimYfimZfurgogBhilAhilChilDiacPiagBinvAinvBinvC/sctNinvEinvFinvGinvHinvIinvJlpfAlpfBlpfClpfDlpfEmgtBmgtCmig-14mig-5misLorgA/sctKorgB/SctLorgCpefBpefCpefDphoPphoQpipBpipB2pmrApmrBprgHprgIprgJprgKratBrckrpoSshdAsicAsicPmgtCsifB sipA/sspAsipB/sspBsipC/sspCsipDslrPsodCIsopAsopB/sigDsopDpipBsopE2spaO/sctQspaPspaQspaRspaSspiC/ssaBsprBsptPspvBspvCspvDssaCssaDssaEssaGssaHssaIssaJssaKssaLssaMssaNssaOssaPssaQssaRssaSssaTssaUssaVssaXsscAsscBsseAsseCsseDsseEsseFsseGsseI/srfHsseJsseK1sseLsspH2ssrAssrBsteAsteBsteCtlde1","blaTEM-1":"0","blaTEM-135":"0","qnrB19":"0","sul2":"0","tet(A)":"0","NUM_FOUND_ARGs":"0","all_ARGs":"     ","Col(MP18)_1":"0","Col(pHAD28)_1":"0","Col156_1":"0","ColpVC_1":"0","IncFIB(S)_1":"1","IncFII(S)_1":"1","IncI1-I(Alpha)_1":"0","IncI2(Delta)_1":"0","IncX1_1":"0","IncX1_4":"0","NUM_FOUND_replicons":"2","all_replicons":"    IncFIB(S)_1IncFII(S)_1    ","gyrA (D87Y)":"0","gyrA (S83F)":"0","gyrA (S83Y)":"0","gyrB (S464Y)":"0","NUM_FOUND_point_mutations":"0","all_point_mutations":"    ","MST-42x1.0":"cluster_3","MST-69x1.0":"cluster_4","MST-116x1.0":"cluster_2","MST-149x1.0":"cluster_2","Collection Date":"ND","MST-5x1.0":"singleton_77"},"201106_3282":{"ID":"201106_3282","__Node":"201106_3282","__selected":false,"id":7,"source1":"Gallus gallus","source":"Gallus gallus laying","year":"2009","ST":"11","CS54":"1","SPI-1":"1","SPI-2":"1","SPI-3":"1","SPI-4":"1","SPI-5":"1","SPI-6":"1","SPI-9":"1","SPI-12":"1","SPI-14":"1","NUM_FOUND_SPIs":"10","all_SPIs":"CS54SPI-1SPI-2SPI-3SPI-4SPI-5SPI-6SPI-9SPI-12SPI-14","STM0266":"1","avrA":"1","csgA":"1","csgB":"1","csgC":"1","csgD":"1","csgE":"1","csgF":"1","csgG":"1","fimA":"1","fimC":"1","fimD":"1","fimF":"1","fimH":"1","fimI":"1","fimW":"1","fimY":"1","fimZ":"1","fur":"1","gogB":"1","hilA":"1","hilC":"1","hilD":"1","iacP":"1","iagB":"1","invA":"1","invB":"1","invC/sctN":"1","invE":"1","invF":"1","invG":"1","invH":"1","invI":"1","invJ":"1","lpfA":"1","lpfB":"1","lpfC":"1","lpfD":"1","lpfE":"1","mgtB":"1","mgtC":"1","mig-14":"1","mig-5":"1","misL":"1","orgA/sctK":"1","orgB/SctL":"1","orgC":"1","pefB":"1","pefC":"1","pefD":"1","phoP":"1","phoQ":"1","pipB":"1","pipB2":"1","pmrA":"1","pmrB":"1","prgH":"1","prgI":"1","prgJ":"1","prgK":"1","ratB":"1","rck":"1","rpoS":"1","shdA":"0","sicA":"1","sicP":"1","sifA":"1","sifB":"1","sinH":"0","sipA/sspA":"1","sipB/sspB":"1","sipC/sspC":"1","sipD":"1","slrP":"1","sodCI":"1","sopA":"1","sopB/sigD":"1","sopD":"1","sopD2":"1","sopE2":"1","spaO/sctQ":"1","spaP":"1","spaQ":"1","spaR":"1","spaS":"1","spiC/ssaB":"1","sprB":"1","sptP":"1","spvB":"1","spvC":"1","spvD":"1","ssaC":"1","ssaD":"1","ssaE":"1","ssaG":"1","ssaH":"1","ssaI":"1","ssaJ":"1","ssaK":"1","ssaL":"1","ssaM":"1","ssaN":"1","ssaO":"1","ssaP":"1","ssaQ":"1","ssaR":"1","ssaS":"1","ssaT":"1","ssaU":"1","ssaV":"1","ssaX":"1","sscA":"1","sscB":"1","sseA":"1","sseB":"1","sseC":"1","sseD":"1","sseE":"1","sseF":"1","sseG":"1","sseI/srfH":"1","sseJ":"1","sseK1":"1","sseL":"1","sspH2":"1","ssrA":"1","ssrB":"1","steA":"1","steB":"1","steC":"1","tlde1":"1","NUM_FOUND_VFs":"129","all_VFs":"STM0266avrAcsgAcsgBcsgCcsgDcsgEcsgFcsgGfimAfimCfimDfimFfimHfimIfimWfimYfimZfurgogBhilAhilChilDiacPiagBinvAinvBinvC/sctNinvEinvFinvGinvHinvIinvJlpfAlpfBlpfClpfDlpfEmgtBmgtCmig-14mig-5misLorgA/sctKorgB/SctLorgCpefBpefCpefDphoPphoQpipBpipB2pmrApmrBprgHprgIprgJprgKratBrckrpoS sicAsicPmgtCsifB sipA/sspAsipB/sspBsipC/sspCsipDslrPsodCIsopAsopB/sigDsopDpipBsopE2spaO/sctQspaPspaQspaRspaSspiC/ssaBsprBsptPspvBspvCspvDssaCssaDssaEssaGssaHssaIssaJssaKssaLssaMssaNssaOssaPssaQssaRssaSssaTssaUssaVssaXsscAsscBsseAsseCsseDsseEsseFsseGsseI/srfHsseJsseK1sseLsspH2ssrAssrBsteAsteBsteCtlde1","blaTEM-1":"0","blaTEM-135":"0","qnrB19":"0","sul2":"0","tet(A)":"0","NUM_FOUND_ARGs":"0","all_ARGs":"     ","Col(MP18)_1":"0","Col(pHAD28)_1":"0","Col156_1":"0","ColpVC_1":"0","IncFIB(S)_1":"1","IncFII(S)_1":"1","IncI1-I(Alpha)_1":"0","IncI2(Delta)_1":"0","IncX1_1":"0","IncX1_4":"0","NUM_FOUND_replicons":"2","all_replicons":"    IncFIB(S)_1IncFII(S)_1    ","gyrA (D87Y)":"0","gyrA (S83F)":"0","gyrA (S83Y)":"0","gyrB (S464Y)":"0","NUM_FOUND_point_mutations":"0","all_point_mutations":"    ","MST-42x1.0":"cluster_3","MST-69x1.0":"cluster_4","MST-116x1.0":"cluster_2","MST-149x1.0":"cluster_2","Collection Date":"ND","MST-5x1.0":"singleton_74"},"201106_3290":{"ID":"201106_3290","__Node":"201106_3290","__selected":false,"id":8,"source1":"Gallus gallus","source":"Gallus gallus meat","year":"2009","ST":"11","CS54":"1","SPI-1":"1","SPI-2":"1","SPI-3":"1","SPI-4":"1","SPI-5":"1","SPI-6":"1","SPI-9":"1","SPI-12":"1","SPI-14":"1","NUM_FOUND_SPIs":"10","all_SPIs":"CS54SPI-1SPI-2SPI-3SPI-4SPI-5SPI-6SPI-9SPI-12SPI-14","STM0266":"1","avrA":"1","csgA":"1","csgB":"1","csgC":"1","csgD":"1","csgE":"1","csgF":"1","csgG":"1","fimA":"1","fimC":"1","fimD":"1","fimF":"1","fimH":"1","fimI":"1","fimW":"1","fimY":"1","fimZ":"1","fur":"1","gogB":"0","hilA":"1","hilC":"1","hilD":"1","iacP":"1","iagB":"1","invA":"1","invB":"1","invC/sctN":"1","invE":"1","invF":"1","invG":"1","invH":"1","invI":"1","invJ":"1","lpfA":"1","lpfB":"1","lpfC":"1","lpfD":"1","lpfE":"1","mgtB":"1","mgtC":"1","mig-14":"1","mig-5":"1","misL":"1","orgA/sctK":"1","orgB/SctL":"1","orgC":"1","pefB":"1","pefC":"1","pefD":"1","phoP":"1","phoQ":"1","pipB":"1","pipB2":"1","pmrA":"1","pmrB":"1","prgH":"1","prgI":"1","prgJ":"1","prgK":"1","ratB":"1","rck":"1","rpoS":"1","shdA":"1","sicA":"1","sicP":"1","sifA":"1","sifB":"1","sinH":"0","sipA/sspA":"1","sipB/sspB":"1","sipC/sspC":"1","sipD":"1","slrP":"1","sodCI":"1","sopA":"1","sopB/sigD":"1","sopD":"1","sopD2":"1","sopE2":"1","spaO/sctQ":"1","spaP":"1","spaQ":"1","spaR":"1","spaS":"1","spiC/ssaB":"1","sprB":"1","sptP":"1","spvB":"1","spvC":"1","spvD":"1","ssaC":"1","ssaD":"1","ssaE":"1","ssaG":"1","ssaH":"1","ssaI":"1","ssaJ":"1","ssaK":"1","ssaL":"1","ssaM":"1","ssaN":"1","ssaO":"1","ssaP":"1","ssaQ":"1","ssaR":"1","ssaS":"1","ssaT":"1","ssaU":"1","ssaV":"1","ssaX":"1","sscA":"1","sscB":"1","sseA":"1","sseB":"1","sseC":"1","sseD":"1","sseE":"1","sseF":"1","sseG":"1","sseI/srfH":"1","sseJ":"1","sseK1":"1","sseL":"1","sspH2":"1","ssrA":"1","ssrB":"1","steA":"1","steB":"1","steC":"1","tlde1":"1","NUM_FOUND_VFs":"129","all_VFs":"STM0266avrAcsgAcsgBcsgCcsgDcsgEcsgFcsgGfimAfimCfimDfimFfimHfimIfimWfimYfimZfur hilAhilChilDiacPiagBinvAinvBinvC/sctNinvEinvFinvGinvHinvIinvJlpfAlpfBlpfClpfDlpfEmgtBmgtCmig-14mig-5misLorgA/sctKorgB/SctLorgCpefBpefCpefDphoPphoQpipBpipB2pmrApmrBprgHprgIprgJprgKratBrckrpoSshdAsicAsicPmgtCsifB sipA/sspAsipB/sspBsipC/sspCsipDslrPsodCIsopAsopB/sigDsopDpipBsopE2spaO/sctQspaPspaQspaRspaSspiC/ssaBsprBsptPspvBspvCspvDssaCssaDssaEssaGssaHssaIssaJssaKssaLssaMssaNssaOssaPssaQssaRssaSssaTssaUssaVssaXsscAsscBsseAsseCsseDsseEsseFsseGsseI/srfHsseJsseK1sseLsspH2ssrAssrBsteAsteBsteCtlde1","blaTEM-1":"0","blaTEM-135":"0","qnrB19":"0","sul2":"0","tet(A)":"0","NUM_FOUND_ARGs":"0","all_ARGs":"     ","Col(MP18)_1":"0","Col(pHAD28)_1":"0","Col156_1":"0","ColpVC_1":"0","IncFIB(S)_1":"1","IncFII(S)_1":"1","IncI1-I(Alpha)_1":"0","IncI2(Delta)_1":"0","IncX1_1":"0","IncX1_4":"0","NUM_FOUND_replicons":"2","all_replicons":"    IncFIB(S)_1IncFII(S)_1    ","gyrA (D87Y)":"0","gyrA (S83F)":"0","gyrA (S83Y)":"0","gyrB (S464Y)":"0","NUM_FOUND_point_mutations":"0","all_point_mutations":"    ","MST-42x1.0":"singleton_3","MST-69x1.0":"singleton_1","MST-116x1.0":"cluster_1","MST-149x1.0":"cluster_2","Collection Date":"ND","MST-5x1.0":"singleton_96"},"201013_3206":{"ID":"201013_3206","__Node":"201013_3206","__selected":false,"id":9,"source1":"Gallus gallus","source":"Gallus gallus laying","year":"2011","ST":"11","CS54":"1","SPI-1":"1","SPI-2":"1","SPI-3":"1","SPI-4":"1","SPI-5":"1","SPI-6":"1","SPI-9":"1","SPI-12":"1","SPI-14":"1","NUM_FOUND_SPIs":"10","all_SPIs":"CS54SPI-1SPI-2SPI-3SPI-4SPI-5SPI-6SPI-9SPI-12SPI-14","STM0266":"1","avrA":"1","csgA":"1","csgB":"1","csgC":"1","csgD":"1","csgE":"1","csgF":"1","csgG":"1","fimA":"1","fimC":"1","fimD":"1","fimF":"1","fimH":"1","fimI":"1","fimW":"1","fimY":"1","fimZ":"1","fur":"1","gogB":"0","hilA":"1","hilC":"1","hilD":"1","iacP":"1","iagB":"1","invA":"1","invB":"1","invC/sctN":"1","invE":"1","invF":"1","invG":"1","invH":"1","invI":"1","invJ":"1","lpfA":"1","lpfB":"1","lpfC":"1","lpfD":"1","lpfE":"1","mgtB":"1","mgtC":"1","mig-14":"1","mig-5":"1","misL":"1","orgA/sctK":"1","orgB/SctL":"1","orgC":"1","pefB":"1","pefC":"1","pefD":"1","phoP":"1","phoQ":"1","pipB":"1","pipB2":"1","pmrA":"1","pmrB":"1","prgH":"1","prgI":"1","prgJ":"1","prgK":"1","ratB":"1","rck":"1","rpoS":"1","shdA":"0","sicA":"1","sicP":"1","sifA":"1","sifB":"1","sinH":"0","sipA/sspA":"1","sipB/sspB":"1","sipC/sspC":"1","sipD":"1","slrP":"1","sodCI":"1","sopA":"1","sopB/sigD":"1","sopD":"1","sopD2":"1","sopE2":"1","spaO/sctQ":"1","spaP":"1","spaQ":"1","spaR":"1","spaS":"1","spiC/ssaB":"1","sprB":"1","sptP":"1","spvB":"1","spvC":"1","spvD":"1","ssaC":"1","ssaD":"1","ssaE":"1","ssaG":"1","ssaH":"1","ssaI":"1","ssaJ":"1","ssaK":"1","ssaL":"1","ssaM":"1","ssaN":"1","ssaO":"1","ssaP":"1","ssaQ":"1","ssaR":"1","ssaS":"1","ssaT":"1","ssaU":"1","ssaV":"1","ssaX":"1","sscA":"1","sscB":"1","sseA":"1","sseB":"1","sseC":"1","sseD":"1","sseE":"1","sseF":"1","sseG":"1","sseI/srfH":"1","sseJ":"1","sseK1":"1","sseL":"1","sspH2":"1","ssrA":"1","ssrB":"1","steA":"1","steB":"1","steC":"1","tlde1":"1","NUM_FOUND_VFs":"128","all_VFs":"STM0266avrAcsgAcsgBcsgCcsgDcsgEcsgFcsgGfimAfimCfimDfimFfimHfimIfimWfimYfimZfur hilAhilChilDiacPiagBinvAinvBinvC/sctNinvEinvFinvGinvHinvIinvJlpfAlpfBlpfClpfDlpfEmgtBmgtCmig-14mig-5misLorgA/sctKorgB/SctLorgCpefBpefCpefDphoPphoQpipBpipB2pmrApmrBprgHprgIprgJprgKratBrckrpoS sicAsicPmgtCsifB sipA/sspAsipB/sspBsipC/sspCsipDslrPsodCIsopAsopB/sigDsopDpipBsopE2spaO/sctQspaPspaQspaRspaSspiC/ssaBsprBsptPspvBspvCspvDssaCssaDssaEssaGssaHssaIssaJssaKssaLssaMssaNssaOssaPssaQssaRssaSssaTssaUssaVssaXsscAsscBsseAsseCsseDsseEsseFsseGsseI/srfHsseJsseK1sseLsspH2ssrAssrBsteAsteBsteCtlde1","blaTEM-1":"0","blaTEM-135":"0","qnrB19":"0","sul2":"0","tet(A)":"0","NUM_FOUND_ARGs":"0","all_ARGs":"     ","Col(MP18)_1":"0","Col(pHAD28)_1":"0","Col156_1":"0","ColpVC_1":"0","IncFIB(S)_1":"1","IncFII(S)_1":"1","IncI1-I(Alpha)_1":"0","IncI2(Delta)_1":"0","IncX1_1":"0","IncX1_4":"0","NUM_FOUND_replicons":"2","all_replicons":"    IncFIB(S)_1IncFII(S)_1    ","gyrA (D87Y)":"0","gyrA (S83F)":"0","gyrA (S83Y)":"0","gyrB (S464Y)":"0","NUM_FOUND_point_mutations":"0","all_point_mutations":"    ","MST-42x1.0":"cluster_4","MST-69x1.0":"cluster_2","MST-116x1.0":"cluster_1","MST-149x1.0":"cluster_2","Collection Date":"ND","MST-5x1.0":"singleton_89"},"201106_3273":{"ID":"201106_3273","__Node":"201106_3273","__selected":false,"id":10,"source1":"Gallus gallus","source":"Gallus gallus breeding","year":"2009","ST":"11","CS54":"1","SPI-1":"1","SPI-2":"1","SPI-3":"1","SPI-4":"1","SPI-5":"1","SPI-6":"1","SPI-9":"1","SPI-12":"1","SPI-14":"1","NUM_FOUND_SPIs":"10","all_SPIs":"CS54SPI-1SPI-2SPI-3SPI-4SPI-5SPI-6SPI-9SPI-12SPI-14","STM0266":"1","avrA":"1","csgA":"1","csgB":"1","csgC":"1","csgD":"1","csgE":"1","csgF":"1","csgG":"1","fimA":"1","fimC":"1","fimD":"1","fimF":"1","fimH":"1","fimI":"1","fimW":"1","fimY":"1","fimZ":"1","fur":"1","gogB":"0","hilA":"1","hilC":"1","hilD":"1","iacP":"1","iagB":"1","invA":"1","invB":"1","invC/sctN":"1","invE":"1","invF":"1","invG":"1","invH":"1","invI":"1","invJ":"1","lpfA":"1","lpfB":"1","lpfC":"1","lpfD":"1","lpfE":"1","mgtB":"1","mgtC":"1","mig-14":"1","mig-5":"1","misL":"1","orgA/sctK":"1","orgB/SctL":"1","orgC":"1","pefB":"1","pefC":"1","pefD":"1","phoP":"1","phoQ":"1","pipB":"1","pipB2":"1","pmrA":"1","pmrB":"1","prgH":"1","prgI":"1","prgJ":"1","prgK":"1","ratB":"1","rck":"1","rpoS":"1","shdA":"1","sicA":"1","sicP":"1","sifA":"1","sifB":"1","sinH":"0","sipA/sspA":"1","sipB/sspB":"1","sipC/sspC":"1","sipD":"1","slrP":"1","sodCI":"1","sopA":"1","sopB/sigD":"1","sopD":"1","sopD2":"1","sopE2":"1","spaO/sctQ":"1","spaP":"1","spaQ":"1","spaR":"1","spaS":"1","spiC/ssaB":"1","sprB":"1","sptP":"1","spvB":"1","spvC":"1","spvD":"1","ssaC":"1","ssaD":"1","ssaE":"1","ssaG":"1","ssaH":"1","ssaI":"1","ssaJ":"1","ssaK":"1","ssaL":"1","ssaM":"1","ssaN":"1","ssaO":"1","ssaP":"1","ssaQ":"1","ssaR":"1","ssaS":"1","ssaT":"1","ssaU":"1","ssaV":"1","ssaX":"1","sscA":"1","sscB":"1","sseA":"1","sseB":"1","sseC":"1","sseD":"1","sseE":"1","sseF":"1","sseG":"1","sseI/srfH":"1","sseJ":"1","sseK1":"1","sseL":"1","sspH2":"1","ssrA":"1","ssrB":"1","steA":"1","steB":"1","steC":"1","tlde1":"1","NUM_FOUND_VFs":"129","all_VFs":"STM0266avrAcsgAcsgBcsgCcsgDcsgEcsgFcsgGfimAfimCfimDfimFfimHfimIfimWfimYfimZfur hilAhilChilDiacPiagBinvAinvBinvC/sctNinvEinvFinvGinvHinvIinvJlpfAlpfBlpfClpfDlpfEmgtBmgtCmig-14mig-5misLorgA/sctKorgB/SctLorgCpefBpefCpefDphoPphoQpipBpipB2pmrApmrBprgHprgIprgJprgKratBrckrpoSshdAsicAsicPmgtCsifB sipA/sspAsipB/sspBsipC/sspCsipDslrPsodCIsopAsopB/sigDsopDpipBsopE2spaO/sctQspaPspaQspaRspaSspiC/ssaBsprBsptPspvBspvCspvDssaCssaDssaEssaGssaHssaIssaJssaKssaLssaMssaNssaOssaPssaQssaRssaSssaTssaUssaVssaXsscAsscBsseAsseCsseDsseEsseFsseGsseI/srfHsseJsseK1sseLsspH2ssrAssrBsteAsteBsteCtlde1","blaTEM-1":"0","blaTEM-135":"0","qnrB19":"0","sul2":"0","tet(A)":"0","NUM_FOUND_ARGs":"0","all_ARGs":"     ","Col(MP18)_1":"0","Col(pHAD28)_1":"0","Col156_1":"0","ColpVC_1":"0","IncFIB(S)_1":"1","IncFII(S)_1":"1","IncI1-I(Alpha)_1":"0","IncI2(Delta)_1":"0","IncX1_1":"0","IncX1_4":"0","NUM_FOUND_replicons":"2","all_replicons":"    IncFIB(S)_1IncFII(S)_1    ","gyrA (D87Y)":"0","gyrA (S83F)":"0","gyrA (S83Y)":"0","gyrB (S464Y)":"0","NUM_FOUND_point_mutations":"0","all_point_mutations":"    ","MST-42x1.0":"cluster_4","MST-69x1.0":"cluster_2","MST-116x1.0":"cluster_1","MST-149x1.0":"cluster_2","Collection Date":"ND","MST-5x1.0":"singleton_85"},"200806_3032":{"ID":"200806_3032","__Node":"200806_3032","__selected":false,"id":11,"source1":"Gallus gallus","source":"Gallus gallus breeding","year":"2013","ST":"11","CS54":"1","SPI-1":"1","SPI-2":"1","SPI-3":"1","SPI-4":"1","SPI-5":"1","SPI-6":"1","SPI-9":"1","SPI-12":"1","SPI-14":"1","NUM_FOUND_SPIs":"10","all_SPIs":"CS54SPI-1SPI-2SPI-3SPI-4SPI-5SPI-6SPI-9SPI-12SPI-14","STM0266":"1","avrA":"1","csgA":"1","csgB":"1","csgC":"1","csgD":"1","csgE":"1","csgF":"1","csgG":"1","fimA":"1","fimC":"1","fimD":"1","fimF":"1","fimH":"1","fimI":"1","fimW":"1","fimY":"1","fimZ":"1","fur":"1","gogB":"0","hilA":"1","hilC":"1","hilD":"1","iacP":"1","iagB":"1","invA":"1","invB":"1","invC/sctN":"1","invE":"1","invF":"1","invG":"1","invH":"1","invI":"1","invJ":"1","lpfA":"1","lpfB":"1","lpfC":"1","lpfD":"1","lpfE":"1","mgtB":"1","mgtC":"1","mig-14":"1","mig-5":"1","misL":"1","orgA/sctK":"1","orgB/SctL":"1","orgC":"1","pefB":"1","pefC":"1","pefD":"1","phoP":"1","phoQ":"1","pipB":"1","pipB2":"1","pmrA":"1","pmrB":"1","prgH":"1","prgI":"1","prgJ":"1","prgK":"1","ratB":"1","rck":"1","rpoS":"1","shdA":"0","sicA":"1","sicP":"1","sifA":"1","sifB":"1","sinH":"0","sipA/sspA":"1","sipB/sspB":"1","sipC/sspC":"1","sipD":"1","slrP":"1","sodCI":"1","sopA":"1","sopB/sigD":"1","sopD":"1","sopD2":"1","sopE2":"1","spaO/sctQ":"1","spaP":"1","spaQ":"1","spaR":"1","spaS":"1","spiC/ssaB":"1","sprB":"1","sptP":"1","spvB":"1","spvC":"1","spvD":"1","ssaC":"1","ssaD":"1","ssaE":"1","ssaG":"1","ssaH":"1","ssaI":"1","ssaJ":"1","ssaK":"1","ssaL":"1","ssaM":"1","ssaN":"1","ssaO":"1","ssaP":"1","ssaQ":"1","ssaR":"1","ssaS":"1","ssaT":"1","ssaU":"1","ssaV":"1","ssaX":"1","sscA":"1","sscB":"1","sseA":"1","sseB":"1","sseC":"1","sseD":"1","sseE":"1","sseF":"1","sseG":"1","sseI/srfH":"1","sseJ":"1","sseK1":"1","sseL":"1","sspH2":"1","ssrA":"1","ssrB":"1","steA":"1","steB":"1","steC":"1","tlde1":"1","NUM_FOUND_VFs":"128","all_VFs":"STM0266avrAcsgAcsgBcsgCcsgDcsgEcsgFcsgGfimAfimCfimDfimFfimHfimIfimWfimYfimZfur hilAhilChilDiacPiagBinvAinvBinvC/sctNinvEinvFinvGinvHinvIinvJlpfAlpfBlpfClpfDlpfEmgtBmgtCmig-14mig-5misLorgA/sctKorgB/SctLorgCpefBpefCpefDphoPphoQpipBpipB2pmrApmrBprgHprgIprgJprgKratBrckrpoS sicAsicPmgtCsifB sipA/sspAsipB/sspBsipC/sspCsipDslrPsodCIsopAsopB/sigDsopDpipBsopE2spaO/sctQspaPspaQspaRspaSspiC/ssaBsprBsptPspvBspvCspvDssaCssaDssaEssaGssaHssaIssaJssaKssaLssaMssaNssaOssaPssaQssaRssaSssaTssaUssaVssaXsscAsscBsseAsseCsseDsseEsseFsseGsseI/srfHsseJsseK1sseLsspH2ssrAssrBsteAsteBsteCtlde1","blaTEM-1":"0","blaTEM-135":"0","qnrB19":"0","sul2":"0","tet(A)":"0","NUM_FOUND_ARGs":"0","all_ARGs":"     ","Col(MP18)_1":"0","Col(pHAD28)_1":"0","Col156_1":"0","ColpVC_1":"0","IncFIB(S)_1":"1","IncFII(S)_1":"1","IncI1-I(Alpha)_1":"0","IncI2(Delta)_1":"0","IncX1_1":"0","IncX1_4":"0","NUM_FOUND_replicons":"2","all_replicons":"    IncFIB(S)_1IncFII(S)_1    ","gyrA (D87Y)":"0","gyrA (S83F)":"0","gyrA (S83Y)":"0","gyrB (S464Y)":"0","NUM_FOUND_point_mutations":"0","all_point_mutations":"    ","MST-42x1.0":"cluster_4","MST-69x1.0":"cluster_2","MST-116x1.0":"cluster_1","MST-149x1.0":"cluster_2","Collection Date":"ND","MST-5x1.0":"singleton_84"},"_hypo_15":{"ID":"_hypo_15","__Node":"_hypo_15","Collection Date":"ND"},"200903_3104":{"ID":"200903_3104","__Node":"200903_3104","__selected":false,"id":12,"source1":"Gallus gallus","source":"Gallus gallus broiler","year":"2012","ST":"11","CS54":"1","SPI-1":"1","SPI-2":"1","SPI-3":"1","SPI-4":"1","SPI-5":"1","SPI-6":"1","SPI-9":"1","SPI-12":"1","SPI-14":"1","NUM_FOUND_SPIs":"10","all_SPIs":"CS54SPI-1SPI-2SPI-3SPI-4SPI-5SPI-6SPI-9SPI-12SPI-14","STM0266":"1","avrA":"1","csgA":"1","csgB":"1","csgC":"1","csgD":"1","csgE":"1","csgF":"1","csgG":"1","fimA":"1","fimC":"1","fimD":"1","fimF":"1","fimH":"1","fimI":"1","fimW":"1","fimY":"1","fimZ":"1","fur":"1","gogB":"0","hilA":"1","hilC":"1","hilD":"1","iacP":"1","iagB":"1","invA":"1","invB":"1","invC/sctN":"1","invE":"1","invF":"1","invG":"1","invH":"1","invI":"1","invJ":"1","lpfA":"1","lpfB":"1","lpfC":"1","lpfD":"1","lpfE":"1","mgtB":"1","mgtC":"1","mig-14":"1","mig-5":"1","misL":"1","orgA/sctK":"1","orgB/SctL":"1","orgC":"1","pefB":"1","pefC":"1","pefD":"1","phoP":"1","phoQ":"1","pipB":"1","pipB2":"1","pmrA":"1","pmrB":"1","prgH":"1","prgI":"1","prgJ":"1","prgK":"1","ratB":"1","rck":"1","rpoS":"1","shdA":"0","sicA":"1","sicP":"1","sifA":"1","sifB":"1","sinH":"0","sipA/sspA":"1","sipB/sspB":"1","sipC/sspC":"1","sipD":"1","slrP":"1","sodCI":"1","sopA":"1","sopB/sigD":"1","sopD":"1","sopD2":"1","sopE2":"1","spaO/sctQ":"1","spaP":"1","spaQ":"1","spaR":"1","spaS":"1","spiC/ssaB":"1","sprB":"1","sptP":"1","spvB":"1","spvC":"1","spvD":"1","ssaC":"1","ssaD":"1","ssaE":"1","ssaG":"1","ssaH":"1","ssaI":"1","ssaJ":"1","ssaK":"1","ssaL":"1","ssaM":"1","ssaN":"1","ssaO":"1","ssaP":"1","ssaQ":"1","ssaR":"1","ssaS":"1","ssaT":"1","ssaU":"1","ssaV":"1","ssaX":"1","sscA":"1","sscB":"1","sseA":"1","sseB":"1","sseC":"1","sseD":"1","sseE":"1","sseF":"1","sseG":"1","sseI/srfH":"1","sseJ":"1","sseK1":"1","sseL":"1","sspH2":"1","ssrA":"1","ssrB":"1","steA":"1","steB":"1","steC":"1","tlde1":"1","NUM_FOUND_VFs":"128","all_VFs":"STM0266avrAcsgAcsgBcsgCcsgDcsgEcsgFcsgGfimAfimCfimDfimFfimHfimIfimWfimYfimZfur hilAhilChilDiacPiagBinvAinvBinvC/sctNinvEinvFinvGinvHinvIinvJlpfAlpfBlpfClpfDlpfEmgtBmgtCmig-14mig-5misLorgA/sctKorgB/SctLorgCpefBpefCpefDphoPphoQpipBpipB2pmrApmrBprgHprgIprgJprgKratBrckrpoS sicAsicPmgtCsifB sipA/sspAsipB/sspBsipC/sspCsipDslrPsodCIsopAsopB/sigDsopDpipBsopE2spaO/sctQspaPspaQspaRspaSspiC/ssaBsprBsptPspvBspvCspvDssaCssaDssaEssaGssaHssaIssaJssaKssaLssaMssaNssaOssaPssaQssaRssaSssaTssaUssaVssaXsscAsscBsseAsseCsseDsseEsseFsseGsseI/srfHsseJsseK1sseLsspH2ssrAssrBsteAsteBsteCtlde1","blaTEM-1":"0","blaTEM-135":"0","qnrB19":"0","sul2":"0","tet(A)":"0","NUM_FOUND_ARGs":"0","all_ARGs":"     ","Col(MP18)_1":"0","Col(pHAD28)_1":"0","Col156_1":"0","ColpVC_1":"0","IncFIB(S)_1":"1","IncFII(S)_1":"1","IncI1-I(Alpha)_1":"0","IncI2(Delta)_1":"0","IncX1_1":"0","IncX1_4":"0","NUM_FOUND_replicons":"2","all_replicons":"    IncFIB(S)_1IncFII(S)_1    ","gyrA (D87Y)":"0","gyrA (S83F)":"0","gyrA (S83Y)":"0","gyrB (S464Y)":"0","NUM_FOUND_point_mutations":"0","all_point_mutations":"    ","MST-42x1.0":"cluster_4","MST-69x1.0":"cluster_2","MST-116x1.0":"cluster_1","MST-149x1.0":"cluster_2","Collection Date":"ND","MST-5x1.0":"singleton_44"},"201006_3195":{"ID":"201006_3195","__Node":"201006_3195","__selected":false,"id":13,"source1":"Gallus gallus","source":"Gallus gallus breeding","year":"2012","ST":"11","CS54":"1","SPI-1":"1","SPI-2":"1","SPI-3":"1","SPI-4":"1","SPI-5":"1","SPI-6":"1","SPI-9":"1","SPI-12":"1","SPI-14":"1","NUM_FOUND_SPIs":"10","all_SPIs":"CS54SPI-1SPI-2SPI-3SPI-4SPI-5SPI-6SPI-9SPI-12SPI-14","STM0266":"1","avrA":"1","csgA":"1","csgB":"1","csgC":"1","csgD":"1","csgE":"1","csgF":"1","csgG":"1","fimA":"1","fimC":"1","fimD":"1","fimF":"1","fimH":"1","fimI":"1","fimW":"1","fimY":"1","fimZ":"1","fur":"1","gogB":"0","hilA":"1","hilC":"1","hilD":"1","iacP":"1","iagB":"1","invA":"1","invB":"1","invC/sctN":"1","invE":"1","invF":"1","invG":"1","invH":"1","invI":"1","invJ":"1","lpfA":"1","lpfB":"1","lpfC":"1","lpfD":"1","lpfE":"1","mgtB":"1","mgtC":"1","mig-14":"1","mig-5":"1","misL":"1","orgA/sctK":"1","orgB/SctL":"1","orgC":"1","pefB":"1","pefC":"1","pefD":"1","phoP":"1","phoQ":"1","pipB":"1","pipB2":"1","pmrA":"1","pmrB":"1","prgH":"1","prgI":"1","prgJ":"1","prgK":"1","ratB":"1","rck":"1","rpoS":"1","shdA":"0","sicA":"1","sicP":"1","sifA":"1","sifB":"1","sinH":"0","sipA/sspA":"1","sipB/sspB":"1","sipC/sspC":"1","sipD":"1","slrP":"1","sodCI":"1","sopA":"1","sopB/sigD":"1","sopD":"1","sopD2":"1","sopE2":"1","spaO/sctQ":"1","spaP":"1","spaQ":"1","spaR":"1","spaS":"1","spiC/ssaB":"1","sprB":"1","sptP":"1","spvB":"1","spvC":"1","spvD":"1","ssaC":"1","ssaD":"1","ssaE":"1","ssaG":"1","ssaH":"1","ssaI":"1","ssaJ":"1","ssaK":"1","ssaL":"1","ssaM":"1","ssaN":"1","ssaO":"1","ssaP":"1","ssaQ":"1","ssaR":"1","ssaS":"1","ssaT":"1","ssaU":"1","ssaV":"1","ssaX":"1","sscA":"1","sscB":"1","sseA":"1","sseB":"1","sseC":"1","sseD":"1","sseE":"1","sseF":"1","sseG":"1","sseI/srfH":"1","sseJ":"1","sseK1":"1","sseL":"1","sspH2":"1","ssrA":"1","ssrB":"1","steA":"1","steB":"1","steC":"1","tlde1":"1","NUM_FOUND_VFs":"128","all_VFs":"STM0266avrAcsgAcsgBcsgCcsgDcsgEcsgFcsgGfimAfimCfimDfimFfimHfimIfimWfimYfimZfur hilAhilChilDiacPiagBinvAinvBinvC/sctNinvEinvFinvGinvHinvIinvJlpfAlpfBlpfClpfDlpfEmgtBmgtCmig-14mig-5misLorgA/sctKorgB/SctLorgCpefBpefCpefDphoPphoQpipBpipB2pmrApmrBprgHprgIprgJprgKratBrckrpoS sicAsicPmgtCsifB sipA/sspAsipB/sspBsipC/sspCsipDslrPsodCIsopAsopB/sigDsopDpipBsopE2spaO/sctQspaPspaQspaRspaSspiC/ssaBsprBsptPspvBspvCspvDssaCssaDssaEssaGssaHssaIssaJssaKssaLssaMssaNssaOssaPssaQssaRssaSssaTssaUssaVssaXsscAsscBsseAsseCsseDsseEsseFsseGsseI/srfHsseJsseK1sseLsspH2ssrAssrBsteAsteBsteCtlde1","blaTEM-1":"0","blaTEM-135":"0","qnrB19":"0","sul2":"0","tet(A)":"0","NUM_FOUND_ARGs":"0","all_ARGs":"     ","Col(MP18)_1":"0","Col(pHAD28)_1":"0","Col156_1":"1","ColpVC_1":"0","IncFIB(S)_1":"1","IncFII(S)_1":"1","IncI1-I(Alpha)_1":"0","IncI2(Delta)_1":"0","IncX1_1":"0","IncX1_4":"0","NUM_FOUND_replicons":"3","all_replicons":"  Col156_1 IncFIB(S)_1IncFII(S)_1    ","gyrA (D87Y)":"0","gyrA (S83F)":"0","gyrA (S83Y)":"0","gyrB (S464Y)":"0","NUM_FOUND_point_mutations":"0","all_point_mutations":"    ","MST-42x1.0":"cluster_4","MST-69x1.0":"cluster_2","MST-116x1.0":"cluster_1","MST-149x1.0":"cluster_2","Collection Date":"ND","MST-5x1.0":"singleton_43"},"_hypo_18":{"ID":"_hypo_18","__Node":"_hypo_18","Collection Date":"ND"},"200721_2964":{"ID":"200721_2964","__Node":"200721_2964","__selected":false,"id":14,"source1":"Gallus gallus","source":"Gallus gallus laying","year":"2016","ST":"11","CS54":"1","SPI-1":"1","SPI-2":"1","SPI-3":"1","SPI-4":"1","SPI-5":"1","SPI-6":"1","SPI-9":"1","SPI-12":"1","SPI-14":"1","NUM_FOUND_SPIs":"10","all_SPIs":"CS54SPI-1SPI-2SPI-3SPI-4SPI-5SPI-6SPI-9SPI-12SPI-14","STM0266":"1","avrA":"1","csgA":"1","csgB":"1","csgC":"1","csgD":"1","csgE":"1","csgF":"1","csgG":"1","fimA":"1","fimC":"1","fimD":"1","fimF":"1","fimH":"1","fimI":"1","fimW":"1","fimY":"1","fimZ":"1","fur":"1","gogB":"0","hilA":"1","hilC":"1","hilD":"1","iacP":"1","iagB":"1","invA":"1","invB":"1","invC/sctN":"1","invE":"1","invF":"1","invG":"1","invH":"1","invI":"1","invJ":"1","lpfA":"1","lpfB":"1","lpfC":"1","lpfD":"1","lpfE":"1","mgtB":"1","mgtC":"1","mig-14":"1","mig-5":"1","misL":"1","orgA/sctK":"1","orgB/SctL":"1","orgC":"1","pefB":"1","pefC":"1","pefD":"1","phoP":"1","phoQ":"1","pipB":"1","pipB2":"1","pmrA":"1","pmrB":"1","prgH":"1","prgI":"1","prgJ":"1","prgK":"1","ratB":"1","rck":"1","rpoS":"1","shdA":"1","sicA":"1","sicP":"1","sifA":"1","sifB":"1","sinH":"0","sipA/sspA":"1","sipB/sspB":"1","sipC/sspC":"1","sipD":"1","slrP":"1","sodCI":"1","sopA":"1","sopB/sigD":"1","sopD":"1","sopD2":"1","sopE2":"1","spaO/sctQ":"1","spaP":"1","spaQ":"1","spaR":"1","spaS":"1","spiC/ssaB":"1","sprB":"1","sptP":"1","spvB":"1","spvC":"1","spvD":"1","ssaC":"1","ssaD":"1","ssaE":"1","ssaG":"1","ssaH":"1","ssaI":"1","ssaJ":"1","ssaK":"1","ssaL":"1","ssaM":"1","ssaN":"1","ssaO":"1","ssaP":"1","ssaQ":"1","ssaR":"1","ssaS":"1","ssaT":"1","ssaU":"1","ssaV":"1","ssaX":"1","sscA":"1","sscB":"1","sseA":"1","sseB":"1","sseC":"1","sseD":"1","sseE":"1","sseF":"1","sseG":"1","sseI/srfH":"1","sseJ":"1","sseK1":"1","sseL":"1","sspH2":"1","ssrA":"1","ssrB":"1","steA":"1","steB":"1","steC":"1","tlde1":"1","NUM_FOUND_VFs":"129","all_VFs":"STM0266avrAcsgAcsgBcsgCcsgDcsgEcsgFcsgGfimAfimCfimDfimFfimHfimIfimWfimYfimZfur hilAhilChilDiacPiagBinvAinvBinvC/sctNinvEinvFinvGinvHinvIinvJlpfAlpfBlpfClpfDlpfEmgtBmgtCmig-14mig-5misLorgA/sctKorgB/SctLorgCpefBpefCpefDphoPphoQpipBpipB2pmrApmrBprgHprgIprgJprgKratBrckrpoSshdAsicAsicPmgtCsifB sipA/sspAsipB/sspBsipC/sspCsipDslrPsodCIsopAsopB/sigDsopDpipBsopE2spaO/sctQspaPspaQspaRspaSspiC/ssaBsprBsptPspvBspvCspvDssaCssaDssaEssaGssaHssaIssaJssaKssaLssaMssaNssaOssaPssaQssaRssaSssaTssaUssaVssaXsscAsscBsseAsseCsseDsseEsseFsseGsseI/srfHsseJsseK1sseLsspH2ssrAssrBsteAsteBsteCtlde1","blaTEM-1":"0","blaTEM-135":"0","qnrB19":"0","sul2":"0","tet(A)":"0","NUM_FOUND_ARGs":"0","all_ARGs":"     ","Col(MP18)_1":"0","Col(pHAD28)_1":"0","Col156_1":"0","ColpVC_1":"0","IncFIB(S)_1":"1","IncFII(S)_1":"1","IncI1-I(Alpha)_1":"0","IncI2(Delta)_1":"0","IncX1_1":"0","IncX1_4":"0","NUM_FOUND_replicons":"2","all_replicons":"    IncFIB(S)_1IncFII(S)_1    ","gyrA (D87Y)":"0","gyrA (S83F)":"0","gyrA (S83Y)":"0","gyrB (S464Y)":"0","NUM_FOUND_point_mutations":"0","all_point_mutations":"    ","MST-42x1.0":"cluster_4","MST-69x1.0":"cluster_2","MST-116x1.0":"cluster_1","MST-149x1.0":"cluster_2","Collection Date":"ND","MST-5x1.0":"singleton_79"},"201106_3275":{"ID":"201106_3275","__Node":"201106_3275","__selected":false,"id":15,"source1":"Gallus gallus","source":"Gallus gallus breeding","year":"2009","ST":"11","CS54":"1","SPI-1":"1","SPI-2":"1","SPI-3":"1","SPI-4":"1","SPI-5":"1","SPI-6":"1","SPI-9":"1","SPI-12":"1","SPI-14":"1","NUM_FOUND_SPIs":"10","all_SPIs":"CS54SPI-1SPI-2SPI-3SPI-4SPI-5SPI-6SPI-9SPI-12SPI-14","STM0266":"1","avrA":"1","csgA":"1","csgB":"1","csgC":"1","csgD":"1","csgE":"1","csgF":"1","csgG":"1","fimA":"1","fimC":"1","fimD":"1","fimF":"1","fimH":"1","fimI":"1","fimW":"1","fimY":"1","fimZ":"1","fur":"1","gogB":"0","hilA":"1","hilC":"1","hilD":"1","iacP":"1","iagB":"1","invA":"1","invB":"1","invC/sctN":"1","invE":"1","invF":"1","invG":"1","invH":"1","invI":"1","invJ":"1","lpfA":"1","lpfB":"1","lpfC":"1","lpfD":"1","lpfE":"1","mgtB":"1","mgtC":"1","mig-14":"1","mig-5":"1","misL":"1","orgA/sctK":"1","orgB/SctL":"1","orgC":"1","pefB":"1","pefC":"1","pefD":"1","phoP":"1","phoQ":"1","pipB":"1","pipB2":"1","pmrA":"1","pmrB":"1","prgH":"1","prgI":"1","prgJ":"1","prgK":"1","ratB":"1","rck":"1","rpoS":"1","shdA":"1","sicA":"1","sicP":"1","sifA":"1","sifB":"1","sinH":"0","sipA/sspA":"1","sipB/sspB":"1","sipC/sspC":"1","sipD":"1","slrP":"1","sodCI":"1","sopA":"1","sopB/sigD":"1","sopD":"1","sopD2":"1","sopE2":"1","spaO/sctQ":"1","spaP":"1","spaQ":"1","spaR":"1","spaS":"1","spiC/ssaB":"1","sprB":"1","sptP":"1","spvB":"1","spvC":"1","spvD":"1","ssaC":"1","ssaD":"1","ssaE":"1","ssaG":"1","ssaH":"1","ssaI":"1","ssaJ":"1","ssaK":"1","ssaL":"1","ssaM":"1","ssaN":"1","ssaO":"1","ssaP":"1","ssaQ":"1","ssaR":"1","ssaS":"1","ssaT":"1","ssaU":"1","ssaV":"1","ssaX":"1","sscA":"1","sscB":"1","sseA":"1","sseB":"1","sseC":"1","sseD":"1","sseE":"1","sseF":"1","sseG":"1","sseI/srfH":"1","sseJ":"1","sseK1":"1","sseL":"1","sspH2":"1","ssrA":"1","ssrB":"1","steA":"1","steB":"1","steC":"1","tlde1":"1","NUM_FOUND_VFs":"129","all_VFs":"STM0266avrAcsgAcsgBcsgCcsgDcsgEcsgFcsgGfimAfimCfimDfimFfimHfimIfimWfimYfimZfur hilAhilChilDiacPiagBinvAinvBinvC/sctNinvEinvFinvGinvHinvIinvJlpfAlpfBlpfClpfDlpfEmgtBmgtCmig-14mig-5misLorgA/sctKorgB/SctLorgCpefBpefCpefDphoPphoQpipBpipB2pmrApmrBprgHprgIprgJprgKratBrckrpoSshdAsicAsicPmgtCsifB sipA/sspAsipB/sspBsipC/sspCsipDslrPsodCIsopAsopB/sigDsopDpipBsopE2spaO/sctQspaPspaQspaRspaSspiC/ssaBsprBsptPspvBspvCspvDssaCssaDssaEssaGssaHssaIssaJssaKssaLssaMssaNssaOssaPssaQssaRssaSssaTssaUssaVssaXsscAsscBsseAsseCsseDsseEsseFsseGsseI/srfHsseJsseK1sseLsspH2ssrAssrBsteAsteBsteCtlde1","blaTEM-1":"0","blaTEM-135":"0","qnrB19":"0","sul2":"0","tet(A)":"0","NUM_FOUND_ARGs":"0","all_ARGs":"     ","Col(MP18)_1":"0","Col(pHAD28)_1":"0","Col156_1":"0","ColpVC_1":"0","IncFIB(S)_1":"1","IncFII(S)_1":"1","IncI1-I(Alpha)_1":"0","IncI2(Delta)_1":"0","IncX1_1":"0","IncX1_4":"0","NUM_FOUND_replicons":"2","all_replicons":"    IncFIB(S)_1IncFII(S)_1    ","gyrA (D87Y)":"0","gyrA (S83F)":"0","gyrA (S83Y)":"0","gyrB (S464Y)":"0","NUM_FOUND_point_mutations":"0","all_point_mutations":"    ","MST-42x1.0":"cluster_4","MST-69x1.0":"cluster_2","MST-116x1.0":"cluster_1","MST-149x1.0":"cluster_2","Collection Date":"ND","MST-5x1.0":"singleton_71"},"_hypo_21":{"ID":"_hypo_21","__Node":"_hypo_21","Collection Date":"ND"},"_hypo_22":{"ID":"_hypo_22","__Node":"_hypo_22","Collection Date":"ND"},"_hypo_23":{"ID":"_hypo_23","__Node":"_hypo_23","Collection Date":"ND"},"200721_2966":{"ID":"200721_2966","__Node":"200721_2966","__selected":false,"id":16,"source1":"Gallus gallus","source":"Gallus gallus eggs","year":"2016","ST":"11","CS54":"1","SPI-1":"1","SPI-2":"1","SPI-3":"1","SPI-4":"1","SPI-5":"1","SPI-6":"1","SPI-9":"1","SPI-12":"1","SPI-14":"1","NUM_FOUND_SPIs":"10","all_SPIs":"CS54SPI-1SPI-2SPI-3SPI-4SPI-5SPI-6SPI-9SPI-12SPI-14","STM0266":"1","avrA":"1","csgA":"1","csgB":"1","csgC":"1","csgD":"1","csgE":"1","csgF":"1","csgG":"1","fimA":"1","fimC":"1","fimD":"1","fimF":"1","fimH":"1","fimI":"1","fimW":"1","fimY":"1","fimZ":"1","fur":"1","gogB":"0","hilA":"1","hilC":"1","hilD":"1","iacP":"1","iagB":"1","invA":"1","invB":"1","invC/sctN":"1","invE":"1","invF":"1","invG":"1","invH":"1","invI":"1","invJ":"1","lpfA":"1","lpfB":"1","lpfC":"1","lpfD":"1","lpfE":"1","mgtB":"1","mgtC":"1","mig-14":"1","mig-5":"1","misL":"1","orgA/sctK":"1","orgB/SctL":"1","orgC":"1","pefB":"1","pefC":"1","pefD":"1","phoP":"1","phoQ":"1","pipB":"1","pipB2":"1","pmrA":"1","pmrB":"1","prgH":"1","prgI":"1","prgJ":"1","prgK":"1","ratB":"1","rck":"1","rpoS":"1","shdA":"1","sicA":"1","sicP":"1","sifA":"1","sifB":"1","sinH":"0","sipA/sspA":"1","sipB/sspB":"1","sipC/sspC":"1","sipD":"1","slrP":"1","sodCI":"1","sopA":"1","sopB/sigD":"1","sopD":"1","sopD2":"1","sopE2":"1","spaO/sctQ":"1","spaP":"1","spaQ":"1","spaR":"1","spaS":"1","spiC/ssaB":"1","sprB":"1","sptP":"1","spvB":"1","spvC":"1","spvD":"1","ssaC":"1","ssaD":"1","ssaE":"1","ssaG":"1","ssaH":"1","ssaI":"1","ssaJ":"1","ssaK":"1","ssaL":"1","ssaM":"1","ssaN":"1","ssaO":"1","ssaP":"1","ssaQ":"1","ssaR":"1","ssaS":"1","ssaT":"1","ssaU":"1","ssaV":"1","ssaX":"1","sscA":"1","sscB":"1","sseA":"1","sseB":"1","sseC":"1","sseD":"1","sseE":"1","sseF":"1","sseG":"1","sseI/srfH":"1","sseJ":"1","sseK1":"1","sseL":"1","sspH2":"1","ssrA":"1","ssrB":"1","steA":"1","steB":"1","steC":"1","tlde1":"1","NUM_FOUND_VFs":"129","all_VFs":"STM0266avrAcsgAcsgBcsgCcsgDcsgEcsgFcsgGfimAfimCfimDfimFfimHfimIfimWfimYfimZfur hilAhilChilDiacPiagBinvAinvBinvC/sctNinvEinvFinvGinvHinvIinvJlpfAlpfBlpfClpfDlpfEmgtBmgtCmig-14mig-5misLorgA/sctKorgB/SctLorgCpefBpefCpefDphoPphoQpipBpipB2pmrApmrBprgHprgIprgJprgKratBrckrpoSshdAsicAsicPmgtCsifB sipA/sspAsipB/sspBsipC/sspCsipDslrPsodCIsopAsopB/sigDsopDpipBsopE2spaO/sctQspaPspaQspaRspaSspiC/ssaBsprBsptPspvBspvCspvDssaCssaDssaEssaGssaHssaIssaJssaKssaLssaMssaNssaOssaPssaQssaRssaSssaTssaUssaVssaXsscAsscBsseAsseCsseDsseEsseFsseGsseI/srfHsseJsseK1sseLsspH2ssrAssrBsteAsteBsteCtlde1","blaTEM-1":"0","blaTEM-135":"0","qnrB19":"0","sul2":"0","tet(A)":"0","NUM_FOUND_ARGs":"0","all_ARGs":"     ","Col(MP18)_1":"0","Col(pHAD28)_1":"0","Col156_1":"0","ColpVC_1":"0","IncFIB(S)_1":"1","IncFII(S)_1":"1","IncI1-I(Alpha)_1":"0","IncI2(Delta)_1":"0","IncX1_1":"0","IncX1_4":"0","NUM_FOUND_replicons":"2","all_replicons":"    IncFIB(S)_1IncFII(S)_1    ","gyrA (D87Y)":"0","gyrA (S83F)":"0","gyrA (S83Y)":"0","gyrB (S464Y)":"0","NUM_FOUND_point_mutations":"0","all_point_mutations":"    ","MST-42x1.0":"cluster_4","MST-69x1.0":"cluster_2","MST-116x1.0":"cluster_1","MST-149x1.0":"cluster_2","Collection Date":"ND","MST-5x1.0":"cluster_20"},"200806_3033":{"ID":"200806_3033","__Node":"200806_3033","__selected":false,"id":17,"source1":"Gallus gallus","source":"Gallus gallus laying","year":"2013","ST":"11","CS54":"1","SPI-1":"1","SPI-2":"1","SPI-3":"1","SPI-4":"1","SPI-5":"1","SPI-6":"1","SPI-9":"1","SPI-12":"1","SPI-14":"1","NUM_FOUND_SPIs":"10","all_SPIs":"CS54SPI-1SPI-2SPI-3SPI-4SPI-5SPI-6SPI-9SPI-12SPI-14","STM0266":"1","avrA":"1","csgA":"1","csgB":"1","csgC":"1","csgD":"1","csgE":"1","csgF":"1","csgG":"1","fimA":"1","fimC":"1","fimD":"1","fimF":"1","fimH":"1","fimI":"1","fimW":"1","fimY":"1","fimZ":"1","fur":"1","gogB":"0","hilA":"1","hilC":"1","hilD":"1","iacP":"1","iagB":"1","invA":"1","invB":"1","invC/sctN":"1","invE":"1","invF":"1","invG":"1","invH":"1","invI":"1","invJ":"1","lpfA":"1","lpfB":"1","lpfC":"1","lpfD":"1","lpfE":"1","mgtB":"1","mgtC":"1","mig-14":"1","mig-5":"1","misL":"1","orgA/sctK":"1","orgB/SctL":"1","orgC":"1","pefB":"1","pefC":"1","pefD":"1","phoP":"1","phoQ":"1","pipB":"1","pipB2":"1","pmrA":"1","pmrB":"1","prgH":"1","prgI":"1","prgJ":"1","prgK":"1","ratB":"1","rck":"1","rpoS":"1","shdA":"1","sicA":"1","sicP":"1","sifA":"1","sifB":"1","sinH":"0","sipA/sspA":"1","sipB/sspB":"1","sipC/sspC":"1","sipD":"1","slrP":"1","sodCI":"1","sopA":"1","sopB/sigD":"1","sopD":"1","sopD2":"1","sopE2":"1","spaO/sctQ":"1","spaP":"1","spaQ":"1","spaR":"1","spaS":"1","spiC/ssaB":"1","sprB":"1","sptP":"1","spvB":"1","spvC":"1","spvD":"1","ssaC":"1","ssaD":"1","ssaE":"1","ssaG":"1","ssaH":"1","ssaI":"1","ssaJ":"1","ssaK":"1","ssaL":"1","ssaM":"1","ssaN":"1","ssaO":"1","ssaP":"1","ssaQ":"1","ssaR":"1","ssaS":"1","ssaT":"1","ssaU":"1","ssaV":"1","ssaX":"1","sscA":"1","sscB":"1","sseA":"1","sseB":"1","sseC":"1","sseD":"1","sseE":"1","sseF":"1","sseG":"1","sseI/srfH":"1","sseJ":"1","sseK1":"1","sseL":"1","sspH2":"1","ssrA":"1","ssrB":"1","steA":"1","steB":"1","steC":"1","tlde1":"1","NUM_FOUND_VFs":"129","all_VFs":"STM0266avrAcsgAcsgBcsgCcsgDcsgEcsgFcsgGfimAfimCfimDfimFfimHfimIfimWfimYfimZfur hilAhilChilDiacPiagBinvAinvBinvC/sctNinvEinvFinvGinvHinvIinvJlpfAlpfBlpfClpfDlpfEmgtBmgtCmig-14mig-5misLorgA/sctKorgB/SctLorgCpefBpefCpefDphoPphoQpipBpipB2pmrApmrBprgHprgIprgJprgKratBrckrpoSshdAsicAsicPmgtCsifB sipA/sspAsipB/sspBsipC/sspCsipDslrPsodCIsopAsopB/sigDsopDpipBsopE2spaO/sctQspaPspaQspaRspaSspiC/ssaBsprBsptPspvBspvCspvDssaCssaDssaEssaGssaHssaIssaJssaKssaLssaMssaNssaOssaPssaQssaRssaSssaTssaUssaVssaXsscAsscBsseAsseCsseDsseEsseFsseGsseI/srfHsseJsseK1sseLsspH2ssrAssrBsteAsteBsteCtlde1","blaTEM-1":"0","blaTEM-135":"0","qnrB19":"0","sul2":"0","tet(A)":"0","NUM_FOUND_ARGs":"0","all_ARGs":"     ","Col(MP18)_1":"0","Col(pHAD28)_1":"0","Col156_1":"0","ColpVC_1":"0","IncFIB(S)_1":"1","IncFII(S)_1":"1","IncI1-I(Alpha)_1":"0","IncI2(Delta)_1":"0","IncX1_1":"0","IncX1_4":"0","NUM_FOUND_replicons":"2","all_replicons":"    IncFIB(S)_1IncFII(S)_1    ","gyrA (D87Y)":"0","gyrA (S83F)":"0","gyrA (S83Y)":"0","gyrB (S464Y)":"0","NUM_FOUND_point_mutations":"0","all_point_mutations":"    ","MST-42x1.0":"cluster_4","MST-69x1.0":"cluster_2","MST-116x1.0":"cluster_1","MST-149x1.0":"cluster_2","Collection Date":"ND","MST-5x1.0":"cluster_20"},"_hypo_26":{"ID":"_hypo_26","__Node":"_hypo_26","Collection Date":"ND"},"200703_2878":{"ID":"200703_2878","__Node":"200703_2878","__selected":false,"id":18,"source1":"Gallus gallus","source":"Gallus gallus eggs","year":"2019","ST":"11","CS54":"1","SPI-1":"1","SPI-2":"1","SPI-3":"1","SPI-4":"1","SPI-5":"1","SPI-6":"1","SPI-9":"1","SPI-12":"1","SPI-14":"1","NUM_FOUND_SPIs":"10","all_SPIs":"CS54SPI-1SPI-2SPI-3SPI-4SPI-5SPI-6SPI-9SPI-12SPI-14","STM0266":"1","avrA":"1","csgA":"1","csgB":"1","csgC":"1","csgD":"1","csgE":"1","csgF":"1","csgG":"1","fimA":"1","fimC":"1","fimD":"1","fimF":"1","fimH":"1","fimI":"1","fimW":"1","fimY":"1","fimZ":"1","fur":"1","gogB":"0","hilA":"1","hilC":"1","hilD":"1","iacP":"1","iagB":"1","invA":"1","invB":"1","invC/sctN":"1","invE":"1","invF":"1","invG":"1","invH":"1","invI":"1","invJ":"1","lpfA":"1","lpfB":"1","lpfC":"1","lpfD":"1","lpfE":"1","mgtB":"1","mgtC":"1","mig-14":"1","mig-5":"1","misL":"1","orgA/sctK":"1","orgB/SctL":"1","orgC":"1","pefB":"1","pefC":"1","pefD":"1","phoP":"1","phoQ":"1","pipB":"1","pipB2":"1","pmrA":"1","pmrB":"1","prgH":"1","prgI":"1","prgJ":"1","prgK":"1","ratB":"1","rck":"1","rpoS":"1","shdA":"1","sicA":"1","sicP":"1","sifA":"1","sifB":"1","sinH":"0","sipA/sspA":"1","sipB/sspB":"1","sipC/sspC":"1","sipD":"1","slrP":"1","sodCI":"1","sopA":"1","sopB/sigD":"1","sopD":"1","sopD2":"1","sopE2":"1","spaO/sctQ":"1","spaP":"1","spaQ":"1","spaR":"1","spaS":"1","spiC/ssaB":"1","sprB":"1","sptP":"1","spvB":"1","spvC":"1","spvD":"1","ssaC":"1","ssaD":"1","ssaE":"1","ssaG":"1","ssaH":"1","ssaI":"1","ssaJ":"1","ssaK":"1","ssaL":"1","ssaM":"1","ssaN":"1","ssaO":"1","ssaP":"1","ssaQ":"1","ssaR":"1","ssaS":"1","ssaT":"1","ssaU":"1","ssaV":"1","ssaX":"1","sscA":"1","sscB":"1","sseA":"1","sseB":"1","sseC":"1","sseD":"1","sseE":"1","sseF":"1","sseG":"1","sseI/srfH":"1","sseJ":"1","sseK1":"1","sseL":"1","sspH2":"1","ssrA":"1","ssrB":"1","steA":"1","steB":"1","steC":"1","tlde1":"1","NUM_FOUND_VFs":"129","all_VFs":"STM0266avrAcsgAcsgBcsgCcsgDcsgEcsgFcsgGfimAfimCfimDfimFfimHfimIfimWfimYfimZfur hilAhilChilDiacPiagBinvAinvBinvC/sctNinvEinvFinvGinvHinvIinvJlpfAlpfBlpfClpfDlpfEmgtBmgtCmig-14mig-5misLorgA/sctKorgB/SctLorgCpefBpefCpefDphoPphoQpipBpipB2pmrApmrBprgHprgIprgJprgKratBrckrpoSshdAsicAsicPmgtCsifB sipA/sspAsipB/sspBsipC/sspCsipDslrPsodCIsopAsopB/sigDsopDpipBsopE2spaO/sctQspaPspaQspaRspaSspiC/ssaBsprBsptPspvBspvCspvDssaCssaDssaEssaGssaHssaIssaJssaKssaLssaMssaNssaOssaPssaQssaRssaSssaTssaUssaVssaXsscAsscBsseAsseCsseDsseEsseFsseGsseI/srfHsseJsseK1sseLsspH2ssrAssrBsteAsteBsteCtlde1","blaTEM-1":"0","blaTEM-135":"0","qnrB19":"0","sul2":"0","tet(A)":"0","NUM_FOUND_ARGs":"0","all_ARGs":"     ","Col(MP18)_1":"0","Col(pHAD28)_1":"0","Col156_1":"0","ColpVC_1":"0","IncFIB(S)_1":"1","IncFII(S)_1":"1","IncI1-I(Alpha)_1":"0","IncI2(Delta)_1":"0","IncX1_1":"0","IncX1_4":"0","NUM_FOUND_replicons":"2","all_replicons":"    IncFIB(S)_1IncFII(S)_1    ","gyrA (D87Y)":"0","gyrA (S83F)":"0","gyrA (S83Y)":"0","gyrB (S464Y)":"0","NUM_FOUND_point_mutations":"0","all_point_mutations":"    ","MST-42x1.0":"cluster_4","MST-69x1.0":"cluster_2","MST-116x1.0":"cluster_1","MST-149x1.0":"cluster_2","Collection Date":"ND","MST-5x1.0":"cluster_6"},"200703_2877":{"ID":"200703_2877","__Node":"200703_2877","__selected":false,"id":19,"source1":"Gallus gallus","source":"Gallus gallus eggs","year":"2019","ST":"11","CS54":"1","SPI-1":"1","SPI-2":"1","SPI-3":"1","SPI-4":"1","SPI-5":"1","SPI-6":"1","SPI-9":"1","SPI-12":"1","SPI-14":"1","NUM_FOUND_SPIs":"10","all_SPIs":"CS54SPI-1SPI-2SPI-3SPI-4SPI-5SPI-6SPI-9SPI-12SPI-14","STM0266":"1","avrA":"1","csgA":"1","csgB":"1","csgC":"1","csgD":"1","csgE":"1","csgF":"1","csgG":"1","fimA":"1","fimC":"1","fimD":"1","fimF":"1","fimH":"1","fimI":"1","fimW":"1","fimY":"1","fimZ":"1","fur":"1","gogB":"0","hilA":"1","hilC":"1","hilD":"1","iacP":"1","iagB":"1","invA":"1","invB":"1","invC/sctN":"1","invE":"1","invF":"1","invG":"1","invH":"1","invI":"1","invJ":"1","lpfA":"1","lpfB":"1","lpfC":"1","lpfD":"1","lpfE":"1","mgtB":"1","mgtC":"1","mig-14":"1","mig-5":"1","misL":"1","orgA/sctK":"1","orgB/SctL":"1","orgC":"1","pefB":"1","pefC":"1","pefD":"1","phoP":"1","phoQ":"1","pipB":"1","pipB2":"1","pmrA":"1","pmrB":"1","prgH":"1","prgI":"1","prgJ":"1","prgK":"1","ratB":"1","rck":"1","rpoS":"1","shdA":"1","sicA":"1","sicP":"1","sifA":"1","sifB":"1","sinH":"0","sipA/sspA":"1","sipB/sspB":"1","sipC/sspC":"1","sipD":"1","slrP":"1","sodCI":"1","sopA":"1","sopB/sigD":"1","sopD":"1","sopD2":"1","sopE2":"1","spaO/sctQ":"1","spaP":"1","spaQ":"1","spaR":"1","spaS":"1","spiC/ssaB":"1","sprB":"1","sptP":"1","spvB":"1","spvC":"1","spvD":"1","ssaC":"1","ssaD":"1","ssaE":"1","ssaG":"1","ssaH":"1","ssaI":"1","ssaJ":"1","ssaK":"1","ssaL":"1","ssaM":"1","ssaN":"1","ssaO":"1","ssaP":"1","ssaQ":"1","ssaR":"1","ssaS":"1","ssaT":"1","ssaU":"1","ssaV":"1","ssaX":"1","sscA":"1","sscB":"1","sseA":"1","sseB":"1","sseC":"1","sseD":"1","sseE":"1","sseF":"1","sseG":"1","sseI/srfH":"1","sseJ":"1","sseK1":"1","sseL":"1","sspH2":"1","ssrA":"1","ssrB":"1","steA":"1","steB":"1","steC":"1","tlde1":"1","NUM_FOUND_VFs":"129","all_VFs":"STM0266avrAcsgAcsgBcsgCcsgDcsgEcsgFcsgGfimAfimCfimDfimFfimHfimIfimWfimYfimZfur hilAhilChilDiacPiagBinvAinvBinvC/sctNinvEinvFinvGinvHinvIinvJlpfAlpfBlpfClpfDlpfEmgtBmgtCmig-14mig-5misLorgA/sctKorgB/SctLorgCpefBpefCpefDphoPphoQpipBpipB2pmrApmrBprgHprgIprgJprgKratBrckrpoSshdAsicAsicPmgtCsifB sipA/sspAsipB/sspBsipC/sspCsipDslrPsodCIsopAsopB/sigDsopDpipBsopE2spaO/sctQspaPspaQspaRspaSspiC/ssaBsprBsptPspvBspvCspvDssaCssaDssaEssaGssaHssaIssaJssaKssaLssaMssaNssaOssaPssaQssaRssaSssaTssaUssaVssaXsscAsscBsseAsseCsseDsseEsseFsseGsseI/srfHsseJsseK1sseLsspH2ssrAssrBsteAsteBsteCtlde1","blaTEM-1":"0","blaTEM-135":"0","qnrB19":"0","sul2":"0","tet(A)":"0","NUM_FOUND_ARGs":"0","all_ARGs":"     ","Col(MP18)_1":"0","Col(pHAD28)_1":"0","Col156_1":"0","ColpVC_1":"0","IncFIB(S)_1":"1","IncFII(S)_1":"1","IncI1-I(Alpha)_1":"0","IncI2(Delta)_1":"0","IncX1_1":"0","IncX1_4":"0","NUM_FOUND_replicons":"2","all_replicons":"    IncFIB(S)_1IncFII(S)_1    ","gyrA (D87Y)":"0","gyrA (S83F)":"0","gyrA (S83Y)":"0","gyrB (S464Y)":"0","NUM_FOUND_point_mutations":"0","all_point_mutations":"    ","MST-42x1.0":"cluster_4","MST-69x1.0":"cluster_2","MST-116x1.0":"cluster_1","MST-149x1.0":"cluster_2","Collection Date":"ND","MST-5x1.0":"cluster_6"},"200716_2934":{"ID":"200716_2934","__Node":"200716_2934","__selected":false,"id":20,"source1":"Gallus gallus","source":"Gallus gallus meat","year":"2017","ST":"11","CS54":"1","SPI-1":"1","SPI-2":"1","SPI-3":"1","SPI-4":"1","SPI-5":"1","SPI-6":"1","SPI-9":"1","SPI-12":"1","SPI-14":"1","NUM_FOUND_SPIs":"10","all_SPIs":"CS54SPI-1SPI-2SPI-3SPI-4SPI-5SPI-6SPI-9SPI-12SPI-14","STM0266":"1","avrA":"1","csgA":"1","csgB":"1","csgC":"1","csgD":"1","csgE":"1","csgF":"1","csgG":"1","fimA":"1","fimC":"1","fimD":"1","fimF":"1","fimH":"1","fimI":"1","fimW":"1","fimY":"1","fimZ":"1","fur":"1","gogB":"0","hilA":"1","hilC":"1","hilD":"1","iacP":"1","iagB":"1","invA":"1","invB":"1","invC/sctN":"1","invE":"1","invF":"1","invG":"1","invH":"1","invI":"1","invJ":"1","lpfA":"1","lpfB":"1","lpfC":"1","lpfD":"1","lpfE":"1","mgtB":"1","mgtC":"1","mig-14":"1","mig-5":"1","misL":"1","orgA/sctK":"1","orgB/SctL":"1","orgC":"1","pefB":"1","pefC":"1","pefD":"1","phoP":"1","phoQ":"1","pipB":"1","pipB2":"1","pmrA":"1","pmrB":"1","prgH":"1","prgI":"1","prgJ":"1","prgK":"1","ratB":"1","rck":"1","rpoS":"1","shdA":"0","sicA":"1","sicP":"1","sifA":"1","sifB":"1","sinH":"0","sipA/sspA":"1","sipB/sspB":"1","sipC/sspC":"1","sipD":"1","slrP":"1","sodCI":"1","sopA":"1","sopB/sigD":"1","sopD":"1","sopD2":"1","sopE2":"1","spaO/sctQ":"1","spaP":"1","spaQ":"1","spaR":"1","spaS":"1","spiC/ssaB":"1","sprB":"1","sptP":"1","spvB":"1","spvC":"1","spvD":"1","ssaC":"1","ssaD":"1","ssaE":"1","ssaG":"1","ssaH":"1","ssaI":"1","ssaJ":"1","ssaK":"1","ssaL":"1","ssaM":"1","ssaN":"1","ssaO":"1","ssaP":"1","ssaQ":"1","ssaR":"1","ssaS":"1","ssaT":"1","ssaU":"1","ssaV":"1","ssaX":"1","sscA":"1","sscB":"1","sseA":"1","sseB":"1","sseC":"1","sseD":"1","sseE":"1","sseF":"1","sseG":"1","sseI/srfH":"1","sseJ":"1","sseK1":"1","sseL":"1","sspH2":"1","ssrA":"1","ssrB":"1","steA":"1","steB":"1","steC":"1","tlde1":"1","NUM_FOUND_VFs":"128","all_VFs":"STM0266avrAcsgAcsgBcsgCcsgDcsgEcsgFcsgGfimAfimCfimDfimFfimHfimIfimWfimYfimZfur hilAhilChilDiacPiagBinvAinvBinvC/sctNinvEinvFinvGinvHinvIinvJlpfAlpfBlpfClpfDlpfEmgtBmgtCmig-14mig-5misLorgA/sctKorgB/SctLorgCpefBpefCpefDphoPphoQpipBpipB2pmrApmrBprgHprgIprgJprgKratBrckrpoS sicAsicPmgtCsifB sipA/sspAsipB/sspBsipC/sspCsipDslrPsodCIsopAsopB/sigDsopDpipBsopE2spaO/sctQspaPspaQspaRspaSspiC/ssaBsprBsptPspvBspvCspvDssaCssaDssaEssaGssaHssaIssaJssaKssaLssaMssaNssaOssaPssaQssaRssaSssaTssaUssaVssaXsscAsscBsseAsseCsseDsseEsseFsseGsseI/srfHsseJsseK1sseLsspH2ssrAssrBsteAsteBsteCtlde1","blaTEM-1":"0","blaTEM-135":"0","qnrB19":"1","sul2":"0","tet(A)":"0","NUM_FOUND_ARGs":"1","all_ARGs":"  qnrB19  ","Col(MP18)_1":"0","Col(pHAD28)_1":"1","Col156_1":"0","ColpVC_1":"0","IncFIB(S)_1":"1","IncFII(S)_1":"1","IncI1-I(Alpha)_1":"0","IncI2(Delta)_1":"0","IncX1_1":"0","IncX1_4":"0","NUM_FOUND_replicons":"3","all_replicons":" Col(pHAD28)_1  IncFIB(S)_1IncFII(S)_1    ","gyrA (D87Y)":"0","gyrA (S83F)":"0","gyrA (S83Y)":"0","gyrB (S464Y)":"0","NUM_FOUND_point_mutations":"0","all_point_mutations":"    ","MST-42x1.0":"cluster_4","MST-69x1.0":"cluster_2","MST-116x1.0":"cluster_1","MST-149x1.0":"cluster_2","Collection Date":"ND","MST-5x1.0":"cluster_13"},"_hypo_30":{"ID":"_hypo_30","__Node":"_hypo_30","Collection Date":"ND"},"SAL_TC5911":{"ID":"SAL_TC5911","__Node":"SAL_TC5911","__selected":false,"id":21,"source1":"Human","source":"Human","year":"2018","ST":"11","CS54":"1","SPI-1":"1","SPI-2":"1","SPI-3":"1","SPI-4":"0","SPI-5":"1","SPI-6":"1","SPI-9":"1","SPI-12":"1","SPI-14":"1","NUM_FOUND_SPIs":"9","all_SPIs":"CS54SPI-1SPI-2SPI-3 SPI-5SPI-6SPI-9SPI-12SPI-14","STM0266":"1","avrA":"1","csgA":"1","csgB":"1","csgC":"1","csgD":"1","csgE":"1","csgF":"1","csgG":"1","fimA":"1","fimC":"1","fimD":"1","fimF":"1","fimH":"1","fimI":"1","fimW":"1","fimY":"1","fimZ":"1","fur":"1","gogB":"0","hilA":"1","hilC":"1","hilD":"1","iacP":"1","iagB":"1","invA":"1","invB":"1","invC/sctN":"1","invE":"1","invF":"1","invG":"1","invH":"1","invI":"1","invJ":"1","lpfA":"1","lpfB":"1","lpfC":"1","lpfD":"1","lpfE":"1","mgtB":"1","mgtC":"1","mig-14":"1","mig-5":"1","misL":"1","orgA/sctK":"1","orgB/SctL":"1","orgC":"1","pefB":"1","pefC":"1","pefD":"1","phoP":"1","phoQ":"1","pipB":"1","pipB2":"1","pmrA":"1","pmrB":"1","prgH":"1","prgI":"1","prgJ":"1","prgK":"1","ratB":"1","rck":"1","rpoS":"1","shdA":"0","sicA":"1","sicP":"1","sifA":"1","sifB":"1","sinH":"0","sipA/sspA":"1","sipB/sspB":"1","sipC/sspC":"1","sipD":"1","slrP":"1","sodCI":"1","sopA":"1","sopB/sigD":"1","sopD":"1","sopD2":"1","sopE2":"1","spaO/sctQ":"1","spaP":"1","spaQ":"1","spaR":"1","spaS":"1","spiC/ssaB":"1","sprB":"1","sptP":"1","spvB":"1","spvC":"1","spvD":"1","ssaC":"1","ssaD":"1","ssaE":"1","ssaG":"1","ssaH":"1","ssaI":"1","ssaJ":"1","ssaK":"1","ssaL":"1","ssaM":"1","ssaN":"1","ssaO":"1","ssaP":"1","ssaQ":"1","ssaR":"1","ssaS":"1","ssaT":"1","ssaU":"1","ssaV":"1","ssaX":"1","sscA":"1","sscB":"1","sseA":"1","sseB":"1","sseC":"1","sseD":"1","sseE":"1","sseF":"1","sseG":"1","sseI/srfH":"1","sseJ":"1","sseK1":"1","sseL":"1","sspH2":"1","ssrA":"1","ssrB":"1","steA":"1","steB":"1","steC":"1","tlde1":"1","NUM_FOUND_VFs":"128","all_VFs":"STM0266avrAcsgAcsgBcsgCcsgDcsgEcsgFcsgGfimAfimCfimDfimFfimHfimIfimWfimYfimZfur hilAhilChilDiacPiagBinvAinvBinvC/sctNinvEinvFinvGinvHinvIinvJlpfAlpfBlpfClpfDlpfEmgtBmgtCmig-14mig-5misLorgA/sctKorgB/SctLorgCpefBpefCpefDphoPphoQpipBpipB2pmrApmrBprgHprgIprgJprgKratBrckrpoS sicAsicPmgtCsifB sipA/sspAsipB/sspBsipC/sspCsipDslrPsodCIsopAsopB/sigDsopDpipBsopE2spaO/sctQspaPspaQspaRspaSspiC/ssaBsprBsptPspvBspvCspvDssaCssaDssaEssaGssaHssaIssaJssaKssaLssaMssaNssaOssaPssaQssaRssaSssaTssaUssaVssaXsscAsscBsseAsseCsseDsseEsseFsseGsseI/srfHsseJsseK1sseLsspH2ssrAssrBsteAsteBsteCtlde1","blaTEM-1":"0","blaTEM-135":"0","qnrB19":"1","sul2":"0","tet(A)":"0","NUM_FOUND_ARGs":"1","all_ARGs":"  qnrB19  ","Col(MP18)_1":"0","Col(pHAD28)_1":"1","Col156_1":"0","ColpVC_1":"0","IncFIB(S)_1":"1","IncFII(S)_1":"1","IncI1-I(Alpha)_1":"0","IncI2(Delta)_1":"0","IncX1_1":"0","IncX1_4":"0","NUM_FOUND_replicons":"3","all_replicons":" Col(pHAD28)_1  IncFIB(S)_1IncFII(S)_1    ","gyrA (D87Y)":"0","gyrA (S83F)":"0","gyrA (S83Y)":"0","gyrB (S464Y)":"0","NUM_FOUND_point_mutations":"0","all_point_mutations":"    ","MST-42x1.0":"cluster_4","MST-69x1.0":"cluster_2","MST-116x1.0":"cluster_1","MST-149x1.0":"cluster_2","Collection Date":"ND","MST-5x1.0":"cluster_13"},"200721_2951":{"ID":"200721_2951","__Node":"200721_2951","__selected":false,"id":22,"source1":"Gallus gallus","source":"Gallus gallus broiler","year":"2016","ST":"11","CS54":"1","SPI-1":"1","SPI-2":"1","SPI-3":"1","SPI-4":"1","SPI-5":"1","SPI-6":"1","SPI-9":"1","SPI-12":"1","SPI-14":"1","NUM_FOUND_SPIs":"10","all_SPIs":"CS54SPI-1SPI-2SPI-3SPI-4SPI-5SPI-6SPI-9SPI-12SPI-14","STM0266":"1","avrA":"1","csgA":"1","csgB":"1","csgC":"1","csgD":"1","csgE":"1","csgF":"1","csgG":"1","fimA":"1","fimC":"1","fimD":"1","fimF":"1","fimH":"1","fimI":"1","fimW":"1","fimY":"1","fimZ":"1","fur":"1","gogB":"0","hilA":"1","hilC":"1","hilD":"1","iacP":"1","iagB":"1","invA":"1","invB":"1","invC/sctN":"1","invE":"1","invF":"1","invG":"1","invH":"1","invI":"1","invJ":"1","lpfA":"1","lpfB":"1","lpfC":"1","lpfD":"1","lpfE":"1","mgtB":"1","mgtC":"1","mig-14":"1","mig-5":"1","misL":"1","orgA/sctK":"1","orgB/SctL":"1","orgC":"1","pefB":"1","pefC":"1","pefD":"1","phoP":"1","phoQ":"1","pipB":"1","pipB2":"1","pmrA":"1","pmrB":"1","prgH":"1","prgI":"1","prgJ":"1","prgK":"1","ratB":"1","rck":"1","rpoS":"1","shdA":"0","sicA":"1","sicP":"1","sifA":"1","sifB":"1","sinH":"0","sipA/sspA":"1","sipB/sspB":"1","sipC/sspC":"1","sipD":"1","slrP":"1","sodCI":"1","sopA":"1","sopB/sigD":"1","sopD":"1","sopD2":"1","sopE2":"1","spaO/sctQ":"1","spaP":"1","spaQ":"1","spaR":"1","spaS":"1","spiC/ssaB":"1","sprB":"1","sptP":"1","spvB":"1","spvC":"1","spvD":"1","ssaC":"1","ssaD":"1","ssaE":"1","ssaG":"1","ssaH":"1","ssaI":"1","ssaJ":"1","ssaK":"1","ssaL":"1","ssaM":"1","ssaN":"1","ssaO":"1","ssaP":"1","ssaQ":"1","ssaR":"1","ssaS":"1","ssaT":"1","ssaU":"1","ssaV":"1","ssaX":"1","sscA":"1","sscB":"1","sseA":"1","sseB":"1","sseC":"1","sseD":"1","sseE":"1","sseF":"1","sseG":"1","sseI/srfH":"1","sseJ":"1","sseK1":"1","sseL":"1","sspH2":"1","ssrA":"1","ssrB":"1","steA":"1","steB":"1","steC":"1","tlde1":"1","NUM_FOUND_VFs":"128","all_VFs":"STM0266avrAcsgAcsgBcsgCcsgDcsgEcsgFcsgGfimAfimCfimDfimFfimHfimIfimWfimYfimZfur hilAhilChilDiacPiagBinvAinvBinvC/sctNinvEinvFinvGinvHinvIinvJlpfAlpfBlpfClpfDlpfEmgtBmgtCmig-14mig-5misLorgA/sctKorgB/SctLorgCpefBpefCpefDphoPphoQpipBpipB2pmrApmrBprgHprgIprgJprgKratBrckrpoS sicAsicPmgtCsifB sipA/sspAsipB/sspBsipC/sspCsipDslrPsodCIsopAsopB/sigDsopDpipBsopE2spaO/sctQspaPspaQspaRspaSspiC/ssaBsprBsptPspvBspvCspvDssaCssaDssaEssaGssaHssaIssaJssaKssaLssaMssaNssaOssaPssaQssaRssaSssaTssaUssaVssaXsscAsscBsseAsseCsseDsseEsseFsseGsseI/srfHsseJsseK1sseLsspH2ssrAssrBsteAsteBsteCtlde1","blaTEM-1":"0","blaTEM-135":"0","qnrB19":"1","sul2":"0","tet(A)":"0","NUM_FOUND_ARGs":"1","all_ARGs":"  qnrB19  ","Col(MP18)_1":"0","Col(pHAD28)_1":"1","Col156_1":"0","ColpVC_1":"1","IncFIB(S)_1":"1","IncFII(S)_1":"1","IncI1-I(Alpha)_1":"0","IncI2(Delta)_1":"0","IncX1_1":"0","IncX1_4":"0","NUM_FOUND_replicons":"4","all_replicons":" Col(pHAD28)_1 ColpVC_1IncFIB(S)_1IncFII(S)_1    ","gyrA (D87Y)":"0","gyrA (S83F)":"0","gyrA (S83Y)":"0","gyrB (S464Y)":"0","NUM_FOUND_point_mutations":"0","all_point_mutations":"    ","MST-42x1.0":"cluster_4","MST-69x1.0":"cluster_2","MST-116x1.0":"cluster_1","MST-149x1.0":"cluster_2","Collection Date":"ND","MST-5x1.0":"cluster_13"},"200703_2893":{"ID":"200703_2893","__Node":"200703_2893","__selected":false,"id":23,"source1":"Gallus gallus","source":"Gallus gallus broiler","year":"2018","ST":"11","CS54":"1","SPI-1":"1","SPI-2":"1","SPI-3":"1","SPI-4":"1","SPI-5":"1","SPI-6":"1","SPI-9":"1","SPI-12":"1","SPI-14":"1","NUM_FOUND_SPIs":"10","all_SPIs":"CS54SPI-1SPI-2SPI-3SPI-4SPI-5SPI-6SPI-9SPI-12SPI-14","STM0266":"1","avrA":"1","csgA":"1","csgB":"1","csgC":"1","csgD":"1","csgE":"1","csgF":"1","csgG":"1","fimA":"1","fimC":"1","fimD":"1","fimF":"1","fimH":"1","fimI":"1","fimW":"1","fimY":"1","fimZ":"1","fur":"1","gogB":"0","hilA":"1","hilC":"1","hilD":"1","iacP":"1","iagB":"1","invA":"1","invB":"1","invC/sctN":"1","invE":"1","invF":"1","invG":"1","invH":"1","invI":"1","invJ":"1","lpfA":"1","lpfB":"1","lpfC":"1","lpfD":"1","lpfE":"1","mgtB":"1","mgtC":"1","mig-14":"1","mig-5":"1","misL":"1","orgA/sctK":"1","orgB/SctL":"1","orgC":"1","pefB":"1","pefC":"1","pefD":"1","phoP":"1","phoQ":"1","pipB":"1","pipB2":"1","pmrA":"1","pmrB":"1","prgH":"1","prgI":"1","prgJ":"1","prgK":"1","ratB":"1","rck":"1","rpoS":"1","shdA":"1","sicA":"1","sicP":"1","sifA":"1","sifB":"1","sinH":"0","sipA/sspA":"1","sipB/sspB":"1","sipC/sspC":"1","sipD":"1","slrP":"1","sodCI":"1","sopA":"1","sopB/sigD":"1","sopD":"1","sopD2":"1","sopE2":"1","spaO/sctQ":"1","spaP":"1","spaQ":"1","spaR":"1","spaS":"1","spiC/ssaB":"1","sprB":"1","sptP":"1","spvB":"1","spvC":"1","spvD":"1","ssaC":"1","ssaD":"1","ssaE":"1","ssaG":"1","ssaH":"1","ssaI":"1","ssaJ":"1","ssaK":"1","ssaL":"1","ssaM":"1","ssaN":"1","ssaO":"1","ssaP":"1","ssaQ":"1","ssaR":"1","ssaS":"1","ssaT":"1","ssaU":"1","ssaV":"1","ssaX":"1","sscA":"1","sscB":"1","sseA":"1","sseB":"1","sseC":"1","sseD":"1","sseE":"1","sseF":"1","sseG":"1","sseI/srfH":"1","sseJ":"1","sseK1":"1","sseL":"1","sspH2":"1","ssrA":"1","ssrB":"1","steA":"1","steB":"1","steC":"1","tlde1":"1","NUM_FOUND_VFs":"129","all_VFs":"STM0266avrAcsgAcsgBcsgCcsgDcsgEcsgFcsgGfimAfimCfimDfimFfimHfimIfimWfimYfimZfur hilAhilChilDiacPiagBinvAinvBinvC/sctNinvEinvFinvGinvHinvIinvJlpfAlpfBlpfClpfDlpfEmgtBmgtCmig-14mig-5misLorgA/sctKorgB/SctLorgCpefBpefCpefDphoPphoQpipBpipB2pmrApmrBprgHprgIprgJprgKratBrckrpoSshdAsicAsicPmgtCsifB sipA/sspAsipB/sspBsipC/sspCsipDslrPsodCIsopAsopB/sigDsopDpipBsopE2spaO/sctQspaPspaQspaRspaSspiC/ssaBsprBsptPspvBspvCspvDssaCssaDssaEssaGssaHssaIssaJssaKssaLssaMssaNssaOssaPssaQssaRssaSssaTssaUssaVssaXsscAsscBsseAsseCsseDsseEsseFsseGsseI/srfHsseJsseK1sseLsspH2ssrAssrBsteAsteBsteCtlde1","blaTEM-1":"0","blaTEM-135":"0","qnrB19":"1","sul2":"0","tet(A)":"0","NUM_FOUND_ARGs":"1","all_ARGs":"  qnrB19  ","Col(MP18)_1":"0","Col(pHAD28)_1":"1","Col156_1":"0","ColpVC_1":"0","IncFIB(S)_1":"1","IncFII(S)_1":"1","IncI1-I(Alpha)_1":"0","IncI2(Delta)_1":"0","IncX1_1":"0","IncX1_4":"0","NUM_FOUND_replicons":"3","all_replicons":" Col(pHAD28)_1  IncFIB(S)_1IncFII(S)_1    ","gyrA (D87Y)":"0","gyrA (S83F)":"0","gyrA (S83Y)":"0","gyrB (S464Y)":"0","NUM_FOUND_point_mutations":"0","all_point_mutations":"    ","MST-42x1.0":"cluster_4","MST-69x1.0":"cluster_2","MST-116x1.0":"cluster_1","MST-149x1.0":"cluster_2","Collection Date":"ND","MST-5x1.0":"cluster_13"},"201113_3310":{"ID":"201113_3310","__Node":"201113_3310","__selected":false,"id":24,"source1":"Gallus gallus","source":"Gallus gallus broiler","year":"2015","ST":"11","CS54":"1","SPI-1":"1","SPI-2":"1","SPI-3":"1","SPI-4":"1","SPI-5":"1","SPI-6":"1","SPI-9":"1","SPI-12":"1","SPI-14":"1","NUM_FOUND_SPIs":"10","all_SPIs":"CS54SPI-1SPI-2SPI-3SPI-4SPI-5SPI-6SPI-9SPI-12SPI-14","STM0266":"1","avrA":"1","csgA":"1","csgB":"1","csgC":"1","csgD":"1","csgE":"1","csgF":"1","csgG":"1","fimA":"1","fimC":"1","fimD":"1","fimF":"1","fimH":"1","fimI":"1","fimW":"1","fimY":"1","fimZ":"1","fur":"1","gogB":"0","hilA":"1","hilC":"1","hilD":"1","iacP":"1","iagB":"1","invA":"1","invB":"1","invC/sctN":"1","invE":"1","invF":"1","invG":"1","invH":"1","invI":"1","invJ":"1","lpfA":"1","lpfB":"1","lpfC":"1","lpfD":"1","lpfE":"1","mgtB":"1","mgtC":"1","mig-14":"1","mig-5":"1","misL":"1","orgA/sctK":"1","orgB/SctL":"1","orgC":"1","pefB":"1","pefC":"1","pefD":"1","phoP":"1","phoQ":"1","pipB":"1","pipB2":"1","pmrA":"1","pmrB":"1","prgH":"1","prgI":"1","prgJ":"1","prgK":"1","ratB":"1","rck":"1","rpoS":"1","shdA":"1","sicA":"1","sicP":"1","sifA":"1","sifB":"1","sinH":"0","sipA/sspA":"1","sipB/sspB":"1","sipC/sspC":"1","sipD":"1","slrP":"1","sodCI":"1","sopA":"1","sopB/sigD":"1","sopD":"1","sopD2":"1","sopE2":"1","spaO/sctQ":"1","spaP":"1","spaQ":"1","spaR":"1","spaS":"1","spiC/ssaB":"1","sprB":"1","sptP":"1","spvB":"1","spvC":"1","spvD":"1","ssaC":"1","ssaD":"1","ssaE":"1","ssaG":"1","ssaH":"1","ssaI":"1","ssaJ":"1","ssaK":"1","ssaL":"1","ssaM":"1","ssaN":"1","ssaO":"1","ssaP":"1","ssaQ":"1","ssaR":"1","ssaS":"1","ssaT":"1","ssaU":"1","ssaV":"1","ssaX":"1","sscA":"1","sscB":"1","sseA":"1","sseB":"1","sseC":"1","sseD":"1","sseE":"1","sseF":"1","sseG":"1","sseI/srfH":"1","sseJ":"1","sseK1":"1","sseL":"1","sspH2":"1","ssrA":"1","ssrB":"1","steA":"1","steB":"1","steC":"1","tlde1":"1","NUM_FOUND_VFs":"129","all_VFs":"STM0266avrAcsgAcsgBcsgCcsgDcsgEcsgFcsgGfimAfimCfimDfimFfimHfimIfimWfimYfimZfur hilAhilChilDiacPiagBinvAinvBinvC/sctNinvEinvFinvGinvHinvIinvJlpfAlpfBlpfClpfDlpfEmgtBmgtCmig-14mig-5misLorgA/sctKorgB/SctLorgCpefBpefCpefDphoPphoQpipBpipB2pmrApmrBprgHprgIprgJprgKratBrckrpoSshdAsicAsicPmgtCsifB sipA/sspAsipB/sspBsipC/sspCsipDslrPsodCIsopAsopB/sigDsopDpipBsopE2spaO/sctQspaPspaQspaRspaSspiC/ssaBsprBsptPspvBspvCspvDssaCssaDssaEssaGssaHssaIssaJssaKssaLssaMssaNssaOssaPssaQssaRssaSssaTssaUssaVssaXsscAsscBsseAsseCsseDsseEsseFsseGsseI/srfHsseJsseK1sseLsspH2ssrAssrBsteAsteBsteCtlde1","blaTEM-1":"0","blaTEM-135":"0","qnrB19":"1","sul2":"0","tet(A)":"0","NUM_FOUND_ARGs":"1","all_ARGs":"  qnrB19  ","Col(MP18)_1":"0","Col(pHAD28)_1":"1","Col156_1":"0","ColpVC_1":"0","IncFIB(S)_1":"1","IncFII(S)_1":"1","IncI1-I(Alpha)_1":"0","IncI2(Delta)_1":"0","IncX1_1":"0","IncX1_4":"0","NUM_FOUND_replicons":"3","all_replicons":" Col(pHAD28)_1  IncFIB(S)_1IncFII(S)_1    ","gyrA (D87Y)":"0","gyrA (S83F)":"0","gyrA (S83Y)":"0","gyrB (S464Y)":"0","NUM_FOUND_point_mutations":"0","all_point_mutations":"    ","MST-42x1.0":"cluster_4","MST-69x1.0":"cluster_2","MST-116x1.0":"cluster_1","MST-149x1.0":"cluster_2","Collection Date":"ND","MST-5x1.0":"cluster_13"},"200721_2958":{"ID":"200721_2958","__Node":"200721_2958","__selected":false,"id":25,"source1":"Gallus gallus","source":"Gallus gallus laying","year":"2016","ST":"11","CS54":"1","SPI-1":"1","SPI-2":"1","SPI-3":"1","SPI-4":"1","SPI-5":"1","SPI-6":"1","SPI-9":"1","SPI-12":"1","SPI-14":"1","NUM_FOUND_SPIs":"10","all_SPIs":"CS54SPI-1SPI-2SPI-3SPI-4SPI-5SPI-6SPI-9SPI-12SPI-14","STM0266":"1","avrA":"1","csgA":"1","csgB":"1","csgC":"1","csgD":"1","csgE":"1","csgF":"1","csgG":"1","fimA":"1","fimC":"1","fimD":"1","fimF":"1","fimH":"1","fimI":"1","fimW":"1","fimY":"1","fimZ":"1","fur":"1","gogB":"0","hilA":"1","hilC":"1","hilD":"1","iacP":"1","iagB":"1","invA":"1","invB":"1","invC/sctN":"1","invE":"1","invF":"1","invG":"1","invH":"1","invI":"1","invJ":"1","lpfA":"1","lpfB":"1","lpfC":"1","lpfD":"1","lpfE":"1","mgtB":"1","mgtC":"1","mig-14":"1","mig-5":"1","misL":"1","orgA/sctK":"1","orgB/SctL":"1","orgC":"1","pefB":"1","pefC":"1","pefD":"1","phoP":"1","phoQ":"1","pipB":"1","pipB2":"1","pmrA":"1","pmrB":"1","prgH":"1","prgI":"1","prgJ":"1","prgK":"1","ratB":"1","rck":"1","rpoS":"1","shdA":"1","sicA":"1","sicP":"1","sifA":"1","sifB":"1","sinH":"0","sipA/sspA":"1","sipB/sspB":"1","sipC/sspC":"1","sipD":"1","slrP":"1","sodCI":"1","sopA":"1","sopB/sigD":"1","sopD":"1","sopD2":"1","sopE2":"1","spaO/sctQ":"1","spaP":"1","spaQ":"1","spaR":"1","spaS":"1","spiC/ssaB":"1","sprB":"1","sptP":"1","spvB":"1","spvC":"1","spvD":"1","ssaC":"1","ssaD":"1","ssaE":"1","ssaG":"1","ssaH":"1","ssaI":"1","ssaJ":"1","ssaK":"1","ssaL":"1","ssaM":"1","ssaN":"1","ssaO":"1","ssaP":"1","ssaQ":"1","ssaR":"1","ssaS":"1","ssaT":"1","ssaU":"1","ssaV":"1","ssaX":"1","sscA":"1","sscB":"1","sseA":"1","sseB":"1","sseC":"1","sseD":"1","sseE":"1","sseF":"1","sseG":"1","sseI/srfH":"1","sseJ":"1","sseK1":"1","sseL":"1","sspH2":"1","ssrA":"1","ssrB":"1","steA":"1","steB":"1","steC":"1","tlde1":"1","NUM_FOUND_VFs":"129","all_VFs":"STM0266avrAcsgAcsgBcsgCcsgDcsgEcsgFcsgGfimAfimCfimDfimFfimHfimIfimWfimYfimZfur hilAhilChilDiacPiagBinvAinvBinvC/sctNinvEinvFinvGinvHinvIinvJlpfAlpfBlpfClpfDlpfEmgtBmgtCmig-14mig-5misLorgA/sctKorgB/SctLorgCpefBpefCpefDphoPphoQpipBpipB2pmrApmrBprgHprgIprgJprgKratBrckrpoSshdAsicAsicPmgtCsifB sipA/sspAsipB/sspBsipC/sspCsipDslrPsodCIsopAsopB/sigDsopDpipBsopE2spaO/sctQspaPspaQspaRspaSspiC/ssaBsprBsptPspvBspvCspvDssaCssaDssaEssaGssaHssaIssaJssaKssaLssaMssaNssaOssaPssaQssaRssaSssaTssaUssaVssaXsscAsscBsseAsseCsseDsseEsseFsseGsseI/srfHsseJsseK1sseLsspH2ssrAssrBsteAsteBsteCtlde1","blaTEM-1":"0","blaTEM-135":"0","qnrB19":"0","sul2":"0","tet(A)":"0","NUM_FOUND_ARGs":"0","all_ARGs":"     ","Col(MP18)_1":"0","Col(pHAD28)_1":"0","Col156_1":"0","ColpVC_1":"0","IncFIB(S)_1":"1","IncFII(S)_1":"1","IncI1-I(Alpha)_1":"0","IncI2(Delta)_1":"0","IncX1_1":"0","IncX1_4":"0","NUM_FOUND_replicons":"2","all_replicons":"    IncFIB(S)_1IncFII(S)_1    ","gyrA (D87Y)":"0","gyrA (S83F)":"0","gyrA (S83Y)":"0","gyrB (S464Y)":"0","NUM_FOUND_point_mutations":"0","all_point_mutations":"    ","MST-42x1.0":"cluster_4","MST-69x1.0":"cluster_2","MST-116x1.0":"cluster_1","MST-149x1.0":"cluster_2","Collection Date":"ND","MST-5x1.0":"cluster_13"},"200806_3042":{"ID":"200806_3042","__Node":"200806_3042","__selected":false,"id":26,"source1":"Gallus gallus","source":"Gallus gallus broiler","year":"2013","ST":"11","CS54":"1","SPI-1":"1","SPI-2":"1","SPI-3":"1","SPI-4":"1","SPI-5":"1","SPI-6":"1","SPI-9":"1","SPI-12":"1","SPI-14":"1","NUM_FOUND_SPIs":"10","all_SPIs":"CS54SPI-1SPI-2SPI-3SPI-4SPI-5SPI-6SPI-9SPI-12SPI-14","STM0266":"1","avrA":"1","csgA":"1","csgB":"1","csgC":"1","csgD":"1","csgE":"1","csgF":"1","csgG":"1","fimA":"1","fimC":"1","fimD":"1","fimF":"1","fimH":"1","fimI":"1","fimW":"1","fimY":"1","fimZ":"1","fur":"1","gogB":"0","hilA":"1","hilC":"1","hilD":"1","iacP":"1","iagB":"1","invA":"1","invB":"1","invC/sctN":"1","invE":"1","invF":"1","invG":"1","invH":"1","invI":"1","invJ":"1","lpfA":"1","lpfB":"1","lpfC":"1","lpfD":"1","lpfE":"1","mgtB":"1","mgtC":"1","mig-14":"1","mig-5":"1","misL":"1","orgA/sctK":"1","orgB/SctL":"1","orgC":"1","pefB":"1","pefC":"1","pefD":"1","phoP":"1","phoQ":"1","pipB":"1","pipB2":"1","pmrA":"1","pmrB":"1","prgH":"1","prgI":"1","prgJ":"1","prgK":"1","ratB":"1","rck":"1","rpoS":"1","shdA":"0","sicA":"1","sicP":"1","sifA":"1","sifB":"1","sinH":"0","sipA/sspA":"1","sipB/sspB":"1","sipC/sspC":"1","sipD":"1","slrP":"1","sodCI":"1","sopA":"1","sopB/sigD":"1","sopD":"1","sopD2":"1","sopE2":"1","spaO/sctQ":"1","spaP":"1","spaQ":"1","spaR":"1","spaS":"1","spiC/ssaB":"1","sprB":"1","sptP":"1","spvB":"1","spvC":"1","spvD":"1","ssaC":"1","ssaD":"1","ssaE":"1","ssaG":"1","ssaH":"1","ssaI":"1","ssaJ":"1","ssaK":"1","ssaL":"1","ssaM":"1","ssaN":"1","ssaO":"1","ssaP":"1","ssaQ":"1","ssaR":"1","ssaS":"1","ssaT":"1","ssaU":"1","ssaV":"1","ssaX":"1","sscA":"1","sscB":"1","sseA":"1","sseB":"1","sseC":"1","sseD":"1","sseE":"1","sseF":"1","sseG":"1","sseI/srfH":"1","sseJ":"1","sseK1":"1","sseL":"1","sspH2":"1","ssrA":"1","ssrB":"1","steA":"1","steB":"1","steC":"1","tlde1":"1","NUM_FOUND_VFs":"128","all_VFs":"STM0266avrAcsgAcsgBcsgCcsgDcsgEcsgFcsgGfimAfimCfimDfimFfimHfimIfimWfimYfimZfur hilAhilChilDiacPiagBinvAinvBinvC/sctNinvEinvFinvGinvHinvIinvJlpfAlpfBlpfClpfDlpfEmgtBmgtCmig-14mig-5misLorgA/sctKorgB/SctLorgCpefBpefCpefDphoPphoQpipBpipB2pmrApmrBprgHprgIprgJprgKratBrckrpoS sicAsicPmgtCsifB sipA/sspAsipB/sspBsipC/sspCsipDslrPsodCIsopAsopB/sigDsopDpipBsopE2spaO/sctQspaPspaQspaRspaSspiC/ssaBsprBsptPspvBspvCspvDssaCssaDssaEssaGssaHssaIssaJssaKssaLssaMssaNssaOssaPssaQssaRssaSssaTssaUssaVssaXsscAsscBsseAsseCsseDsseEsseFsseGsseI/srfHsseJsseK1sseLsspH2ssrAssrBsteAsteBsteCtlde1","blaTEM-1":"0","blaTEM-135":"0","qnrB19":"1","sul2":"0","tet(A)":"0","NUM_FOUND_ARGs":"1","all_ARGs":"  qnrB19  ","Col(MP18)_1":"0","Col(pHAD28)_1":"1","Col156_1":"0","ColpVC_1":"0","IncFIB(S)_1":"1","IncFII(S)_1":"1","IncI1-I(Alpha)_1":"0","IncI2(Delta)_1":"0","IncX1_1":"0","IncX1_4":"0","NUM_FOUND_replicons":"3","all_replicons":" Col(pHAD28)_1  IncFIB(S)_1IncFII(S)_1    ","gyrA (D87Y)":"0","gyrA (S83F)":"0","gyrA (S83Y)":"0","gyrB (S464Y)":"0","NUM_FOUND_point_mutations":"0","all_point_mutations":"    ","MST-42x1.0":"cluster_4","MST-69x1.0":"cluster_2","MST-116x1.0":"cluster_1","MST-149x1.0":"cluster_2","Collection Date":"ND","MST-5x1.0":"cluster_13"},"_hypo_37":{"ID":"_hypo_37","__Node":"_hypo_37","Collection Date":"ND"},"200703_2888":{"ID":"200703_2888","__Node":"200703_2888","__selected":false,"id":27,"source1":"Gallus gallus","source":"Gallus gallus broiler","year":"2019","ST":"11","CS54":"1","SPI-1":"1","SPI-2":"1","SPI-3":"1","SPI-4":"1","SPI-5":"1","SPI-6":"1","SPI-9":"1","SPI-12":"1","SPI-14":"1","NUM_FOUND_SPIs":"10","all_SPIs":"CS54SPI-1SPI-2SPI-3SPI-4SPI-5SPI-6SPI-9SPI-12SPI-14","STM0266":"1","avrA":"1","csgA":"1","csgB":"1","csgC":"1","csgD":"1","csgE":"1","csgF":"1","csgG":"1","fimA":"1","fimC":"1","fimD":"1","fimF":"1","fimH":"1","fimI":"1","fimW":"1","fimY":"1","fimZ":"1","fur":"1","gogB":"0","hilA":"1","hilC":"1","hilD":"1","iacP":"1","iagB":"1","invA":"1","invB":"1","invC/sctN":"1","invE":"1","invF":"1","invG":"1","invH":"1","invI":"1","invJ":"1","lpfA":"1","lpfB":"1","lpfC":"1","lpfD":"1","lpfE":"1","mgtB":"1","mgtC":"1","mig-14":"1","mig-5":"1","misL":"1","orgA/sctK":"1","orgB/SctL":"1","orgC":"1","pefB":"1","pefC":"1","pefD":"1","phoP":"1","phoQ":"1","pipB":"1","pipB2":"1","pmrA":"1","pmrB":"1","prgH":"1","prgI":"1","prgJ":"1","prgK":"1","ratB":"1","rck":"1","rpoS":"1","shdA":"1","sicA":"1","sicP":"1","sifA":"1","sifB":"1","sinH":"0","sipA/sspA":"1","sipB/sspB":"1","sipC/sspC":"1","sipD":"1","slrP":"1","sodCI":"1","sopA":"1","sopB/sigD":"1","sopD":"1","sopD2":"1","sopE2":"1","spaO/sctQ":"1","spaP":"1","spaQ":"1","spaR":"1","spaS":"1","spiC/ssaB":"1","sprB":"1","sptP":"1","spvB":"1","spvC":"1","spvD":"1","ssaC":"1","ssaD":"1","ssaE":"1","ssaG":"1","ssaH":"1","ssaI":"1","ssaJ":"1","ssaK":"1","ssaL":"1","ssaM":"1","ssaN":"1","ssaO":"1","ssaP":"1","ssaQ":"1","ssaR":"1","ssaS":"1","ssaT":"1","ssaU":"1","ssaV":"1","ssaX":"1","sscA":"1","sscB":"1","sseA":"1","sseB":"1","sseC":"1","sseD":"1","sseE":"1","sseF":"1","sseG":"1","sseI/srfH":"1","sseJ":"1","sseK1":"1","sseL":"1","sspH2":"1","ssrA":"1","ssrB":"1","steA":"1","steB":"1","steC":"1","tlde1":"1","NUM_FOUND_VFs":"129","all_VFs":"STM0266avrAcsgAcsgBcsgCcsgDcsgEcsgFcsgGfimAfimCfimDfimFfimHfimIfimWfimYfimZfur hilAhilChilDiacPiagBinvAinvBinvC/sctNinvEinvFinvGinvHinvIinvJlpfAlpfBlpfClpfDlpfEmgtBmgtCmig-14mig-5misLorgA/sctKorgB/SctLorgCpefBpefCpefDphoPphoQpipBpipB2pmrApmrBprgHprgIprgJprgKratBrckrpoSshdAsicAsicPmgtCsifB sipA/sspAsipB/sspBsipC/sspCsipDslrPsodCIsopAsopB/sigDsopDpipBsopE2spaO/sctQspaPspaQspaRspaSspiC/ssaBsprBsptPspvBspvCspvDssaCssaDssaEssaGssaHssaIssaJssaKssaLssaMssaNssaOssaPssaQssaRssaSssaTssaUssaVssaXsscAsscBsseAsseCsseDsseEsseFsseGsseI/srfHsseJsseK1sseLsspH2ssrAssrBsteAsteBsteCtlde1","blaTEM-1":"0","blaTEM-135":"0","qnrB19":"0","sul2":"0","tet(A)":"0","NUM_FOUND_ARGs":"0","all_ARGs":"     ","Col(MP18)_1":"0","Col(pHAD28)_1":"0","Col156_1":"0","ColpVC_1":"0","IncFIB(S)_1":"1","IncFII(S)_1":"1","IncI1-I(Alpha)_1":"0","IncI2(Delta)_1":"0","IncX1_1":"0","IncX1_4":"0","NUM_FOUND_replicons":"2","all_replicons":"    IncFIB(S)_1IncFII(S)_1    ","gyrA (D87Y)":"0","gyrA (S83F)":"0","gyrA (S83Y)":"0","gyrB (S464Y)":"0","NUM_FOUND_point_mutations":"0","all_point_mutations":"    ","MST-42x1.0":"cluster_4","MST-69x1.0":"cluster_2","MST-116x1.0":"cluster_1","MST-149x1.0":"cluster_2","Collection Date":"ND","MST-5x1.0":"singleton_28"},"_hypo_39":{"ID":"_hypo_39","__Node":"_hypo_39","Collection Date":"ND"},"_hypo_40":{"ID":"_hypo_40","__Node":"_hypo_40","Collection Date":"ND"},"200721_2955":{"ID":"200721_2955","__Node":"200721_2960","__selected":false,"id":28,"source1":"Gallus gallus","source":"Gallus gallus breeding","year":"2016","ST":"11","CS54":"1","SPI-1":"1","SPI-2":"1","SPI-3":"1","SPI-4":"1","SPI-5":"1","SPI-6":"1","SPI-9":"1","SPI-12":"1","SPI-14":"1","NUM_FOUND_SPIs":"10","all_SPIs":"CS54SPI-1SPI-2SPI-3SPI-4SPI-5SPI-6SPI-9SPI-12SPI-14","STM0266":"1","avrA":"1","csgA":"1","csgB":"1","csgC":"1","csgD":"1","csgE":"1","csgF":"1","csgG":"1","fimA":"1","fimC":"1","fimD":"1","fimF":"1","fimH":"1","fimI":"1","fimW":"1","fimY":"1","fimZ":"1","fur":"1","gogB":"0","hilA":"1","hilC":"1","hilD":"1","iacP":"1","iagB":"1","invA":"1","invB":"1","invC/sctN":"1","invE":"1","invF":"1","invG":"1","invH":"1","invI":"1","invJ":"1","lpfA":"1","lpfB":"1","lpfC":"1","lpfD":"1","lpfE":"1","mgtB":"1","mgtC":"1","mig-14":"1","mig-5":"1","misL":"1","orgA/sctK":"1","orgB/SctL":"1","orgC":"1","pefB":"1","pefC":"1","pefD":"1","phoP":"1","phoQ":"1","pipB":"1","pipB2":"1","pmrA":"1","pmrB":"1","prgH":"1","prgI":"1","prgJ":"1","prgK":"1","ratB":"1","rck":"1","rpoS":"1","shdA":"1","sicA":"1","sicP":"1","sifA":"1","sifB":"1","sinH":"0","sipA/sspA":"1","sipB/sspB":"1","sipC/sspC":"1","sipD":"1","slrP":"1","sodCI":"1","sopA":"1","sopB/sigD":"1","sopD":"1","sopD2":"1","sopE2":"1","spaO/sctQ":"1","spaP":"1","spaQ":"1","spaR":"1","spaS":"1","spiC/ssaB":"1","sprB":"1","sptP":"1","spvB":"1","spvC":"1","spvD":"1","ssaC":"1","ssaD":"1","ssaE":"1","ssaG":"1","ssaH":"1","ssaI":"1","ssaJ":"1","ssaK":"1","ssaL":"1","ssaM":"1","ssaN":"1","ssaO":"1","ssaP":"1","ssaQ":"1","ssaR":"1","ssaS":"1","ssaT":"1","ssaU":"1","ssaV":"1","ssaX":"1","sscA":"1","sscB":"1","sseA":"1","sseB":"1","sseC":"1","sseD":"1","sseE":"1","sseF":"1","sseG":"1","sseI/srfH":"1","sseJ":"1","sseK1":"1","sseL":"1","sspH2":"1","ssrA":"1","ssrB":"1","steA":"1","steB":"1","steC":"1","tlde1":"1","NUM_FOUND_VFs":"129","all_VFs":"STM0266avrAcsgAcsgBcsgCcsgDcsgEcsgFcsgGfimAfimCfimDfimFfimHfimIfimWfimYfimZfur hilAhilChilDiacPiagBinvAinvBinvC/sctNinvEinvFinvGinvHinvIinvJlpfAlpfBlpfClpfDlpfEmgtBmgtCmig-14mig-5misLorgA/sctKorgB/SctLorgCpefBpefCpefDphoPphoQpipBpipB2pmrApmrBprgHprgIprgJprgKratBrckrpoSshdAsicAsicPmgtCsifB sipA/sspAsipB/sspBsipC/sspCsipDslrPsodCIsopAsopB/sigDsopDpipBsopE2spaO/sctQspaPspaQspaRspaSspiC/ssaBsprBsptPspvBspvCspvDssaCssaDssaEssaGssaHssaIssaJssaKssaLssaMssaNssaOssaPssaQssaRssaSssaTssaUssaVssaXsscAsscBsseAsseCsseDsseEsseFsseGsseI/srfHsseJsseK1sseLsspH2ssrAssrBsteAsteBsteCtlde1","blaTEM-1":"0","blaTEM-135":"0","qnrB19":"0","sul2":"0","tet(A)":"0","NUM_FOUND_ARGs":"0","all_ARGs":"     ","Col(MP18)_1":"0","Col(pHAD28)_1":"0","Col156_1":"0","ColpVC_1":"0","IncFIB(S)_1":"1","IncFII(S)_1":"1","IncI1-I(Alpha)_1":"0","IncI2(Delta)_1":"0","IncX1_1":"0","IncX1_4":"0","NUM_FOUND_replicons":"2","all_replicons":"    IncFIB(S)_1IncFII(S)_1    ","gyrA (D87Y)":"0","gyrA (S83F)":"0","gyrA (S83Y)":"0","gyrB (S464Y)":"0","NUM_FOUND_point_mutations":"0","all_point_mutations":"    ","MST-42x1.0":"cluster_4","MST-69x1.0":"cluster_2","MST-116x1.0":"cluster_1","MST-149x1.0":"cluster_2","Collection Date":"ND","MST-5x1.0":"cluster_27"},"200721_2960":{"ID":"200721_2960","__Node":"200721_2960","__selected":false,"id":29,"source1":"Gallus gallus","source":"Gallus gallus breeding","year":"2016","ST":"11","CS54":"1","SPI-1":"1","SPI-2":"1","SPI-3":"1","SPI-4":"1","SPI-5":"1","SPI-6":"1","SPI-9":"1","SPI-12":"1","SPI-14":"1","NUM_FOUND_SPIs":"10","all_SPIs":"CS54SPI-1SPI-2SPI-3SPI-4SPI-5SPI-6SPI-9SPI-12SPI-14","STM0266":"1","avrA":"1","csgA":"1","csgB":"1","csgC":"1","csgD":"1","csgE":"1","csgF":"1","csgG":"1","fimA":"1","fimC":"1","fimD":"1","fimF":"1","fimH":"1","fimI":"1","fimW":"1","fimY":"1","fimZ":"1","fur":"1","gogB":"0","hilA":"1","hilC":"1","hilD":"1","iacP":"1","iagB":"1","invA":"1","invB":"1","invC/sctN":"1","invE":"1","invF":"1","invG":"1","invH":"1","invI":"1","invJ":"1","lpfA":"1","lpfB":"1","lpfC":"1","lpfD":"1","lpfE":"1","mgtB":"1","mgtC":"1","mig-14":"1","mig-5":"1","misL":"1","orgA/sctK":"1","orgB/SctL":"1","orgC":"1","pefB":"1","pefC":"1","pefD":"1","phoP":"1","phoQ":"1","pipB":"1","pipB2":"1","pmrA":"1","pmrB":"1","prgH":"1","prgI":"1","prgJ":"1","prgK":"1","ratB":"1","rck":"1","rpoS":"1","shdA":"0","sicA":"1","sicP":"1","sifA":"1","sifB":"1","sinH":"0","sipA/sspA":"1","sipB/sspB":"1","sipC/sspC":"1","sipD":"1","slrP":"1","sodCI":"1","sopA":"1","sopB/sigD":"1","sopD":"1","sopD2":"1","sopE2":"1","spaO/sctQ":"1","spaP":"1","spaQ":"1","spaR":"1","spaS":"1","spiC/ssaB":"1","sprB":"1","sptP":"1","spvB":"1","spvC":"1","spvD":"1","ssaC":"1","ssaD":"1","ssaE":"1","ssaG":"1","ssaH":"1","ssaI":"1","ssaJ":"1","ssaK":"1","ssaL":"1","ssaM":"1","ssaN":"1","ssaO":"1","ssaP":"1","ssaQ":"1","ssaR":"1","ssaS":"1","ssaT":"1","ssaU":"1","ssaV":"1","ssaX":"1","sscA":"1","sscB":"1","sseA":"1","sseB":"1","sseC":"1","sseD":"1","sseE":"1","sseF":"1","sseG":"1","sseI/srfH":"1","sseJ":"1","sseK1":"1","sseL":"1","sspH2":"1","ssrA":"1","ssrB":"1","steA":"1","steB":"1","steC":"1","tlde1":"1","NUM_FOUND_VFs":"128","all_VFs":"STM0266avrAcsgAcsgBcsgCcsgDcsgEcsgFcsgGfimAfimCfimDfimFfimHfimIfimWfimYfimZfur hilAhilChilDiacPiagBinvAinvBinvC/sctNinvEinvFinvGinvHinvIinvJlpfAlpfBlpfClpfDlpfEmgtBmgtCmig-14mig-5misLorgA/sctKorgB/SctLorgCpefBpefCpefDphoPphoQpipBpipB2pmrApmrBprgHprgIprgJprgKratBrckrpoS sicAsicPmgtCsifB sipA/sspAsipB/sspBsipC/sspCsipDslrPsodCIsopAsopB/sigDsopDpipBsopE2spaO/sctQspaPspaQspaRspaSspiC/ssaBsprBsptPspvBspvCspvDssaCssaDssaEssaGssaHssaIssaJssaKssaLssaMssaNssaOssaPssaQssaRssaSssaTssaUssaVssaXsscAsscBsseAsseCsseDsseEsseFsseGsseI/srfHsseJsseK1sseLsspH2ssrAssrBsteAsteBsteCtlde1","blaTEM-1":"0","blaTEM-135":"0","qnrB19":"0","sul2":"0","tet(A)":"0","NUM_FOUND_ARGs":"0","all_ARGs":"     ","Col(MP18)_1":"0","Col(pHAD28)_1":"0","Col156_1":"0","ColpVC_1":"0","IncFIB(S)_1":"1","IncFII(S)_1":"1","IncI1-I(Alpha)_1":"0","IncI2(Delta)_1":"0","IncX1_1":"0","IncX1_4":"0","NUM_FOUND_replicons":"2","all_replicons":"    IncFIB(S)_1IncFII(S)_1    ","gyrA (D87Y)":"0","gyrA (S83F)":"0","gyrA (S83Y)":"0","gyrB (S464Y)":"0","NUM_FOUND_point_mutations":"0","all_point_mutations":"    ","MST-42x1.0":"cluster_4","MST-69x1.0":"cluster_2","MST-116x1.0":"cluster_1","MST-149x1.0":"cluster_2","Collection Date":"ND","MST-5x1.0":"cluster_27"},"200716_2932":{"ID":"200716_2932","__Node":"200716_2932","__selected":false,"id":30,"source1":"Gallus gallus","source":"Gallus gallus breeding","year":"2017","ST":"11","CS54":"1","SPI-1":"1","SPI-2":"1","SPI-3":"1","SPI-4":"1","SPI-5":"1","SPI-6":"1","SPI-9":"1","SPI-12":"1","SPI-14":"1","NUM_FOUND_SPIs":"10","all_SPIs":"CS54SPI-1SPI-2SPI-3SPI-4SPI-5SPI-6SPI-9SPI-12SPI-14","STM0266":"1","avrA":"1","csgA":"1","csgB":"1","csgC":"1","csgD":"1","csgE":"1","csgF":"1","csgG":"1","fimA":"1","fimC":"1","fimD":"1","fimF":"1","fimH":"1","fimI":"1","fimW":"1","fimY":"1","fimZ":"1","fur":"1","gogB":"0","hilA":"1","hilC":"1","hilD":"1","iacP":"1","iagB":"1","invA":"1","invB":"1","invC/sctN":"1","invE":"1","invF":"1","invG":"1","invH":"1","invI":"1","invJ":"1","lpfA":"1","lpfB":"1","lpfC":"1","lpfD":"1","lpfE":"1","mgtB":"1","mgtC":"1","mig-14":"1","mig-5":"1","misL":"1","orgA/sctK":"1","orgB/SctL":"1","orgC":"1","pefB":"1","pefC":"1","pefD":"1","phoP":"1","phoQ":"1","pipB":"1","pipB2":"1","pmrA":"1","pmrB":"1","prgH":"1","prgI":"1","prgJ":"1","prgK":"1","ratB":"1","rck":"1","rpoS":"1","shdA":"1","sicA":"1","sicP":"1","sifA":"1","sifB":"1","sinH":"0","sipA/sspA":"1","sipB/sspB":"1","sipC/sspC":"1","sipD":"1","slrP":"1","sodCI":"1","sopA":"1","sopB/sigD":"1","sopD":"1","sopD2":"1","sopE2":"1","spaO/sctQ":"1","spaP":"1","spaQ":"1","spaR":"1","spaS":"1","spiC/ssaB":"1","sprB":"1","sptP":"1","spvB":"1","spvC":"1","spvD":"1","ssaC":"1","ssaD":"1","ssaE":"1","ssaG":"1","ssaH":"1","ssaI":"1","ssaJ":"1","ssaK":"1","ssaL":"1","ssaM":"1","ssaN":"1","ssaO":"1","ssaP":"1","ssaQ":"1","ssaR":"1","ssaS":"1","ssaT":"1","ssaU":"1","ssaV":"1","ssaX":"1","sscA":"1","sscB":"1","sseA":"1","sseB":"1","sseC":"1","sseD":"1","sseE":"1","sseF":"1","sseG":"1","sseI/srfH":"1","sseJ":"1","sseK1":"1","sseL":"1","sspH2":"1","ssrA":"1","ssrB":"1","steA":"1","steB":"1","steC":"1","tlde1":"1","NUM_FOUND_VFs":"129","all_VFs":"STM0266avrAcsgAcsgBcsgCcsgDcsgEcsgFcsgGfimAfimCfimDfimFfimHfimIfimWfimYfimZfur hilAhilChilDiacPiagBinvAinvBinvC/sctNinvEinvFinvGinvHinvIinvJlpfAlpfBlpfClpfDlpfEmgtBmgtCmig-14mig-5misLorgA/sctKorgB/SctLorgCpefBpefCpefDphoPphoQpipBpipB2pmrApmrBprgHprgIprgJprgKratBrckrpoSshdAsicAsicPmgtCsifB sipA/sspAsipB/sspBsipC/sspCsipDslrPsodCIsopAsopB/sigDsopDpipBsopE2spaO/sctQspaPspaQspaRspaSspiC/ssaBsprBsptPspvBspvCspvDssaCssaDssaEssaGssaHssaIssaJssaKssaLssaMssaNssaOssaPssaQssaRssaSssaTssaUssaVssaXsscAsscBsseAsseCsseDsseEsseFsseGsseI/srfHsseJsseK1sseLsspH2ssrAssrBsteAsteBsteCtlde1","blaTEM-1":"0","blaTEM-135":"0","qnrB19":"0","sul2":"0","tet(A)":"0","NUM_FOUND_ARGs":"0","all_ARGs":"     ","Col(MP18)_1":"0","Col(pHAD28)_1":"0","Col156_1":"0","ColpVC_1":"0","IncFIB(S)_1":"1","IncFII(S)_1":"1","IncI1-I(Alpha)_1":"0","IncI2(Delta)_1":"0","IncX1_1":"0","IncX1_4":"0","NUM_FOUND_replicons":"2","all_replicons":"    IncFIB(S)_1IncFII(S)_1    ","gyrA (D87Y)":"0","gyrA (S83F)":"0","gyrA (S83Y)":"0","gyrB (S464Y)":"0","NUM_FOUND_point_mutations":"0","all_point_mutations":"    ","MST-42x1.0":"cluster_4","MST-69x1.0":"cluster_2","MST-116x1.0":"cluster_1","MST-149x1.0":"cluster_2","Collection Date":"ND","MST-5x1.0":"cluster_21"},"200703_2891":{"ID":"200703_2891","__Node":"200703_2891","__selected":false,"id":31,"source1":"Gallus gallus","source":"Gallus gallus breeding","year":"2018","ST":"11","CS54":"1","SPI-1":"1","SPI-2":"1","SPI-3":"1","SPI-4":"1","SPI-5":"1","SPI-6":"1","SPI-9":"1","SPI-12":"1","SPI-14":"1","NUM_FOUND_SPIs":"10","all_SPIs":"CS54SPI-1SPI-2SPI-3SPI-4SPI-5SPI-6SPI-9SPI-12SPI-14","STM0266":"1","avrA":"1","csgA":"1","csgB":"1","csgC":"1","csgD":"1","csgE":"1","csgF":"1","csgG":"1","fimA":"1","fimC":"1","fimD":"1","fimF":"1","fimH":"1","fimI":"1","fimW":"1","fimY":"1","fimZ":"1","fur":"1","gogB":"0","hilA":"1","hilC":"1","hilD":"1","iacP":"1","iagB":"1","invA":"1","invB":"1","invC/sctN":"1","invE":"1","invF":"1","invG":"1","invH":"1","invI":"1","invJ":"1","lpfA":"1","lpfB":"1","lpfC":"1","lpfD":"1","lpfE":"1","mgtB":"1","mgtC":"1","mig-14":"1","mig-5":"1","misL":"1","orgA/sctK":"1","orgB/SctL":"1","orgC":"1","pefB":"1","pefC":"1","pefD":"1","phoP":"1","phoQ":"1","pipB":"1","pipB2":"1","pmrA":"1","pmrB":"1","prgH":"1","prgI":"1","prgJ":"1","prgK":"1","ratB":"1","rck":"1","rpoS":"1","shdA":"1","sicA":"1","sicP":"1","sifA":"1","sifB":"1","sinH":"0","sipA/sspA":"1","sipB/sspB":"1","sipC/sspC":"1","sipD":"1","slrP":"1","sodCI":"1","sopA":"1","sopB/sigD":"1","sopD":"1","sopD2":"1","sopE2":"1","spaO/sctQ":"1","spaP":"1","spaQ":"1","spaR":"1","spaS":"1","spiC/ssaB":"1","sprB":"1","sptP":"1","spvB":"1","spvC":"1","spvD":"1","ssaC":"1","ssaD":"1","ssaE":"1","ssaG":"1","ssaH":"1","ssaI":"1","ssaJ":"1","ssaK":"1","ssaL":"1","ssaM":"1","ssaN":"1","ssaO":"1","ssaP":"1","ssaQ":"1","ssaR":"1","ssaS":"1","ssaT":"1","ssaU":"1","ssaV":"1","ssaX":"1","sscA":"1","sscB":"1","sseA":"1","sseB":"1","sseC":"1","sseD":"1","sseE":"1","sseF":"1","sseG":"1","sseI/srfH":"1","sseJ":"1","sseK1":"1","sseL":"1","sspH2":"1","ssrA":"1","ssrB":"1","steA":"1","steB":"1","steC":"1","tlde1":"1","NUM_FOUND_VFs":"129","all_VFs":"STM0266avrAcsgAcsgBcsgCcsgDcsgEcsgFcsgGfimAfimCfimDfimFfimHfimIfimWfimYfimZfur hilAhilChilDiacPiagBinvAinvBinvC/sctNinvEinvFinvGinvHinvIinvJlpfAlpfBlpfClpfDlpfEmgtBmgtCmig-14mig-5misLorgA/sctKorgB/SctLorgCpefBpefCpefDphoPphoQpipBpipB2pmrApmrBprgHprgIprgJprgKratBrckrpoSshdAsicAsicPmgtCsifB sipA/sspAsipB/sspBsipC/sspCsipDslrPsodCIsopAsopB/sigDsopDpipBsopE2spaO/sctQspaPspaQspaRspaSspiC/ssaBsprBsptPspvBspvCspvDssaCssaDssaEssaGssaHssaIssaJssaKssaLssaMssaNssaOssaPssaQssaRssaSssaTssaUssaVssaXsscAsscBsseAsseCsseDsseEsseFsseGsseI/srfHsseJsseK1sseLsspH2ssrAssrBsteAsteBsteCtlde1","blaTEM-1":"0","blaTEM-135":"0","qnrB19":"0","sul2":"0","tet(A)":"0","NUM_FOUND_ARGs":"0","all_ARGs":"     ","Col(MP18)_1":"0","Col(pHAD28)_1":"0","Col156_1":"0","ColpVC_1":"0","IncFIB(S)_1":"1","IncFII(S)_1":"1","IncI1-I(Alpha)_1":"0","IncI2(Delta)_1":"0","IncX1_1":"0","IncX1_4":"0","NUM_FOUND_replicons":"2","all_replicons":"    IncFIB(S)_1IncFII(S)_1    ","gyrA (D87Y)":"0","gyrA (S83F)":"0","gyrA (S83Y)":"0","gyrB (S464Y)":"0","NUM_FOUND_point_mutations":"0","all_point_mutations":"    ","MST-42x1.0":"cluster_4","MST-69x1.0":"cluster_2","MST-116x1.0":"cluster_1","MST-149x1.0":"cluster_2","Collection Date":"ND","MST-5x1.0":"cluster_21"},"200806_3028":{"ID":"200806_3028","__Node":"200806_3028","__selected":false,"id":32,"source1":"Gallus gallus","source":"Gallus gallus meat","year":"2013","ST":"11","CS54":"1","SPI-1":"1","SPI-2":"1","SPI-3":"1","SPI-4":"1","SPI-5":"1","SPI-6":"1","SPI-9":"1","SPI-12":"1","SPI-14":"1","NUM_FOUND_SPIs":"10","all_SPIs":"CS54SPI-1SPI-2SPI-3SPI-4SPI-5SPI-6SPI-9SPI-12SPI-14","STM0266":"1","avrA":"1","csgA":"1","csgB":"1","csgC":"1","csgD":"1","csgE":"1","csgF":"1","csgG":"1","fimA":"1","fimC":"1","fimD":"1","fimF":"1","fimH":"1","fimI":"1","fimW":"1","fimY":"1","fimZ":"1","fur":"1","gogB":"0","hilA":"1","hilC":"1","hilD":"1","iacP":"1","iagB":"1","invA":"1","invB":"1","invC/sctN":"1","invE":"1","invF":"1","invG":"1","invH":"1","invI":"1","invJ":"1","lpfA":"1","lpfB":"1","lpfC":"1","lpfD":"1","lpfE":"1","mgtB":"1","mgtC":"1","mig-14":"1","mig-5":"1","misL":"1","orgA/sctK":"1","orgB/SctL":"1","orgC":"1","pefB":"1","pefC":"1","pefD":"1","phoP":"1","phoQ":"1","pipB":"1","pipB2":"1","pmrA":"1","pmrB":"1","prgH":"1","prgI":"1","prgJ":"1","prgK":"1","ratB":"1","rck":"1","rpoS":"1","shdA":"1","sicA":"1","sicP":"1","sifA":"1","sifB":"1","sinH":"0","sipA/sspA":"1","sipB/sspB":"1","sipC/sspC":"1","sipD":"1","slrP":"1","sodCI":"1","sopA":"1","sopB/sigD":"1","sopD":"1","sopD2":"1","sopE2":"1","spaO/sctQ":"1","spaP":"1","spaQ":"1","spaR":"1","spaS":"1","spiC/ssaB":"1","sprB":"1","sptP":"1","spvB":"1","spvC":"1","spvD":"1","ssaC":"1","ssaD":"1","ssaE":"1","ssaG":"1","ssaH":"1","ssaI":"1","ssaJ":"1","ssaK":"1","ssaL":"1","ssaM":"1","ssaN":"1","ssaO":"1","ssaP":"1","ssaQ":"1","ssaR":"1","ssaS":"1","ssaT":"1","ssaU":"1","ssaV":"1","ssaX":"1","sscA":"1","sscB":"1","sseA":"1","sseB":"1","sseC":"1","sseD":"1","sseE":"1","sseF":"1","sseG":"1","sseI/srfH":"1","sseJ":"1","sseK1":"1","sseL":"1","sspH2":"1","ssrA":"1","ssrB":"1","steA":"1","steB":"1","steC":"1","tlde1":"1","NUM_FOUND_VFs":"129","all_VFs":"STM0266avrAcsgAcsgBcsgCcsgDcsgEcsgFcsgGfimAfimCfimDfimFfimHfimIfimWfimYfimZfur hilAhilChilDiacPiagBinvAinvBinvC/sctNinvEinvFinvGinvHinvIinvJlpfAlpfBlpfClpfDlpfEmgtBmgtCmig-14mig-5misLorgA/sctKorgB/SctLorgCpefBpefCpefDphoPphoQpipBpipB2pmrApmrBprgHprgIprgJprgKratBrckrpoSshdAsicAsicPmgtCsifB sipA/sspAsipB/sspBsipC/sspCsipDslrPsodCIsopAsopB/sigDsopDpipBsopE2spaO/sctQspaPspaQspaRspaSspiC/ssaBsprBsptPspvBspvCspvDssaCssaDssaEssaGssaHssaIssaJssaKssaLssaMssaNssaOssaPssaQssaRssaSssaTssaUssaVssaXsscAsscBsseAsseCsseDsseEsseFsseGsseI/srfHsseJsseK1sseLsspH2ssrAssrBsteAsteBsteCtlde1","blaTEM-1":"0","blaTEM-135":"0","qnrB19":"0","sul2":"0","tet(A)":"0","NUM_FOUND_ARGs":"0","all_ARGs":"     ","Col(MP18)_1":"0","Col(pHAD28)_1":"0","Col156_1":"0","ColpVC_1":"0","IncFIB(S)_1":"1","IncFII(S)_1":"1","IncI1-I(Alpha)_1":"0","IncI2(Delta)_1":"0","IncX1_1":"0","IncX1_4":"0","NUM_FOUND_replicons":"2","all_replicons":"    IncFIB(S)_1IncFII(S)_1    ","gyrA (D87Y)":"1","gyrA (S83F)":"0","gyrA (S83Y)":"0","gyrB (S464Y)":"0","NUM_FOUND_point_mutations":"1","all_point_mutations":"gyrA (D87Y)   ","MST-42x1.0":"cluster_4","MST-69x1.0":"cluster_2","MST-116x1.0":"cluster_1","MST-149x1.0":"cluster_2","Collection Date":"ND","MST-5x1.0":"cluster_21"},"200703_2875":{"ID":"200703_2875","__Node":"200703_2875","__selected":false,"id":33,"source1":"Gallus gallus","source":"Gallus gallus laying","year":"2019","ST":"11","CS54":"1","SPI-1":"1","SPI-2":"1","SPI-3":"1","SPI-4":"1","SPI-5":"1","SPI-6":"1","SPI-9":"1","SPI-12":"1","SPI-14":"1","NUM_FOUND_SPIs":"10","all_SPIs":"CS54SPI-1SPI-2SPI-3SPI-4SPI-5SPI-6SPI-9SPI-12SPI-14","STM0266":"1","avrA":"1","csgA":"1","csgB":"1","csgC":"1","csgD":"1","csgE":"1","csgF":"1","csgG":"1","fimA":"1","fimC":"1","fimD":"1","fimF":"1","fimH":"1","fimI":"1","fimW":"1","fimY":"1","fimZ":"1","fur":"1","gogB":"0","hilA":"1","hilC":"1","hilD":"1","iacP":"1","iagB":"1","invA":"1","invB":"1","invC/sctN":"1","invE":"1","invF":"1","invG":"1","invH":"1","invI":"1","invJ":"1","lpfA":"1","lpfB":"1","lpfC":"1","lpfD":"1","lpfE":"1","mgtB":"1","mgtC":"1","mig-14":"1","mig-5":"1","misL":"1","orgA/sctK":"1","orgB/SctL":"1","orgC":"1","pefB":"1","pefC":"1","pefD":"1","phoP":"1","phoQ":"1","pipB":"1","pipB2":"1","pmrA":"1","pmrB":"1","prgH":"1","prgI":"1","prgJ":"1","prgK":"1","ratB":"1","rck":"1","rpoS":"1","shdA":"1","sicA":"1","sicP":"1","sifA":"1","sifB":"1","sinH":"0","sipA/sspA":"1","sipB/sspB":"1","sipC/sspC":"1","sipD":"1","slrP":"1","sodCI":"1","sopA":"1","sopB/sigD":"1","sopD":"1","sopD2":"1","sopE2":"1","spaO/sctQ":"1","spaP":"1","spaQ":"1","spaR":"1","spaS":"1","spiC/ssaB":"1","sprB":"1","sptP":"1","spvB":"1","spvC":"1","spvD":"1","ssaC":"1","ssaD":"1","ssaE":"1","ssaG":"1","ssaH":"1","ssaI":"1","ssaJ":"1","ssaK":"1","ssaL":"1","ssaM":"1","ssaN":"1","ssaO":"1","ssaP":"1","ssaQ":"1","ssaR":"1","ssaS":"1","ssaT":"1","ssaU":"1","ssaV":"1","ssaX":"1","sscA":"1","sscB":"1","sseA":"1","sseB":"1","sseC":"1","sseD":"1","sseE":"1","sseF":"1","sseG":"1","sseI/srfH":"1","sseJ":"1","sseK1":"1","sseL":"1","sspH2":"1","ssrA":"1","ssrB":"1","steA":"1","steB":"1","steC":"1","tlde1":"1","NUM_FOUND_VFs":"129","all_VFs":"STM0266avrAcsgAcsgBcsgCcsgDcsgEcsgFcsgGfimAfimCfimDfimFfimHfimIfimWfimYfimZfur hilAhilChilDiacPiagBinvAinvBinvC/sctNinvEinvFinvGinvHinvIinvJlpfAlpfBlpfClpfDlpfEmgtBmgtCmig-14mig-5misLorgA/sctKorgB/SctLorgCpefBpefCpefDphoPphoQpipBpipB2pmrApmrBprgHprgIprgJprgKratBrckrpoSshdAsicAsicPmgtCsifB sipA/sspAsipB/sspBsipC/sspCsipDslrPsodCIsopAsopB/sigDsopDpipBsopE2spaO/sctQspaPspaQspaRspaSspiC/ssaBsprBsptPspvBspvCspvDssaCssaDssaEssaGssaHssaIssaJssaKssaLssaMssaNssaOssaPssaQssaRssaSssaTssaUssaVssaXsscAsscBsseAsseCsseDsseEsseFsseGsseI/srfHsseJsseK1sseLsspH2ssrAssrBsteAsteBsteCtlde1","blaTEM-1":"0","blaTEM-135":"0","qnrB19":"0","sul2":"0","tet(A)":"0","NUM_FOUND_ARGs":"0","all_ARGs":"     ","Col(MP18)_1":"0","Col(pHAD28)_1":"0","Col156_1":"0","ColpVC_1":"0","IncFIB(S)_1":"1","IncFII(S)_1":"1","IncI1-I(Alpha)_1":"0","IncI2(Delta)_1":"0","IncX1_1":"0","IncX1_4":"0","NUM_FOUND_replicons":"2","all_replicons":"    IncFIB(S)_1IncFII(S)_1    ","gyrA (D87Y)":"0","gyrA (S83F)":"0","gyrA (S83Y)":"0","gyrB (S464Y)":"0","NUM_FOUND_point_mutations":"0","all_point_mutations":"    ","MST-42x1.0":"cluster_4","MST-69x1.0":"cluster_2","MST-116x1.0":"cluster_1","MST-149x1.0":"cluster_2","Collection Date":"ND","MST-5x1.0":"cluster_2"},"200709_2908":{"ID":"200709_2908","__Node":"200709_2908","__selected":false,"id":34,"source1":"Gallus gallus","source":"Gallus gallus laying","year":"2018","ST":"11","CS54":"1","SPI-1":"1","SPI-2":"1","SPI-3":"1","SPI-4":"1","SPI-5":"1","SPI-6":"1","SPI-9":"1","SPI-12":"1","SPI-14":"1","NUM_FOUND_SPIs":"10","all_SPIs":"CS54SPI-1SPI-2SPI-3SPI-4SPI-5SPI-6SPI-9SPI-12SPI-14","STM0266":"1","avrA":"1","csgA":"1","csgB":"1","csgC":"1","csgD":"1","csgE":"1","csgF":"1","csgG":"1","fimA":"1","fimC":"1","fimD":"1","fimF":"1","fimH":"1","fimI":"1","fimW":"1","fimY":"1","fimZ":"1","fur":"1","gogB":"0","hilA":"1","hilC":"1","hilD":"1","iacP":"1","iagB":"1","invA":"1","invB":"1","invC/sctN":"1","invE":"1","invF":"1","invG":"1","invH":"1","invI":"1","invJ":"1","lpfA":"1","lpfB":"1","lpfC":"1","lpfD":"1","lpfE":"1","mgtB":"1","mgtC":"1","mig-14":"1","mig-5":"1","misL":"1","orgA/sctK":"1","orgB/SctL":"1","orgC":"1","pefB":"1","pefC":"1","pefD":"1","phoP":"1","phoQ":"1","pipB":"1","pipB2":"1","pmrA":"1","pmrB":"1","prgH":"1","prgI":"1","prgJ":"1","prgK":"1","ratB":"1","rck":"1","rpoS":"1","shdA":"0","sicA":"1","sicP":"1","sifA":"1","sifB":"1","sinH":"0","sipA/sspA":"1","sipB/sspB":"1","sipC/sspC":"1","sipD":"1","slrP":"1","sodCI":"1","sopA":"1","sopB/sigD":"1","sopD":"1","sopD2":"1","sopE2":"1","spaO/sctQ":"1","spaP":"1","spaQ":"1","spaR":"1","spaS":"1","spiC/ssaB":"1","sprB":"1","sptP":"1","spvB":"1","spvC":"1","spvD":"1","ssaC":"1","ssaD":"1","ssaE":"1","ssaG":"1","ssaH":"1","ssaI":"1","ssaJ":"1","ssaK":"1","ssaL":"1","ssaM":"1","ssaN":"1","ssaO":"1","ssaP":"1","ssaQ":"1","ssaR":"1","ssaS":"1","ssaT":"1","ssaU":"1","ssaV":"1","ssaX":"1","sscA":"1","sscB":"1","sseA":"1","sseB":"1","sseC":"1","sseD":"1","sseE":"1","sseF":"1","sseG":"1","sseI/srfH":"1","sseJ":"1","sseK1":"1","sseL":"1","sspH2":"1","ssrA":"1","ssrB":"1","steA":"1","steB":"1","steC":"1","tlde1":"1","NUM_FOUND_VFs":"128","all_VFs":"STM0266avrAcsgAcsgBcsgCcsgDcsgEcsgFcsgGfimAfimCfimDfimFfimHfimIfimWfimYfimZfur hilAhilChilDiacPiagBinvAinvBinvC/sctNinvEinvFinvGinvHinvIinvJlpfAlpfBlpfClpfDlpfEmgtBmgtCmig-14mig-5misLorgA/sctKorgB/SctLorgCpefBpefCpefDphoPphoQpipBpipB2pmrApmrBprgHprgIprgJprgKratBrckrpoS sicAsicPmgtCsifB sipA/sspAsipB/sspBsipC/sspCsipDslrPsodCIsopAsopB/sigDsopDpipBsopE2spaO/sctQspaPspaQspaRspaSspiC/ssaBsprBsptPspvBspvCspvDssaCssaDssaEssaGssaHssaIssaJssaKssaLssaMssaNssaOssaPssaQssaRssaSssaTssaUssaVssaXsscAsscBsseAsseCsseDsseEsseFsseGsseI/srfHsseJsseK1sseLsspH2ssrAssrBsteAsteBsteCtlde1","blaTEM-1":"0","blaTEM-135":"0","qnrB19":"0","sul2":"0","tet(A)":"0","NUM_FOUND_ARGs":"0","all_ARGs":"     ","Col(MP18)_1":"0","Col(pHAD28)_1":"0","Col156_1":"0","ColpVC_1":"0","IncFIB(S)_1":"1","IncFII(S)_1":"1","IncI1-I(Alpha)_1":"0","IncI2(Delta)_1":"0","IncX1_1":"0","IncX1_4":"0","NUM_FOUND_replicons":"2","all_replicons":"    IncFIB(S)_1IncFII(S)_1    ","gyrA (D87Y)":"0","gyrA (S83F)":"0","gyrA (S83Y)":"0","gyrB (S464Y)":"0","NUM_FOUND_point_mutations":"0","all_point_mutations":"    ","MST-42x1.0":"cluster_4","MST-69x1.0":"cluster_2","MST-116x1.0":"cluster_1","MST-149x1.0":"cluster_2","Collection Date":"ND","MST-5x1.0":"cluster_2"},"200703_2886":{"ID":"200703_2886","__Node":"200703_2886","__selected":false,"id":35,"source1":"Gallus gallus","source":"Gallus gallus breeding","year":"2019","ST":"11","CS54":"1","SPI-1":"1","SPI-2":"1","SPI-3":"1","SPI-4":"1","SPI-5":"1","SPI-6":"1","SPI-9":"1","SPI-12":"1","SPI-14":"1","NUM_FOUND_SPIs":"10","all_SPIs":"CS54SPI-1SPI-2SPI-3SPI-4SPI-5SPI-6SPI-9SPI-12SPI-14","STM0266":"1","avrA":"1","csgA":"1","csgB":"1","csgC":"1","csgD":"1","csgE":"1","csgF":"1","csgG":"1","fimA":"1","fimC":"1","fimD":"1","fimF":"1","fimH":"1","fimI":"1","fimW":"1","fimY":"1","fimZ":"1","fur":"1","gogB":"0","hilA":"1","hilC":"1","hilD":"1","iacP":"1","iagB":"1","invA":"1","invB":"1","invC/sctN":"1","invE":"1","invF":"1","invG":"1","invH":"1","invI":"1","invJ":"1","lpfA":"1","lpfB":"1","lpfC":"1","lpfD":"1","lpfE":"1","mgtB":"1","mgtC":"1","mig-14":"1","mig-5":"1","misL":"1","orgA/sctK":"1","orgB/SctL":"1","orgC":"1","pefB":"1","pefC":"1","pefD":"1","phoP":"1","phoQ":"1","pipB":"1","pipB2":"1","pmrA":"1","pmrB":"1","prgH":"1","prgI":"1","prgJ":"1","prgK":"1","ratB":"1","rck":"1","rpoS":"1","shdA":"1","sicA":"1","sicP":"1","sifA":"1","sifB":"1","sinH":"0","sipA/sspA":"1","sipB/sspB":"1","sipC/sspC":"1","sipD":"1","slrP":"1","sodCI":"1","sopA":"1","sopB/sigD":"1","sopD":"1","sopD2":"1","sopE2":"1","spaO/sctQ":"1","spaP":"1","spaQ":"1","spaR":"1","spaS":"1","spiC/ssaB":"1","sprB":"1","sptP":"1","spvB":"1","spvC":"1","spvD":"1","ssaC":"1","ssaD":"1","ssaE":"1","ssaG":"1","ssaH":"1","ssaI":"1","ssaJ":"1","ssaK":"1","ssaL":"1","ssaM":"1","ssaN":"1","ssaO":"1","ssaP":"1","ssaQ":"1","ssaR":"1","ssaS":"1","ssaT":"1","ssaU":"1","ssaV":"1","ssaX":"1","sscA":"1","sscB":"1","sseA":"1","sseB":"1","sseC":"1","sseD":"1","sseE":"1","sseF":"1","sseG":"1","sseI/srfH":"1","sseJ":"1","sseK1":"1","sseL":"1","sspH2":"1","ssrA":"1","ssrB":"1","steA":"1","steB":"1","steC":"1","tlde1":"1","NUM_FOUND_VFs":"129","all_VFs":"STM0266avrAcsgAcsgBcsgCcsgDcsgEcsgFcsgGfimAfimCfimDfimFfimHfimIfimWfimYfimZfur hilAhilChilDiacPiagBinvAinvBinvC/sctNinvEinvFinvGinvHinvIinvJlpfAlpfBlpfClpfDlpfEmgtBmgtCmig-14mig-5misLorgA/sctKorgB/SctLorgCpefBpefCpefDphoPphoQpipBpipB2pmrApmrBprgHprgIprgJprgKratBrckrpoSshdAsicAsicPmgtCsifB sipA/sspAsipB/sspBsipC/sspCsipDslrPsodCIsopAsopB/sigDsopDpipBsopE2spaO/sctQspaPspaQspaRspaSspiC/ssaBsprBsptPspvBspvCspvDssaCssaDssaEssaGssaHssaIssaJssaKssaLssaMssaNssaOssaPssaQssaRssaSssaTssaUssaVssaXsscAsscBsseAsseCsseDsseEsseFsseGsseI/srfHsseJsseK1sseLsspH2ssrAssrBsteAsteBsteCtlde1","blaTEM-1":"0","blaTEM-135":"0","qnrB19":"0","sul2":"0","tet(A)":"0","NUM_FOUND_ARGs":"0","all_ARGs":"     ","Col(MP18)_1":"0","Col(pHAD28)_1":"0","Col156_1":"0","ColpVC_1":"0","IncFIB(S)_1":"1","IncFII(S)_1":"1","IncI1-I(Alpha)_1":"0","IncI2(Delta)_1":"0","IncX1_1":"0","IncX1_4":"0","NUM_FOUND_replicons":"2","all_replicons":"    IncFIB(S)_1IncFII(S)_1    ","gyrA (D87Y)":"0","gyrA (S83F)":"0","gyrA (S83Y)":"0","gyrB (S464Y)":"0","NUM_FOUND_point_mutations":"0","all_point_mutations":"    ","MST-42x1.0":"cluster_4","MST-69x1.0":"cluster_2","MST-116x1.0":"cluster_1","MST-149x1.0":"cluster_2","Collection Date":"ND","MST-5x1.0":"cluster_4"},"200721_2944":{"ID":"200721_2944","__Node":"200721_2944","__selected":false,"id":36,"source1":"Gallus gallus","source":"Gallus gallus broiler","year":"2017","ST":"11","CS54":"1","SPI-1":"1","SPI-2":"1","SPI-3":"1","SPI-4":"1","SPI-5":"1","SPI-6":"1","SPI-9":"1","SPI-12":"1","SPI-14":"1","NUM_FOUND_SPIs":"10","all_SPIs":"CS54SPI-1SPI-2SPI-3SPI-4SPI-5SPI-6SPI-9SPI-12SPI-14","STM0266":"1","avrA":"1","csgA":"1","csgB":"1","csgC":"1","csgD":"1","csgE":"1","csgF":"1","csgG":"1","fimA":"1","fimC":"1","fimD":"1","fimF":"1","fimH":"1","fimI":"1","fimW":"1","fimY":"1","fimZ":"1","fur":"1","gogB":"0","hilA":"1","hilC":"1","hilD":"1","iacP":"1","iagB":"1","invA":"1","invB":"1","invC/sctN":"1","invE":"1","invF":"1","invG":"1","invH":"1","invI":"1","invJ":"1","lpfA":"1","lpfB":"1","lpfC":"1","lpfD":"1","lpfE":"1","mgtB":"1","mgtC":"1","mig-14":"1","mig-5":"1","misL":"1","orgA/sctK":"1","orgB/SctL":"1","orgC":"1","pefB":"1","pefC":"1","pefD":"1","phoP":"1","phoQ":"1","pipB":"1","pipB2":"1","pmrA":"1","pmrB":"1","prgH":"1","prgI":"1","prgJ":"1","prgK":"1","ratB":"1","rck":"1","rpoS":"1","shdA":"1","sicA":"1","sicP":"1","sifA":"1","sifB":"1","sinH":"0","sipA/sspA":"1","sipB/sspB":"1","sipC/sspC":"1","sipD":"1","slrP":"1","sodCI":"1","sopA":"1","sopB/sigD":"1","sopD":"1","sopD2":"1","sopE2":"1","spaO/sctQ":"1","spaP":"1","spaQ":"1","spaR":"1","spaS":"1","spiC/ssaB":"1","sprB":"1","sptP":"1","spvB":"1","spvC":"1","spvD":"1","ssaC":"1","ssaD":"1","ssaE":"1","ssaG":"1","ssaH":"1","ssaI":"1","ssaJ":"1","ssaK":"1","ssaL":"1","ssaM":"1","ssaN":"1","ssaO":"1","ssaP":"1","ssaQ":"1","ssaR":"1","ssaS":"1","ssaT":"1","ssaU":"1","ssaV":"1","ssaX":"1","sscA":"1","sscB":"1","sseA":"1","sseB":"1","sseC":"1","sseD":"1","sseE":"1","sseF":"1","sseG":"1","sseI/srfH":"1","sseJ":"1","sseK1":"1","sseL":"1","sspH2":"1","ssrA":"1","ssrB":"1","steA":"1","steB":"1","steC":"1","tlde1":"1","NUM_FOUND_VFs":"129","all_VFs":"STM0266avrAcsgAcsgBcsgCcsgDcsgEcsgFcsgGfimAfimCfimDfimFfimHfimIfimWfimYfimZfur hilAhilChilDiacPiagBinvAinvBinvC/sctNinvEinvFinvGinvHinvIinvJlpfAlpfBlpfClpfDlpfEmgtBmgtCmig-14mig-5misLorgA/sctKorgB/SctLorgCpefBpefCpefDphoPphoQpipBpipB2pmrApmrBprgHprgIprgJprgKratBrckrpoSshdAsicAsicPmgtCsifB sipA/sspAsipB/sspBsipC/sspCsipDslrPsodCIsopAsopB/sigDsopDpipBsopE2spaO/sctQspaPspaQspaRspaSspiC/ssaBsprBsptPspvBspvCspvDssaCssaDssaEssaGssaHssaIssaJssaKssaLssaMssaNssaOssaPssaQssaRssaSssaTssaUssaVssaXsscAsscBsseAsseCsseDsseEsseFsseGsseI/srfHsseJsseK1sseLsspH2ssrAssrBsteAsteBsteCtlde1","blaTEM-1":"0","blaTEM-135":"0","qnrB19":"0","sul2":"0","tet(A)":"0","NUM_FOUND_ARGs":"0","all_ARGs":"     ","Col(MP18)_1":"0","Col(pHAD28)_1":"0","Col156_1":"0","ColpVC_1":"0","IncFIB(S)_1":"1","IncFII(S)_1":"1","IncI1-I(Alpha)_1":"0","IncI2(Delta)_1":"0","IncX1_1":"0","IncX1_4":"0","NUM_FOUND_replicons":"2","all_replicons":"    IncFIB(S)_1IncFII(S)_1    ","gyrA (D87Y)":"0","gyrA (S83F)":"0","gyrA (S83Y)":"0","gyrB (S464Y)":"0","NUM_FOUND_point_mutations":"0","all_point_mutations":"    ","MST-42x1.0":"cluster_4","MST-69x1.0":"cluster_2","MST-116x1.0":"cluster_1","MST-149x1.0":"cluster_2","Collection Date":"ND","MST-5x1.0":"cluster_4"},"200806_3041":{"ID":"200806_3041","__Node":"200806_3041","__selected":false,"id":37,"source1":"Gallus gallus","source":"Gallus gallus laying","year":"2013","ST":"11","CS54":"1","SPI-1":"1","SPI-2":"1","SPI-3":"1","SPI-4":"1","SPI-5":"1","SPI-6":"1","SPI-9":"1","SPI-12":"1","SPI-14":"1","NUM_FOUND_SPIs":"10","all_SPIs":"CS54SPI-1SPI-2SPI-3SPI-4SPI-5SPI-6SPI-9SPI-12SPI-14","STM0266":"1","avrA":"1","csgA":"1","csgB":"1","csgC":"1","csgD":"1","csgE":"1","csgF":"1","csgG":"1","fimA":"1","fimC":"1","fimD":"1","fimF":"1","fimH":"1","fimI":"1","fimW":"1","fimY":"1","fimZ":"1","fur":"1","gogB":"0","hilA":"1","hilC":"1","hilD":"1","iacP":"1","iagB":"1","invA":"1","invB":"1","invC/sctN":"1","invE":"1","invF":"1","invG":"1","invH":"1","invI":"1","invJ":"1","lpfA":"1","lpfB":"1","lpfC":"1","lpfD":"1","lpfE":"1","mgtB":"1","mgtC":"1","mig-14":"1","mig-5":"1","misL":"1","orgA/sctK":"1","orgB/SctL":"1","orgC":"1","pefB":"1","pefC":"1","pefD":"1","phoP":"1","phoQ":"1","pipB":"1","pipB2":"1","pmrA":"1","pmrB":"1","prgH":"1","prgI":"1","prgJ":"1","prgK":"1","ratB":"1","rck":"1","rpoS":"1","shdA":"0","sicA":"1","sicP":"1","sifA":"1","sifB":"1","sinH":"0","sipA/sspA":"1","sipB/sspB":"1","sipC/sspC":"1","sipD":"1","slrP":"1","sodCI":"1","sopA":"1","sopB/sigD":"1","sopD":"1","sopD2":"1","sopE2":"1","spaO/sctQ":"1","spaP":"1","spaQ":"1","spaR":"1","spaS":"1","spiC/ssaB":"1","sprB":"1","sptP":"1","spvB":"1","spvC":"1","spvD":"1","ssaC":"1","ssaD":"1","ssaE":"1","ssaG":"1","ssaH":"1","ssaI":"1","ssaJ":"1","ssaK":"1","ssaL":"1","ssaM":"1","ssaN":"1","ssaO":"1","ssaP":"1","ssaQ":"1","ssaR":"1","ssaS":"1","ssaT":"1","ssaU":"1","ssaV":"1","ssaX":"1","sscA":"1","sscB":"1","sseA":"1","sseB":"1","sseC":"1","sseD":"1","sseE":"1","sseF":"1","sseG":"1","sseI/srfH":"1","sseJ":"1","sseK1":"1","sseL":"1","sspH2":"1","ssrA":"1","ssrB":"1","steA":"1","steB":"1","steC":"1","tlde1":"1","NUM_FOUND_VFs":"128","all_VFs":"STM0266avrAcsgAcsgBcsgCcsgDcsgEcsgFcsgGfimAfimCfimDfimFfimHfimIfimWfimYfimZfur hilAhilChilDiacPiagBinvAinvBinvC/sctNinvEinvFinvGinvHinvIinvJlpfAlpfBlpfClpfDlpfEmgtBmgtCmig-14mig-5misLorgA/sctKorgB/SctLorgCpefBpefCpefDphoPphoQpipBpipB2pmrApmrBprgHprgIprgJprgKratBrckrpoS sicAsicPmgtCsifB sipA/sspAsipB/sspBsipC/sspCsipDslrPsodCIsopAsopB/sigDsopDpipBsopE2spaO/sctQspaPspaQspaRspaSspiC/ssaBsprBsptPspvBspvCspvDssaCssaDssaEssaGssaHssaIssaJssaKssaLssaMssaNssaOssaPssaQssaRssaSssaTssaUssaVssaXsscAsscBsseAsseCsseDsseEsseFsseGsseI/srfHsseJsseK1sseLsspH2ssrAssrBsteAsteBsteCtlde1","blaTEM-1":"0","blaTEM-135":"0","qnrB19":"0","sul2":"0","tet(A)":"0","NUM_FOUND_ARGs":"0","all_ARGs":"     ","Col(MP18)_1":"0","Col(pHAD28)_1":"0","Col156_1":"0","ColpVC_1":"0","IncFIB(S)_1":"1","IncFII(S)_1":"1","IncI1-I(Alpha)_1":"0","IncI2(Delta)_1":"0","IncX1_1":"0","IncX1_4":"0","NUM_FOUND_replicons":"2","all_replicons":"    IncFIB(S)_1IncFII(S)_1    ","gyrA (D87Y)":"0","gyrA (S83F)":"0","gyrA (S83Y)":"0","gyrB (S464Y)":"0","NUM_FOUND_point_mutations":"0","all_point_mutations":"    ","MST-42x1.0":"cluster_4","MST-69x1.0":"cluster_2","MST-116x1.0":"cluster_1","MST-149x1.0":"cluster_2","Collection Date":"ND","MST-5x1.0":"singleton_68"},"_hypo_51":{"ID":"_hypo_51","__Node":"_hypo_51","Collection Date":"ND"},"SAL_XA6370":{"ID":"SAL_XA6370","__Node":"SAL_XA6370","__selected":false,"id":38,"source1":"Human","source":"Human","year":"2014","ST":"11","CS54":"1","SPI-1":"1","SPI-2":"1","SPI-3":"1","SPI-4":"1","SPI-5":"1","SPI-6":"1","SPI-9":"1","SPI-12":"1","SPI-14":"1","NUM_FOUND_SPIs":"10","all_SPIs":"CS54SPI-1SPI-2SPI-3SPI-4SPI-5SPI-6SPI-9SPI-12SPI-14","STM0266":"1","avrA":"1","csgA":"1","csgB":"1","csgC":"1","csgD":"1","csgE":"1","csgF":"1","csgG":"1","fimA":"1","fimC":"1","fimD":"1","fimF":"1","fimH":"1","fimI":"1","fimW":"1","fimY":"1","fimZ":"1","fur":"1","gogB":"0","hilA":"1","hilC":"1","hilD":"1","iacP":"1","iagB":"1","invA":"1","invB":"1","invC/sctN":"1","invE":"1","invF":"1","invG":"1","invH":"1","invI":"1","invJ":"1","lpfA":"1","lpfB":"1","lpfC":"1","lpfD":"1","lpfE":"1","mgtB":"1","mgtC":"1","mig-14":"1","mig-5":"1","misL":"1","orgA/sctK":"1","orgB/SctL":"1","orgC":"1","pefB":"1","pefC":"1","pefD":"1","phoP":"1","phoQ":"1","pipB":"1","pipB2":"1","pmrA":"1","pmrB":"1","prgH":"1","prgI":"1","prgJ":"1","prgK":"1","ratB":"1","rck":"1","rpoS":"1","shdA":"0","sicA":"1","sicP":"1","sifA":"1","sifB":"1","sinH":"0","sipA/sspA":"1","sipB/sspB":"1","sipC/sspC":"1","sipD":"1","slrP":"1","sodCI":"1","sopA":"1","sopB/sigD":"1","sopD":"1","sopD2":"1","sopE2":"1","spaO/sctQ":"1","spaP":"1","spaQ":"1","spaR":"1","spaS":"1","spiC/ssaB":"1","sprB":"1","sptP":"1","spvB":"1","spvC":"1","spvD":"1","ssaC":"1","ssaD":"1","ssaE":"1","ssaG":"1","ssaH":"1","ssaI":"1","ssaJ":"1","ssaK":"1","ssaL":"1","ssaM":"1","ssaN":"1","ssaO":"1","ssaP":"1","ssaQ":"1","ssaR":"1","ssaS":"1","ssaT":"1","ssaU":"1","ssaV":"1","ssaX":"1","sscA":"1","sscB":"1","sseA":"1","sseB":"1","sseC":"1","sseD":"1","sseE":"1","sseF":"1","sseG":"1","sseI/srfH":"0","sseJ":"1","sseK1":"1","sseL":"1","sspH2":"1","ssrA":"1","ssrB":"1","steA":"1","steB":"1","steC":"1","tlde1":"1","NUM_FOUND_VFs":"127","all_VFs":"STM0266avrAcsgAcsgBcsgCcsgDcsgEcsgFcsgGfimAfimCfimDfimFfimHfimIfimWfimYfimZfur hilAhilChilDiacPiagBinvAinvBinvC/sctNinvEinvFinvGinvHinvIinvJlpfAlpfBlpfClpfDlpfEmgtBmgtCmig-14mig-5misLorgA/sctKorgB/SctLorgCpefBpefCpefDphoPphoQpipBpipB2pmrApmrBprgHprgIprgJprgKratBrckrpoS sicAsicPmgtCsifB sipA/sspAsipB/sspBsipC/sspCsipDslrPsodCIsopAsopB/sigDsopDpipBsopE2spaO/sctQspaPspaQspaRspaSspiC/ssaBsprBsptPspvBspvCspvDssaCssaDssaEssaGssaHssaIssaJssaKssaLssaMssaNssaOssaPssaQssaRssaSssaTssaUssaVssaXsscAsscBsseAsseCsseDsseEsseFsseG sseJsseK1sseLsspH2ssrAssrBsteAsteBsteCtlde1","blaTEM-1":"0","blaTEM-135":"0","qnrB19":"0","sul2":"0","tet(A)":"0","NUM_FOUND_ARGs":"0","all_ARGs":"     ","Col(MP18)_1":"0","Col(pHAD28)_1":"0","Col156_1":"0","ColpVC_1":"0","IncFIB(S)_1":"1","IncFII(S)_1":"1","IncI1-I(Alpha)_1":"0","IncI2(Delta)_1":"0","IncX1_1":"0","IncX1_4":"0","NUM_FOUND_replicons":"2","all_replicons":"    IncFIB(S)_1IncFII(S)_1    ","gyrA (D87Y)":"0","gyrA (S83F)":"0","gyrA (S83Y)":"0","gyrB (S464Y)":"0","NUM_FOUND_point_mutations":"0","all_point_mutations":"    ","MST-42x1.0":"cluster_4","MST-69x1.0":"cluster_2","MST-116x1.0":"cluster_1","MST-149x1.0":"cluster_2","Collection Date":"ND","MST-5x1.0":"cluster_15"},"201106_3281":{"ID":"201106_3281","__Node":"201106_3281","__selected":false,"id":39,"source1":"Gallus gallus","source":"Gallus gallus laying","year":"2009","ST":"11","CS54":"1","SPI-1":"1","SPI-2":"1","SPI-3":"1","SPI-4":"1","SPI-5":"1","SPI-6":"1","SPI-9":"1","SPI-12":"1","SPI-14":"1","NUM_FOUND_SPIs":"10","all_SPIs":"CS54SPI-1SPI-2SPI-3SPI-4SPI-5SPI-6SPI-9SPI-12SPI-14","STM0266":"1","avrA":"1","csgA":"1","csgB":"1","csgC":"1","csgD":"1","csgE":"1","csgF":"1","csgG":"1","fimA":"1","fimC":"1","fimD":"1","fimF":"1","fimH":"1","fimI":"1","fimW":"1","fimY":"1","fimZ":"1","fur":"1","gogB":"0","hilA":"1","hilC":"1","hilD":"1","iacP":"1","iagB":"1","invA":"1","invB":"1","invC/sctN":"1","invE":"1","invF":"1","invG":"1","invH":"1","invI":"1","invJ":"1","lpfA":"1","lpfB":"1","lpfC":"1","lpfD":"1","lpfE":"1","mgtB":"1","mgtC":"1","mig-14":"1","mig-5":"1","misL":"1","orgA/sctK":"1","orgB/SctL":"1","orgC":"1","pefB":"1","pefC":"1","pefD":"1","phoP":"1","phoQ":"1","pipB":"1","pipB2":"1","pmrA":"1","pmrB":"1","prgH":"1","prgI":"1","prgJ":"1","prgK":"1","ratB":"1","rck":"1","rpoS":"1","shdA":"1","sicA":"1","sicP":"1","sifA":"1","sifB":"1","sinH":"0","sipA/sspA":"1","sipB/sspB":"1","sipC/sspC":"1","sipD":"1","slrP":"1","sodCI":"1","sopA":"1","sopB/sigD":"1","sopD":"1","sopD2":"1","sopE2":"1","spaO/sctQ":"1","spaP":"1","spaQ":"1","spaR":"1","spaS":"1","spiC/ssaB":"1","sprB":"1","sptP":"1","spvB":"1","spvC":"1","spvD":"1","ssaC":"1","ssaD":"1","ssaE":"1","ssaG":"1","ssaH":"1","ssaI":"1","ssaJ":"1","ssaK":"1","ssaL":"1","ssaM":"1","ssaN":"1","ssaO":"1","ssaP":"1","ssaQ":"1","ssaR":"1","ssaS":"1","ssaT":"1","ssaU":"1","ssaV":"1","ssaX":"1","sscA":"1","sscB":"1","sseA":"1","sseB":"1","sseC":"1","sseD":"1","sseE":"1","sseF":"1","sseG":"1","sseI/srfH":"1","sseJ":"1","sseK1":"1","sseL":"1","sspH2":"1","ssrA":"1","ssrB":"1","steA":"1","steB":"1","steC":"1","tlde1":"1","NUM_FOUND_VFs":"129","all_VFs":"STM0266avrAcsgAcsgBcsgCcsgDcsgEcsgFcsgGfimAfimCfimDfimFfimHfimIfimWfimYfimZfur hilAhilChilDiacPiagBinvAinvBinvC/sctNinvEinvFinvGinvHinvIinvJlpfAlpfBlpfClpfDlpfEmgtBmgtCmig-14mig-5misLorgA/sctKorgB/SctLorgCpefBpefCpefDphoPphoQpipBpipB2pmrApmrBprgHprgIprgJprgKratBrckrpoSshdAsicAsicPmgtCsifB sipA/sspAsipB/sspBsipC/sspCsipDslrPsodCIsopAsopB/sigDsopDpipBsopE2spaO/sctQspaPspaQspaRspaSspiC/ssaBsprBsptPspvBspvCspvDssaCssaDssaEssaGssaHssaIssaJssaKssaLssaMssaNssaOssaPssaQssaRssaSssaTssaUssaVssaXsscAsscBsseAsseCsseDsseEsseFsseGsseI/srfHsseJsseK1sseLsspH2ssrAssrBsteAsteBsteCtlde1","blaTEM-1":"0","blaTEM-135":"0","qnrB19":"0","sul2":"0","tet(A)":"0","NUM_FOUND_ARGs":"0","all_ARGs":"     ","Col(MP18)_1":"0","Col(pHAD28)_1":"0","Col156_1":"0","ColpVC_1":"0","IncFIB(S)_1":"1","IncFII(S)_1":"1","IncI1-I(Alpha)_1":"0","IncI2(Delta)_1":"0","IncX1_1":"0","IncX1_4":"0","NUM_FOUND_replicons":"2","all_replicons":"    IncFIB(S)_1IncFII(S)_1    ","gyrA (D87Y)":"0","gyrA (S83F)":"0","gyrA (S83Y)":"0","gyrB (S464Y)":"0","NUM_FOUND_point_mutations":"0","all_point_mutations":"    ","MST-42x1.0":"cluster_4","MST-69x1.0":"cluster_2","MST-116x1.0":"cluster_1","MST-149x1.0":"cluster_2","Collection Date":"ND","MST-5x1.0":"cluster_15"},"200924_3177":{"ID":"200924_3177","__Node":"200924_3177","__selected":false,"id":40,"source1":"Gallus gallus","source":"Gallus gallus laying","year":"2013","ST":"11","CS54":"1","SPI-1":"1","SPI-2":"1","SPI-3":"1","SPI-4":"1","SPI-5":"1","SPI-6":"1","SPI-9":"1","SPI-12":"1","SPI-14":"1","NUM_FOUND_SPIs":"10","all_SPIs":"CS54SPI-1SPI-2SPI-3SPI-4SPI-5SPI-6SPI-9SPI-12SPI-14","STM0266":"1","avrA":"1","csgA":"1","csgB":"1","csgC":"1","csgD":"1","csgE":"1","csgF":"1","csgG":"1","fimA":"1","fimC":"1","fimD":"1","fimF":"1","fimH":"1","fimI":"1","fimW":"1","fimY":"1","fimZ":"1","fur":"1","gogB":"0","hilA":"1","hilC":"1","hilD":"1","iacP":"1","iagB":"1","invA":"1","invB":"1","invC/sctN":"1","invE":"1","invF":"1","invG":"1","invH":"1","invI":"1","invJ":"1","lpfA":"1","lpfB":"1","lpfC":"1","lpfD":"1","lpfE":"1","mgtB":"1","mgtC":"1","mig-14":"1","mig-5":"1","misL":"1","orgA/sctK":"1","orgB/SctL":"1","orgC":"1","pefB":"1","pefC":"1","pefD":"1","phoP":"1","phoQ":"1","pipB":"1","pipB2":"1","pmrA":"1","pmrB":"1","prgH":"1","prgI":"1","prgJ":"1","prgK":"1","ratB":"1","rck":"1","rpoS":"1","shdA":"1","sicA":"1","sicP":"1","sifA":"1","sifB":"1","sinH":"0","sipA/sspA":"1","sipB/sspB":"1","sipC/sspC":"1","sipD":"1","slrP":"1","sodCI":"1","sopA":"1","sopB/sigD":"1","sopD":"1","sopD2":"1","sopE2":"1","spaO/sctQ":"1","spaP":"1","spaQ":"1","spaR":"1","spaS":"1","spiC/ssaB":"1","sprB":"1","sptP":"1","spvB":"1","spvC":"1","spvD":"1","ssaC":"1","ssaD":"1","ssaE":"1","ssaG":"1","ssaH":"1","ssaI":"1","ssaJ":"1","ssaK":"1","ssaL":"1","ssaM":"1","ssaN":"1","ssaO":"1","ssaP":"1","ssaQ":"1","ssaR":"1","ssaS":"1","ssaT":"1","ssaU":"1","ssaV":"1","ssaX":"1","sscA":"1","sscB":"1","sseA":"1","sseB":"1","sseC":"1","sseD":"1","sseE":"1","sseF":"1","sseG":"1","sseI/srfH":"1","sseJ":"1","sseK1":"1","sseL":"1","sspH2":"1","ssrA":"1","ssrB":"1","steA":"1","steB":"1","steC":"1","tlde1":"1","NUM_FOUND_VFs":"129","all_VFs":"STM0266avrAcsgAcsgBcsgCcsgDcsgEcsgFcsgGfimAfimCfimDfimFfimHfimIfimWfimYfimZfur hilAhilChilDiacPiagBinvAinvBinvC/sctNinvEinvFinvGinvHinvIinvJlpfAlpfBlpfClpfDlpfEmgtBmgtCmig-14mig-5misLorgA/sctKorgB/SctLorgCpefBpefCpefDphoPphoQpipBpipB2pmrApmrBprgHprgIprgJprgKratBrckrpoSshdAsicAsicPmgtCsifB sipA/sspAsipB/sspBsipC/sspCsipDslrPsodCIsopAsopB/sigDsopDpipBsopE2spaO/sctQspaPspaQspaRspaSspiC/ssaBsprBsptPspvBspvCspvDssaCssaDssaEssaGssaHssaIssaJssaKssaLssaMssaNssaOssaPssaQssaRssaSssaTssaUssaVssaXsscAsscBsseAsseCsseDsseEsseFsseGsseI/srfHsseJsseK1sseLsspH2ssrAssrBsteAsteBsteCtlde1","blaTEM-1":"0","blaTEM-135":"0","qnrB19":"0","sul2":"0","tet(A)":"0","NUM_FOUND_ARGs":"0","all_ARGs":"     ","Col(MP18)_1":"0","Col(pHAD28)_1":"0","Col156_1":"0","ColpVC_1":"0","IncFIB(S)_1":"1","IncFII(S)_1":"1","IncI1-I(Alpha)_1":"0","IncI2(Delta)_1":"0","IncX1_1":"0","IncX1_4":"0","NUM_FOUND_replicons":"2","all_replicons":"    IncFIB(S)_1IncFII(S)_1    ","gyrA (D87Y)":"0","gyrA (S83F)":"0","gyrA (S83Y)":"0","gyrB (S464Y)":"0","NUM_FOUND_point_mutations":"0","all_point_mutations":"    ","MST-42x1.0":"cluster_4","MST-69x1.0":"cluster_2","MST-116x1.0":"cluster_1","MST-149x1.0":"cluster_2","Collection Date":"ND","MST-5x1.0":"cluster_15"},"201106_3293":{"ID":"201106_3293","__Node":"201106_3293","__selected":false,"id":41,"source1":"Gallus gallus","source":"Gallus gallus breeding","year":"2008","ST":"11","CS54":"1","SPI-1":"1","SPI-2":"1","SPI-3":"1","SPI-4":"1","SPI-5":"1","SPI-6":"1","SPI-9":"1","SPI-12":"1","SPI-14":"1","NUM_FOUND_SPIs":"10","all_SPIs":"CS54SPI-1SPI-2SPI-3SPI-4SPI-5SPI-6SPI-9SPI-12SPI-14","STM0266":"1","avrA":"1","csgA":"1","csgB":"1","csgC":"1","csgD":"1","csgE":"1","csgF":"1","csgG":"1","fimA":"1","fimC":"1","fimD":"1","fimF":"1","fimH":"1","fimI":"1","fimW":"1","fimY":"1","fimZ":"1","fur":"1","gogB":"0","hilA":"1","hilC":"1","hilD":"1","iacP":"1","iagB":"1","invA":"1","invB":"1","invC/sctN":"1","invE":"1","invF":"1","invG":"1","invH":"1","invI":"1","invJ":"1","lpfA":"1","lpfB":"1","lpfC":"1","lpfD":"1","lpfE":"1","mgtB":"1","mgtC":"1","mig-14":"1","mig-5":"1","misL":"1","orgA/sctK":"1","orgB/SctL":"1","orgC":"1","pefB":"1","pefC":"1","pefD":"1","phoP":"1","phoQ":"1","pipB":"1","pipB2":"1","pmrA":"1","pmrB":"1","prgH":"1","prgI":"1","prgJ":"1","prgK":"1","ratB":"1","rck":"1","rpoS":"1","shdA":"0","sicA":"1","sicP":"1","sifA":"1","sifB":"1","sinH":"0","sipA/sspA":"1","sipB/sspB":"1","sipC/sspC":"1","sipD":"1","slrP":"1","sodCI":"1","sopA":"1","sopB/sigD":"1","sopD":"1","sopD2":"1","sopE2":"1","spaO/sctQ":"1","spaP":"1","spaQ":"1","spaR":"1","spaS":"1","spiC/ssaB":"1","sprB":"1","sptP":"1","spvB":"1","spvC":"1","spvD":"1","ssaC":"1","ssaD":"1","ssaE":"1","ssaG":"1","ssaH":"1","ssaI":"1","ssaJ":"1","ssaK":"1","ssaL":"1","ssaM":"1","ssaN":"1","ssaO":"1","ssaP":"1","ssaQ":"1","ssaR":"1","ssaS":"1","ssaT":"1","ssaU":"1","ssaV":"1","ssaX":"1","sscA":"1","sscB":"1","sseA":"1","sseB":"1","sseC":"1","sseD":"1","sseE":"1","sseF":"1","sseG":"1","sseI/srfH":"1","sseJ":"1","sseK1":"1","sseL":"1","sspH2":"1","ssrA":"1","ssrB":"1","steA":"1","steB":"1","steC":"1","tlde1":"1","NUM_FOUND_VFs":"128","all_VFs":"STM0266avrAcsgAcsgBcsgCcsgDcsgEcsgFcsgGfimAfimCfimDfimFfimHfimIfimWfimYfimZfur hilAhilChilDiacPiagBinvAinvBinvC/sctNinvEinvFinvGinvHinvIinvJlpfAlpfBlpfClpfDlpfEmgtBmgtCmig-14mig-5misLorgA/sctKorgB/SctLorgCpefBpefCpefDphoPphoQpipBpipB2pmrApmrBprgHprgIprgJprgKratBrckrpoS sicAsicPmgtCsifB sipA/sspAsipB/sspBsipC/sspCsipDslrPsodCIsopAsopB/sigDsopDpipBsopE2spaO/sctQspaPspaQspaRspaSspiC/ssaBsprBsptPspvBspvCspvDssaCssaDssaEssaGssaHssaIssaJssaKssaLssaMssaNssaOssaPssaQssaRssaSssaTssaUssaVssaXsscAsscBsseAsseCsseDsseEsseFsseGsseI/srfHsseJsseK1sseLsspH2ssrAssrBsteAsteBsteCtlde1","blaTEM-1":"0","blaTEM-135":"0","qnrB19":"0","sul2":"0","tet(A)":"0","NUM_FOUND_ARGs":"0","all_ARGs":"     ","Col(MP18)_1":"0","Col(pHAD28)_1":"0","Col156_1":"0","ColpVC_1":"0","IncFIB(S)_1":"1","IncFII(S)_1":"1","IncI1-I(Alpha)_1":"0","IncI2(Delta)_1":"0","IncX1_1":"0","IncX1_4":"0","NUM_FOUND_replicons":"2","all_replicons":"    IncFIB(S)_1IncFII(S)_1    ","gyrA (D87Y)":"0","gyrA (S83F)":"0","gyrA (S83Y)":"0","gyrB (S464Y)":"0","NUM_FOUND_point_mutations":"0","all_point_mutations":"    ","MST-42x1.0":"cluster_4","MST-69x1.0":"cluster_2","MST-116x1.0":"cluster_1","MST-149x1.0":"cluster_2","Collection Date":"ND","MST-5x1.0":"singleton_63"},"200730_3023":{"ID":"200730_3023","__Node":"200730_3023","__selected":false,"id":42,"source1":"Gallus gallus","source":"Gallus gallus laying","year":"2014","ST":"11","CS54":"1","SPI-1":"1","SPI-2":"1","SPI-3":"1","SPI-4":"1","SPI-5":"1","SPI-6":"1","SPI-9":"1","SPI-12":"1","SPI-14":"1","NUM_FOUND_SPIs":"10","all_SPIs":"CS54SPI-1SPI-2SPI-3SPI-4SPI-5SPI-6SPI-9SPI-12SPI-14","STM0266":"1","avrA":"1","csgA":"1","csgB":"1","csgC":"1","csgD":"1","csgE":"1","csgF":"1","csgG":"1","fimA":"1","fimC":"1","fimD":"1","fimF":"1","fimH":"1","fimI":"1","fimW":"1","fimY":"1","fimZ":"1","fur":"1","gogB":"0","hilA":"1","hilC":"1","hilD":"1","iacP":"1","iagB":"1","invA":"1","invB":"1","invC/sctN":"1","invE":"1","invF":"1","invG":"1","invH":"1","invI":"1","invJ":"1","lpfA":"1","lpfB":"1","lpfC":"1","lpfD":"1","lpfE":"1","mgtB":"1","mgtC":"1","mig-14":"1","mig-5":"0","misL":"1","orgA/sctK":"1","orgB/SctL":"1","orgC":"1","pefB":"0","pefC":"0","pefD":"0","phoP":"1","phoQ":"1","pipB":"1","pipB2":"1","pmrA":"1","pmrB":"1","prgH":"1","prgI":"1","prgJ":"1","prgK":"1","ratB":"1","rck":"0","rpoS":"1","shdA":"1","sicA":"1","sicP":"1","sifA":"1","sifB":"1","sinH":"0","sipA/sspA":"1","sipB/sspB":"1","sipC/sspC":"1","sipD":"1","slrP":"1","sodCI":"1","sopA":"1","sopB/sigD":"1","sopD":"1","sopD2":"1","sopE2":"1","spaO/sctQ":"1","spaP":"1","spaQ":"1","spaR":"1","spaS":"1","spiC/ssaB":"1","sprB":"1","sptP":"1","spvB":"0","spvC":"0","spvD":"0","ssaC":"1","ssaD":"1","ssaE":"1","ssaG":"1","ssaH":"1","ssaI":"1","ssaJ":"1","ssaK":"1","ssaL":"1","ssaM":"1","ssaN":"1","ssaO":"1","ssaP":"1","ssaQ":"1","ssaR":"1","ssaS":"1","ssaT":"1","ssaU":"1","ssaV":"1","ssaX":"1","sscA":"1","sscB":"1","sseA":"1","sseB":"1","sseC":"1","sseD":"1","sseE":"1","sseF":"1","sseG":"1","sseI/srfH":"1","sseJ":"1","sseK1":"1","sseL":"1","sspH2":"1","ssrA":"1","ssrB":"1","steA":"1","steB":"1","steC":"1","tlde1":"1","NUM_FOUND_VFs":"121","all_VFs":"STM0266avrAcsgAcsgBcsgCcsgDcsgEcsgFcsgGfimAfimCfimDfimFfimHfimIfimWfimYfimZfur hilAhilChilDiacPiagBinvAinvBinvC/sctNinvEinvFinvGinvHinvIinvJlpfAlpfBlpfClpfDlpfEmgtBmgtCmig-14 misLorgA/sctKorgB/SctLorgC   phoPphoQpipBpipB2pmrApmrBprgHprgIprgJprgKratB rpoSshdAsicAsicPmgtCsifB sipA/sspAsipB/sspBsipC/sspCsipDslrPsodCIsopAsopB/sigDsopDpipBsopE2spaO/sctQspaPspaQspaRspaSspiC/ssaBsprBsptP   ssaCssaDssaEssaGssaHssaIssaJssaKssaLssaMssaNssaOssaPssaQssaRssaSssaTssaUssaVssaXsscAsscBsseAsseCsseDsseEsseFsseGsseI/srfHsseJsseK1sseLsspH2ssrAssrBsteAsteBsteCtlde1","blaTEM-1":"0","blaTEM-135":"0","qnrB19":"0","sul2":"0","tet(A)":"0","NUM_FOUND_ARGs":"0","all_ARGs":"     ","Col(MP18)_1":"0","Col(pHAD28)_1":"0","Col156_1":"0","ColpVC_1":"0","IncFIB(S)_1":"0","IncFII(S)_1":"0","IncI1-I(Alpha)_1":"0","IncI2(Delta)_1":"0","IncX1_1":"0","IncX1_4":"0","NUM_FOUND_replicons":"0","all_replicons":"          ","gyrA (D87Y)":"0","gyrA (S83F)":"0","gyrA (S83Y)":"0","gyrB (S464Y)":"0","NUM_FOUND_point_mutations":"0","all_point_mutations":"    ","MST-42x1.0":"cluster_4","MST-69x1.0":"cluster_2","MST-116x1.0":"cluster_1","MST-149x1.0":"cluster_2","Collection Date":"ND","MST-5x1.0":"singleton_50"},"200724_2978":{"ID":"200724_2978","__Node":"200724_2978","__selected":false,"id":43,"source1":"Gallus gallus","source":"Gallus gallus breeding","year":"2015","ST":"11","CS54":"1","SPI-1":"1","SPI-2":"1","SPI-3":"1","SPI-4":"1","SPI-5":"1","SPI-6":"1","SPI-9":"1","SPI-12":"1","SPI-14":"1","NUM_FOUND_SPIs":"10","all_SPIs":"CS54SPI-1SPI-2SPI-3SPI-4SPI-5SPI-6SPI-9SPI-12SPI-14","STM0266":"1","avrA":"1","csgA":"1","csgB":"1","csgC":"1","csgD":"1","csgE":"1","csgF":"1","csgG":"1","fimA":"1","fimC":"1","fimD":"1","fimF":"1","fimH":"1","fimI":"1","fimW":"1","fimY":"1","fimZ":"1","fur":"1","gogB":"0","hilA":"1","hilC":"1","hilD":"1","iacP":"1","iagB":"1","invA":"1","invB":"1","invC/sctN":"1","invE":"1","invF":"1","invG":"1","invH":"1","invI":"1","invJ":"1","lpfA":"1","lpfB":"1","lpfC":"1","lpfD":"1","lpfE":"1","mgtB":"1","mgtC":"1","mig-14":"1","mig-5":"1","misL":"1","orgA/sctK":"1","orgB/SctL":"1","orgC":"1","pefB":"1","pefC":"1","pefD":"1","phoP":"1","phoQ":"1","pipB":"1","pipB2":"1","pmrA":"1","pmrB":"1","prgH":"1","prgI":"1","prgJ":"1","prgK":"1","ratB":"1","rck":"1","rpoS":"1","shdA":"0","sicA":"1","sicP":"1","sifA":"1","sifB":"1","sinH":"0","sipA/sspA":"1","sipB/sspB":"1","sipC/sspC":"1","sipD":"1","slrP":"1","sodCI":"1","sopA":"1","sopB/sigD":"1","sopD":"1","sopD2":"1","sopE2":"1","spaO/sctQ":"1","spaP":"1","spaQ":"1","spaR":"1","spaS":"1","spiC/ssaB":"1","sprB":"1","sptP":"1","spvB":"1","spvC":"1","spvD":"1","ssaC":"1","ssaD":"1","ssaE":"1","ssaG":"1","ssaH":"1","ssaI":"1","ssaJ":"1","ssaK":"1","ssaL":"1","ssaM":"1","ssaN":"1","ssaO":"1","ssaP":"1","ssaQ":"1","ssaR":"1","ssaS":"1","ssaT":"1","ssaU":"1","ssaV":"1","ssaX":"1","sscA":"1","sscB":"1","sseA":"1","sseB":"1","sseC":"1","sseD":"1","sseE":"1","sseF":"1","sseG":"1","sseI/srfH":"1","sseJ":"1","sseK1":"1","sseL":"1","sspH2":"1","ssrA":"1","ssrB":"1","steA":"1","steB":"1","steC":"1","tlde1":"1","NUM_FOUND_VFs":"128","all_VFs":"STM0266avrAcsgAcsgBcsgCcsgDcsgEcsgFcsgGfimAfimCfimDfimFfimHfimIfimWfimYfimZfur hilAhilChilDiacPiagBinvAinvBinvC/sctNinvEinvFinvGinvHinvIinvJlpfAlpfBlpfClpfDlpfEmgtBmgtCmig-14mig-5misLorgA/sctKorgB/SctLorgCpefBpefCpefDphoPphoQpipBpipB2pmrApmrBprgHprgIprgJprgKratBrckrpoS sicAsicPmgtCsifB sipA/sspAsipB/sspBsipC/sspCsipDslrPsodCIsopAsopB/sigDsopDpipBsopE2spaO/sctQspaPspaQspaRspaSspiC/ssaBsprBsptPspvBspvCspvDssaCssaDssaEssaGssaHssaIssaJssaKssaLssaMssaNssaOssaPssaQssaRssaSssaTssaUssaVssaXsscAsscBsseAsseCsseDsseEsseFsseGsseI/srfHsseJsseK1sseLsspH2ssrAssrBsteAsteBsteCtlde1","blaTEM-1":"0","blaTEM-135":"0","qnrB19":"0","sul2":"0","tet(A)":"0","NUM_FOUND_ARGs":"0","all_ARGs":"     ","Col(MP18)_1":"0","Col(pHAD28)_1":"0","Col156_1":"0","ColpVC_1":"0","IncFIB(S)_1":"1","IncFII(S)_1":"1","IncI1-I(Alpha)_1":"0","IncI2(Delta)_1":"0","IncX1_1":"0","IncX1_4":"0","NUM_FOUND_replicons":"2","all_replicons":"    IncFIB(S)_1IncFII(S)_1    ","gyrA (D87Y)":"0","gyrA (S83F)":"0","gyrA (S83Y)":"0","gyrB (S464Y)":"0","NUM_FOUND_point_mutations":"0","all_point_mutations":"    ","MST-42x1.0":"cluster_4","MST-69x1.0":"cluster_2","MST-116x1.0":"cluster_1","MST-149x1.0":"cluster_2","Collection Date":"ND","MST-5x1.0":"singleton_38"},"_hypo_58":{"ID":"_hypo_58","__Node":"_hypo_58","Collection Date":"ND"},"_hypo_59":{"ID":"_hypo_59","__Node":"_hypo_59","Collection Date":"ND"},"SAL_AB6233":{"ID":"SAL_AB6233","__Node":"SAL_AB6233","__selected":false,"id":44,"source1":"Human","source":"Human","year":"2017","ST":"11","CS54":"1","SPI-1":"1","SPI-2":"1","SPI-3":"1","SPI-4":"0","SPI-5":"1","SPI-6":"1","SPI-9":"1","SPI-12":"1","SPI-14":"1","NUM_FOUND_SPIs":"9","all_SPIs":"CS54SPI-1SPI-2SPI-3 SPI-5SPI-6SPI-9SPI-12SPI-14","STM0266":"1","avrA":"1","csgA":"1","csgB":"1","csgC":"1","csgD":"1","csgE":"1","csgF":"1","csgG":"1","fimA":"1","fimC":"1","fimD":"1","fimF":"1","fimH":"1","fimI":"1","fimW":"1","fimY":"1","fimZ":"1","fur":"1","gogB":"0","hilA":"1","hilC":"1","hilD":"1","iacP":"1","iagB":"1","invA":"1","invB":"1","invC/sctN":"1","invE":"1","invF":"1","invG":"1","invH":"1","invI":"1","invJ":"1","lpfA":"1","lpfB":"1","lpfC":"1","lpfD":"1","lpfE":"1","mgtB":"1","mgtC":"1","mig-14":"1","mig-5":"1","misL":"0","orgA/sctK":"1","orgB/SctL":"1","orgC":"1","pefB":"1","pefC":"1","pefD":"1","phoP":"1","phoQ":"1","pipB":"1","pipB2":"1","pmrA":"1","pmrB":"1","prgH":"1","prgI":"1","prgJ":"1","prgK":"1","ratB":"1","rck":"1","rpoS":"1","shdA":"0","sicA":"1","sicP":"1","sifA":"1","sifB":"1","sinH":"0","sipA/sspA":"1","sipB/sspB":"1","sipC/sspC":"1","sipD":"1","slrP":"1","sodCI":"1","sopA":"0","sopB/sigD":"1","sopD":"1","sopD2":"1","sopE2":"1","spaO/sctQ":"1","spaP":"1","spaQ":"1","spaR":"1","spaS":"1","spiC/ssaB":"1","sprB":"1","sptP":"1","spvB":"1","spvC":"1","spvD":"1","ssaC":"1","ssaD":"1","ssaE":"1","ssaG":"1","ssaH":"1","ssaI":"1","ssaJ":"1","ssaK":"1","ssaL":"1","ssaM":"1","ssaN":"1","ssaO":"1","ssaP":"1","ssaQ":"1","ssaR":"1","ssaS":"1","ssaT":"1","ssaU":"1","ssaV":"1","ssaX":"1","sscA":"1","sscB":"1","sseA":"1","sseB":"1","sseC":"1","sseD":"1","sseE":"1","sseF":"1","sseG":"1","sseI/srfH":"1","sseJ":"1","sseK1":"1","sseL":"1","sspH2":"0","ssrA":"1","ssrB":"1","steA":"1","steB":"1","steC":"1","tlde1":"1","NUM_FOUND_VFs":"125","all_VFs":"STM0266avrAcsgAcsgBcsgCcsgDcsgEcsgFcsgGfimAfimCfimDfimFfimHfimIfimWfimYfimZfur hilAhilChilDiacPiagBinvAinvBinvC/sctNinvEinvFinvGinvHinvIinvJlpfAlpfBlpfClpfDlpfEmgtBmgtCmig-14mig-5 orgA/sctKorgB/SctLorgCpefBpefCpefDphoPphoQpipBpipB2pmrApmrBprgHprgIprgJprgKratBrckrpoS sicAsicPmgtCsifB sipA/sspAsipB/sspBsipC/sspCsipDslrPsodCI sopB/sigDsopDpipBsopE2spaO/sctQspaPspaQspaRspaSspiC/ssaBsprBsptPspvBspvCspvDssaCssaDssaEssaGssaHssaIssaJssaKssaLssaMssaNssaOssaPssaQssaRssaSssaTssaUssaVssaXsscAsscBsseAsseCsseDsseEsseFsseGsseI/srfHsseJsseK1sseL ssrAssrBsteAsteBsteCtlde1","blaTEM-1":"0","blaTEM-135":"0","qnrB19":"0","sul2":"0","tet(A)":"0","NUM_FOUND_ARGs":"0","all_ARGs":"     ","Col(MP18)_1":"0","Col(pHAD28)_1":"0","Col156_1":"0","ColpVC_1":"0","IncFIB(S)_1":"1","IncFII(S)_1":"1","IncI1-I(Alpha)_1":"0","IncI2(Delta)_1":"0","IncX1_1":"0","IncX1_4":"0","NUM_FOUND_replicons":"2","all_replicons":"    IncFIB(S)_1IncFII(S)_1    ","gyrA (D87Y)":"0","gyrA (S83F)":"0","gyrA (S83Y)":"0","gyrB (S464Y)":"0","NUM_FOUND_point_mutations":"0","all_point_mutations":"    ","MST-42x1.0":"cluster_4","MST-69x1.0":"cluster_2","MST-116x1.0":"cluster_1","MST-149x1.0":"cluster_2","Collection Date":"ND","MST-5x1.0":"cluster_29"},"SAL_AB6234":{"ID":"SAL_AB6234","__Node":"SAL_AB6234","__selected":false,"id":45,"source1":"Human","source":"Human","year":"2017","ST":"11","CS54":"1","SPI-1":"1","SPI-2":"1","SPI-3":"1","SPI-4":"0","SPI-5":"1","SPI-6":"1","SPI-9":"1","SPI-12":"1","SPI-14":"1","NUM_FOUND_SPIs":"9","all_SPIs":"CS54SPI-1SPI-2SPI-3 SPI-5SPI-6SPI-9SPI-12SPI-14","STM0266":"1","avrA":"1","csgA":"1","csgB":"1","csgC":"1","csgD":"1","csgE":"1","csgF":"1","csgG":"1","fimA":"1","fimC":"1","fimD":"1","fimF":"1","fimH":"1","fimI":"1","fimW":"1","fimY":"1","fimZ":"1","fur":"1","gogB":"0","hilA":"1","hilC":"1","hilD":"1","iacP":"1","iagB":"1","invA":"1","invB":"1","invC/sctN":"1","invE":"1","invF":"1","invG":"1","invH":"1","invI":"1","invJ":"1","lpfA":"1","lpfB":"1","lpfC":"1","lpfD":"1","lpfE":"0","mgtB":"1","mgtC":"1","mig-14":"1","mig-5":"1","misL":"0","orgA/sctK":"1","orgB/SctL":"1","orgC":"1","pefB":"1","pefC":"1","pefD":"1","phoP":"1","phoQ":"1","pipB":"1","pipB2":"1","pmrA":"1","pmrB":"1","prgH":"0","prgI":"1","prgJ":"1","prgK":"1","ratB":"1","rck":"1","rpoS":"1","shdA":"0","sicA":"1","sicP":"1","sifA":"1","sifB":"1","sinH":"0","sipA/sspA":"1","sipB/sspB":"1","sipC/sspC":"1","sipD":"1","slrP":"1","sodCI":"1","sopA":"1","sopB/sigD":"1","sopD":"1","sopD2":"1","sopE2":"1","spaO/sctQ":"1","spaP":"1","spaQ":"1","spaR":"1","spaS":"1","spiC/ssaB":"1","sprB":"1","sptP":"1","spvB":"1","spvC":"1","spvD":"1","ssaC":"1","ssaD":"1","ssaE":"1","ssaG":"1","ssaH":"1","ssaI":"1","ssaJ":"1","ssaK":"1","ssaL":"1","ssaM":"1","ssaN":"1","ssaO":"1","ssaP":"1","ssaQ":"1","ssaR":"1","ssaS":"1","ssaT":"1","ssaU":"1","ssaV":"1","ssaX":"1","sscA":"1","sscB":"1","sseA":"1","sseB":"1","sseC":"1","sseD":"1","sseE":"1","sseF":"1","sseG":"1","sseI/srfH":"1","sseJ":"1","sseK1":"1","sseL":"1","sspH2":"0","ssrA":"1","ssrB":"1","steA":"1","steB":"1","steC":"1","tlde1":"1","NUM_FOUND_VFs":"124","all_VFs":"STM0266avrAcsgAcsgBcsgCcsgDcsgEcsgFcsgGfimAfimCfimDfimFfimHfimIfimWfimYfimZfur hilAhilChilDiacPiagBinvAinvBinvC/sctNinvEinvFinvGinvHinvIinvJlpfAlpfBlpfClpfD mgtBmgtCmig-14mig-5 orgA/sctKorgB/SctLorgCpefBpefCpefDphoPphoQpipBpipB2pmrApmrB prgIprgJprgKratBrckrpoS sicAsicPmgtCsifB sipA/sspAsipB/sspBsipC/sspCsipDslrPsodCIsopAsopB/sigDsopDpipBsopE2spaO/sctQspaPspaQspaRspaSspiC/ssaBsprBsptPspvBspvCspvDssaCssaDssaEssaGssaHssaIssaJssaKssaLssaMssaNssaOssaPssaQssaRssaSssaTssaUssaVssaXsscAsscBsseAsseCsseDsseEsseFsseGsseI/srfHsseJsseK1sseL ssrAssrBsteAsteBsteCtlde1","blaTEM-1":"0","blaTEM-135":"0","qnrB19":"0","sul2":"0","tet(A)":"0","NUM_FOUND_ARGs":"0","all_ARGs":"     ","Col(MP18)_1":"0","Col(pHAD28)_1":"0","Col156_1":"0","ColpVC_1":"0","IncFIB(S)_1":"1","IncFII(S)_1":"1","IncI1-I(Alpha)_1":"0","IncI2(Delta)_1":"0","IncX1_1":"0","IncX1_4":"0","NUM_FOUND_replicons":"2","all_replicons":"    IncFIB(S)_1IncFII(S)_1    ","gyrA (D87Y)":"0","gyrA (S83F)":"0","gyrA (S83Y)":"0","gyrB (S464Y)":"0","NUM_FOUND_point_mutations":"0","all_point_mutations":"    ","MST-42x1.0":"cluster_4","MST-69x1.0":"cluster_2","MST-116x1.0":"cluster_1","MST-149x1.0":"cluster_2","Collection Date":"ND","MST-5x1.0":"cluster_29"},"200716_2924":{"ID":"200716_2924","__Node":"200716_2924","__selected":false,"id":46,"source1":"Gallus gallus","source":"Gallus gallus breeding","year":"2018","ST":"11","CS54":"1","SPI-1":"1","SPI-2":"1","SPI-3":"1","SPI-4":"1","SPI-5":"1","SPI-6":"1","SPI-9":"1","SPI-12":"1","SPI-14":"1","NUM_FOUND_SPIs":"10","all_SPIs":"CS54SPI-1SPI-2SPI-3SPI-4SPI-5SPI-6SPI-9SPI-12SPI-14","STM0266":"1","avrA":"1","csgA":"1","csgB":"1","csgC":"1","csgD":"1","csgE":"1","csgF":"1","csgG":"1","fimA":"1","fimC":"1","fimD":"1","fimF":"1","fimH":"1","fimI":"1","fimW":"1","fimY":"1","fimZ":"1","fur":"1","gogB":"0","hilA":"1","hilC":"1","hilD":"1","iacP":"1","iagB":"1","invA":"1","invB":"1","invC/sctN":"1","invE":"1","invF":"1","invG":"1","invH":"1","invI":"1","invJ":"1","lpfA":"1","lpfB":"1","lpfC":"1","lpfD":"1","lpfE":"1","mgtB":"1","mgtC":"1","mig-14":"1","mig-5":"1","misL":"1","orgA/sctK":"1","orgB/SctL":"1","orgC":"1","pefB":"1","pefC":"1","pefD":"1","phoP":"1","phoQ":"1","pipB":"1","pipB2":"1","pmrA":"1","pmrB":"1","prgH":"1","prgI":"1","prgJ":"1","prgK":"1","ratB":"1","rck":"1","rpoS":"1","shdA":"1","sicA":"1","sicP":"1","sifA":"1","sifB":"1","sinH":"0","sipA/sspA":"1","sipB/sspB":"1","sipC/sspC":"1","sipD":"1","slrP":"1","sodCI":"1","sopA":"1","sopB/sigD":"1","sopD":"1","sopD2":"1","sopE2":"1","spaO/sctQ":"1","spaP":"1","spaQ":"1","spaR":"1","spaS":"1","spiC/ssaB":"1","sprB":"1","sptP":"1","spvB":"1","spvC":"1","spvD":"1","ssaC":"1","ssaD":"1","ssaE":"1","ssaG":"1","ssaH":"1","ssaI":"1","ssaJ":"1","ssaK":"1","ssaL":"1","ssaM":"1","ssaN":"1","ssaO":"1","ssaP":"1","ssaQ":"1","ssaR":"1","ssaS":"1","ssaT":"1","ssaU":"1","ssaV":"1","ssaX":"1","sscA":"1","sscB":"1","sseA":"1","sseB":"1","sseC":"1","sseD":"1","sseE":"1","sseF":"1","sseG":"1","sseI/srfH":"1","sseJ":"1","sseK1":"1","sseL":"1","sspH2":"1","ssrA":"1","ssrB":"1","steA":"1","steB":"1","steC":"1","tlde1":"1","NUM_FOUND_VFs":"129","all_VFs":"STM0266avrAcsgAcsgBcsgCcsgDcsgEcsgFcsgGfimAfimCfimDfimFfimHfimIfimWfimYfimZfur hilAhilChilDiacPiagBinvAinvBinvC/sctNinvEinvFinvGinvHinvIinvJlpfAlpfBlpfClpfDlpfEmgtBmgtCmig-14mig-5misLorgA/sctKorgB/SctLorgCpefBpefCpefDphoPphoQpipBpipB2pmrApmrBprgHprgIprgJprgKratBrckrpoSshdAsicAsicPmgtCsifB sipA/sspAsipB/sspBsipC/sspCsipDslrPsodCIsopAsopB/sigDsopDpipBsopE2spaO/sctQspaPspaQspaRspaSspiC/ssaBsprBsptPspvBspvCspvDssaCssaDssaEssaGssaHssaIssaJssaKssaLssaMssaNssaOssaPssaQssaRssaSssaTssaUssaVssaXsscAsscBsseAsseCsseDsseEsseFsseGsseI/srfHsseJsseK1sseLsspH2ssrAssrBsteAsteBsteCtlde1","blaTEM-1":"0","blaTEM-135":"0","qnrB19":"0","sul2":"0","tet(A)":"0","NUM_FOUND_ARGs":"0","all_ARGs":"     ","Col(MP18)_1":"0","Col(pHAD28)_1":"0","Col156_1":"0","ColpVC_1":"0","IncFIB(S)_1":"1","IncFII(S)_1":"1","IncI1-I(Alpha)_1":"0","IncI2(Delta)_1":"0","IncX1_1":"0","IncX1_4":"0","NUM_FOUND_replicons":"2","all_replicons":"    IncFIB(S)_1IncFII(S)_1    ","gyrA (D87Y)":"0","gyrA (S83F)":"0","gyrA (S83Y)":"0","gyrB (S464Y)":"0","NUM_FOUND_point_mutations":"0","all_point_mutations":"    ","MST-42x1.0":"cluster_4","MST-69x1.0":"cluster_2","MST-116x1.0":"cluster_1","MST-149x1.0":"cluster_2","Collection Date":"ND","MST-5x1.0":"cluster_29"},"SAL_AB6237":{"ID":"SAL_AB6237","__Node":"SAL_AB6237","__selected":false,"id":47,"source1":"Human","source":"Human","year":"2017","ST":"11","CS54":"1","SPI-1":"1","SPI-2":"1","SPI-3":"1","SPI-4":"1","SPI-5":"0","SPI-6":"1","SPI-9":"1","SPI-12":"1","SPI-14":"1","NUM_FOUND_SPIs":"9","all_SPIs":"CS54SPI-1SPI-2SPI-3SPI-4 SPI-6SPI-9SPI-12SPI-14","STM0266":"1","avrA":"1","csgA":"1","csgB":"1","csgC":"1","csgD":"1","csgE":"1","csgF":"1","csgG":"1","fimA":"1","fimC":"1","fimD":"1","fimF":"1","fimH":"1","fimI":"1","fimW":"1","fimY":"1","fimZ":"1","fur":"1","gogB":"0","hilA":"1","hilC":"1","hilD":"1","iacP":"1","iagB":"1","invA":"1","invB":"1","invC/sctN":"1","invE":"1","invF":"1","invG":"1","invH":"1","invI":"1","invJ":"1","lpfA":"1","lpfB":"1","lpfC":"1","lpfD":"1","lpfE":"1","mgtB":"1","mgtC":"1","mig-14":"1","mig-5":"1","misL":"1","orgA/sctK":"1","orgB/SctL":"1","orgC":"1","pefB":"1","pefC":"0","pefD":"1","phoP":"1","phoQ":"1","pipB":"1","pipB2":"1","pmrA":"1","pmrB":"1","prgH":"1","prgI":"1","prgJ":"1","prgK":"1","ratB":"1","rck":"0","rpoS":"1","shdA":"0","sicA":"1","sicP":"1","sifA":"1","sifB":"1","sinH":"0","sipA/sspA":"1","sipB/sspB":"1","sipC/sspC":"1","sipD":"1","slrP":"1","sodCI":"1","sopA":"1","sopB/sigD":"1","sopD":"1","sopD2":"1","sopE2":"1","spaO/sctQ":"1","spaP":"1","spaQ":"1","spaR":"1","spaS":"1","spiC/ssaB":"1","sprB":"1","sptP":"1","spvB":"1","spvC":"1","spvD":"1","ssaC":"1","ssaD":"1","ssaE":"1","ssaG":"1","ssaH":"1","ssaI":"1","ssaJ":"1","ssaK":"1","ssaL":"1","ssaM":"1","ssaN":"1","ssaO":"1","ssaP":"1","ssaQ":"1","ssaR":"1","ssaS":"1","ssaT":"1","ssaU":"1","ssaV":"1","ssaX":"1","sscA":"1","sscB":"1","sseA":"1","sseB":"1","sseC":"1","sseD":"1","sseE":"1","sseF":"1","sseG":"1","sseI/srfH":"1","sseJ":"1","sseK1":"1","sseL":"1","sspH2":"0","ssrA":"1","ssrB":"1","steA":"1","steB":"1","steC":"1","tlde1":"1","NUM_FOUND_VFs":"125","all_VFs":"STM0266avrAcsgAcsgBcsgCcsgDcsgEcsgFcsgGfimAfimCfimDfimFfimHfimIfimWfimYfimZfur hilAhilChilDiacPiagBinvAinvBinvC/sctNinvEinvFinvGinvHinvIinvJlpfAlpfBlpfClpfDlpfEmgtBmgtCmig-14mig-5misLorgA/sctKorgB/SctLorgCpefB pefDphoPphoQpipBpipB2pmrApmrBprgHprgIprgJprgKratB rpoS sicAsicPmgtCsifB sipA/sspAsipB/sspBsipC/sspCsipDslrPsodCIsopAsopB/sigDsopDpipBsopE2spaO/sctQspaPspaQspaRspaSspiC/ssaBsprBsptPspvBspvCspvDssaCssaDssaEssaGssaHssaIssaJssaKssaLssaMssaNssaOssaPssaQssaRssaSssaTssaUssaVssaXsscAsscBsseAsseCsseDsseEsseFsseGsseI/srfHsseJsseK1sseL ssrAssrBsteAsteBsteCtlde1","blaTEM-1":"0","blaTEM-135":"0","qnrB19":"0","sul2":"0","tet(A)":"0","NUM_FOUND_ARGs":"0","all_ARGs":"     ","Col(MP18)_1":"0","Col(pHAD28)_1":"0","Col156_1":"0","ColpVC_1":"0","IncFIB(S)_1":"1","IncFII(S)_1":"1","IncI1-I(Alpha)_1":"0","IncI2(Delta)_1":"0","IncX1_1":"0","IncX1_4":"0","NUM_FOUND_replicons":"2","all_replicons":"    IncFIB(S)_1IncFII(S)_1    ","gyrA (D87Y)":"0","gyrA (S83F)":"0","gyrA (S83Y)":"0","gyrB (S464Y)":"0","NUM_FOUND_point_mutations":"0","all_point_mutations":"    ","MST-42x1.0":"cluster_4","MST-69x1.0":"cluster_2","MST-116x1.0":"cluster_1","MST-149x1.0":"cluster_2","Collection Date":"ND","MST-5x1.0":"singleton_69"},"SAL_XA6375":{"ID":"SAL_XA6375","__Node":"SAL_XA6375","__selected":false,"id":48,"source1":"Human","source":"Human","year":"2016","ST":"11","CS54":"1","SPI-1":"1","SPI-2":"1","SPI-3":"1","SPI-4":"1","SPI-5":"1","SPI-6":"1","SPI-9":"1","SPI-12":"1","SPI-14":"1","NUM_FOUND_SPIs":"10","all_SPIs":"CS54SPI-1SPI-2SPI-3SPI-4SPI-5SPI-6SPI-9SPI-12SPI-14","STM0266":"1","avrA":"1","csgA":"1","csgB":"1","csgC":"1","csgD":"1","csgE":"1","csgF":"1","csgG":"1","fimA":"1","fimC":"1","fimD":"1","fimF":"1","fimH":"1","fimI":"1","fimW":"1","fimY":"1","fimZ":"1","fur":"1","gogB":"0","hilA":"1","hilC":"1","hilD":"1","iacP":"1","iagB":"1","invA":"1","invB":"1","invC/sctN":"1","invE":"1","invF":"1","invG":"1","invH":"1","invI":"1","invJ":"1","lpfA":"1","lpfB":"1","lpfC":"1","lpfD":"1","lpfE":"1","mgtB":"1","mgtC":"1","mig-14":"1","mig-5":"1","misL":"1","orgA/sctK":"1","orgB/SctL":"1","orgC":"1","pefB":"1","pefC":"1","pefD":"1","phoP":"1","phoQ":"1","pipB":"1","pipB2":"1","pmrA":"1","pmrB":"1","prgH":"1","prgI":"1","prgJ":"1","prgK":"1","ratB":"1","rck":"1","rpoS":"1","shdA":"0","sicA":"1","sicP":"1","sifA":"1","sifB":"1","sinH":"0","sipA/sspA":"1","sipB/sspB":"1","sipC/sspC":"1","sipD":"1","slrP":"1","sodCI":"1","sopA":"1","sopB/sigD":"1","sopD":"1","sopD2":"1","sopE2":"1","spaO/sctQ":"1","spaP":"1","spaQ":"1","spaR":"1","spaS":"1","spiC/ssaB":"1","sprB":"1","sptP":"1","spvB":"1","spvC":"1","spvD":"1","ssaC":"1","ssaD":"1","ssaE":"1","ssaG":"1","ssaH":"1","ssaI":"1","ssaJ":"1","ssaK":"1","ssaL":"1","ssaM":"1","ssaN":"1","ssaO":"1","ssaP":"1","ssaQ":"1","ssaR":"1","ssaS":"1","ssaT":"1","ssaU":"1","ssaV":"1","ssaX":"1","sscA":"1","sscB":"1","sseA":"1","sseB":"1","sseC":"1","sseD":"1","sseE":"1","sseF":"1","sseG":"1","sseI/srfH":"0","sseJ":"1","sseK1":"1","sseL":"1","sspH2":"1","ssrA":"1","ssrB":"1","steA":"1","steB":"1","steC":"1","tlde1":"1","NUM_FOUND_VFs":"127","all_VFs":"STM0266avrAcsgAcsgBcsgCcsgDcsgEcsgFcsgGfimAfimCfimDfimFfimHfimIfimWfimYfimZfur hilAhilChilDiacPiagBinvAinvBinvC/sctNinvEinvFinvGinvHinvIinvJlpfAlpfBlpfClpfDlpfEmgtBmgtCmig-14mig-5misLorgA/sctKorgB/SctLorgCpefBpefCpefDphoPphoQpipBpipB2pmrApmrBprgHprgIprgJprgKratBrckrpoS sicAsicPmgtCsifB sipA/sspAsipB/sspBsipC/sspCsipDslrPsodCIsopAsopB/sigDsopDpipBsopE2spaO/sctQspaPspaQspaRspaSspiC/ssaBsprBsptPspvBspvCspvDssaCssaDssaEssaGssaHssaIssaJssaKssaLssaMssaNssaOssaPssaQssaRssaSssaTssaUssaVssaXsscAsscBsseAsseCsseDsseEsseFsseG sseJsseK1sseLsspH2ssrAssrBsteAsteBsteCtlde1","blaTEM-1":"0","blaTEM-135":"0","qnrB19":"0","sul2":"0","tet(A)":"0","NUM_FOUND_ARGs":"0","all_ARGs":"     ","Col(MP18)_1":"0","Col(pHAD28)_1":"0","Col156_1":"0","ColpVC_1":"0","IncFIB(S)_1":"1","IncFII(S)_1":"1","IncI1-I(Alpha)_1":"0","IncI2(Delta)_1":"0","IncX1_1":"0","IncX1_4":"0","NUM_FOUND_replicons":"2","all_replicons":"    IncFIB(S)_1IncFII(S)_1    ","gyrA (D87Y)":"0","gyrA (S83F)":"0","gyrA (S83Y)":"0","gyrB (S464Y)":"0","NUM_FOUND_point_mutations":"0","all_point_mutations":"    ","MST-42x1.0":"cluster_4","MST-69x1.0":"cluster_2","MST-116x1.0":"cluster_1","MST-149x1.0":"cluster_2","Collection Date":"ND","MST-5x1.0":"singleton_19"},"200703_2874":{"ID":"200703_2874","__Node":"200703_2874","__selected":false,"id":49,"source1":"Gallus gallus","source":"Gallus gallus breeding","year":"2019","ST":"11","CS54":"1","SPI-1":"1","SPI-2":"1","SPI-3":"1","SPI-4":"1","SPI-5":"1","SPI-6":"1","SPI-9":"1","SPI-12":"1","SPI-14":"1","NUM_FOUND_SPIs":"10","all_SPIs":"CS54SPI-1SPI-2SPI-3SPI-4SPI-5SPI-6SPI-9SPI-12SPI-14","STM0266":"1","avrA":"1","csgA":"1","csgB":"1","csgC":"1","csgD":"1","csgE":"1","csgF":"1","csgG":"1","fimA":"1","fimC":"1","fimD":"1","fimF":"1","fimH":"1","fimI":"1","fimW":"1","fimY":"1","fimZ":"1","fur":"1","gogB":"0","hilA":"1","hilC":"1","hilD":"1","iacP":"1","iagB":"1","invA":"1","invB":"1","invC/sctN":"1","invE":"1","invF":"1","invG":"1","invH":"1","invI":"1","invJ":"1","lpfA":"1","lpfB":"1","lpfC":"1","lpfD":"1","lpfE":"1","mgtB":"1","mgtC":"1","mig-14":"1","mig-5":"1","misL":"1","orgA/sctK":"1","orgB/SctL":"1","orgC":"1","pefB":"1","pefC":"1","pefD":"1","phoP":"1","phoQ":"1","pipB":"1","pipB2":"1","pmrA":"1","pmrB":"1","prgH":"1","prgI":"1","prgJ":"1","prgK":"1","ratB":"1","rck":"1","rpoS":"1","shdA":"1","sicA":"1","sicP":"1","sifA":"1","sifB":"1","sinH":"0","sipA/sspA":"1","sipB/sspB":"1","sipC/sspC":"1","sipD":"1","slrP":"1","sodCI":"1","sopA":"1","sopB/sigD":"1","sopD":"1","sopD2":"1","sopE2":"1","spaO/sctQ":"1","spaP":"1","spaQ":"1","spaR":"1","spaS":"1","spiC/ssaB":"1","sprB":"1","sptP":"1","spvB":"1","spvC":"1","spvD":"1","ssaC":"1","ssaD":"1","ssaE":"1","ssaG":"1","ssaH":"1","ssaI":"1","ssaJ":"1","ssaK":"1","ssaL":"1","ssaM":"1","ssaN":"1","ssaO":"1","ssaP":"1","ssaQ":"1","ssaR":"1","ssaS":"1","ssaT":"1","ssaU":"1","ssaV":"1","ssaX":"1","sscA":"1","sscB":"1","sseA":"1","sseB":"1","sseC":"1","sseD":"1","sseE":"1","sseF":"1","sseG":"1","sseI/srfH":"1","sseJ":"1","sseK1":"1","sseL":"1","sspH2":"1","ssrA":"1","ssrB":"1","steA":"1","steB":"1","steC":"1","tlde1":"1","NUM_FOUND_VFs":"129","all_VFs":"STM0266avrAcsgAcsgBcsgCcsgDcsgEcsgFcsgGfimAfimCfimDfimFfimHfimIfimWfimYfimZfur hilAhilChilDiacPiagBinvAinvBinvC/sctNinvEinvFinvGinvHinvIinvJlpfAlpfBlpfClpfDlpfEmgtBmgtCmig-14mig-5misLorgA/sctKorgB/SctLorgCpefBpefCpefDphoPphoQpipBpipB2pmrApmrBprgHprgIprgJprgKratBrckrpoSshdAsicAsicPmgtCsifB sipA/sspAsipB/sspBsipC/sspCsipDslrPsodCIsopAsopB/sigDsopDpipBsopE2spaO/sctQspaPspaQspaRspaSspiC/ssaBsprBsptPspvBspvCspvDssaCssaDssaEssaGssaHssaIssaJssaKssaLssaMssaNssaOssaPssaQssaRssaSssaTssaUssaVssaXsscAsscBsseAsseCsseDsseEsseFsseGsseI/srfHsseJsseK1sseLsspH2ssrAssrBsteAsteBsteCtlde1","blaTEM-1":"0","blaTEM-135":"0","qnrB19":"0","sul2":"0","tet(A)":"0","NUM_FOUND_ARGs":"0","all_ARGs":"     ","Col(MP18)_1":"0","Col(pHAD28)_1":"0","Col156_1":"0","ColpVC_1":"0","IncFIB(S)_1":"1","IncFII(S)_1":"1","IncI1-I(Alpha)_1":"0","IncI2(Delta)_1":"0","IncX1_1":"0","IncX1_4":"0","NUM_FOUND_replicons":"2","all_replicons":"    IncFIB(S)_1IncFII(S)_1    ","gyrA (D87Y)":"0","gyrA (S83F)":"0","gyrA (S83Y)":"0","gyrB (S464Y)":"0","NUM_FOUND_point_mutations":"0","all_point_mutations":"    ","MST-42x1.0":"cluster_4","MST-69x1.0":"cluster_2","MST-116x1.0":"cluster_1","MST-149x1.0":"cluster_2","Collection Date":"ND","MST-5x1.0":"singleton_33"},"200730_3025":{"ID":"200730_3025","__Node":"200730_3025","__selected":false,"id":50,"source1":"Gallus gallus","source":"Gallus gallus laying","year":"2013","ST":"11","CS54":"1","SPI-1":"1","SPI-2":"1","SPI-3":"1","SPI-4":"1","SPI-5":"1","SPI-6":"1","SPI-9":"1","SPI-12":"1","SPI-14":"1","NUM_FOUND_SPIs":"10","all_SPIs":"CS54SPI-1SPI-2SPI-3SPI-4SPI-5SPI-6SPI-9SPI-12SPI-14","STM0266":"1","avrA":"1","csgA":"1","csgB":"1","csgC":"1","csgD":"1","csgE":"1","csgF":"1","csgG":"1","fimA":"1","fimC":"1","fimD":"1","fimF":"1","fimH":"1","fimI":"1","fimW":"1","fimY":"1","fimZ":"1","fur":"1","gogB":"0","hilA":"1","hilC":"1","hilD":"1","iacP":"1","iagB":"1","invA":"1","invB":"1","invC/sctN":"1","invE":"1","invF":"1","invG":"1","invH":"1","invI":"1","invJ":"1","lpfA":"1","lpfB":"1","lpfC":"1","lpfD":"1","lpfE":"1","mgtB":"1","mgtC":"1","mig-14":"1","mig-5":"1","misL":"1","orgA/sctK":"1","orgB/SctL":"1","orgC":"1","pefB":"1","pefC":"1","pefD":"1","phoP":"1","phoQ":"1","pipB":"1","pipB2":"1","pmrA":"1","pmrB":"1","prgH":"1","prgI":"1","prgJ":"1","prgK":"1","ratB":"1","rck":"1","rpoS":"1","shdA":"0","sicA":"1","sicP":"1","sifA":"1","sifB":"1","sinH":"0","sipA/sspA":"1","sipB/sspB":"1","sipC/sspC":"1","sipD":"1","slrP":"1","sodCI":"1","sopA":"1","sopB/sigD":"1","sopD":"1","sopD2":"1","sopE2":"1","spaO/sctQ":"1","spaP":"1","spaQ":"1","spaR":"1","spaS":"1","spiC/ssaB":"1","sprB":"1","sptP":"1","spvB":"1","spvC":"1","spvD":"1","ssaC":"1","ssaD":"1","ssaE":"1","ssaG":"1","ssaH":"1","ssaI":"1","ssaJ":"1","ssaK":"1","ssaL":"1","ssaM":"1","ssaN":"1","ssaO":"1","ssaP":"1","ssaQ":"1","ssaR":"1","ssaS":"1","ssaT":"1","ssaU":"1","ssaV":"1","ssaX":"1","sscA":"1","sscB":"1","sseA":"1","sseB":"1","sseC":"1","sseD":"1","sseE":"1","sseF":"1","sseG":"1","sseI/srfH":"1","sseJ":"1","sseK1":"1","sseL":"1","sspH2":"1","ssrA":"1","ssrB":"1","steA":"1","steB":"1","steC":"1","tlde1":"1","NUM_FOUND_VFs":"128","all_VFs":"STM0266avrAcsgAcsgBcsgCcsgDcsgEcsgFcsgGfimAfimCfimDfimFfimHfimIfimWfimYfimZfur hilAhilChilDiacPiagBinvAinvBinvC/sctNinvEinvFinvGinvHinvIinvJlpfAlpfBlpfClpfDlpfEmgtBmgtCmig-14mig-5misLorgA/sctKorgB/SctLorgCpefBpefCpefDphoPphoQpipBpipB2pmrApmrBprgHprgIprgJprgKratBrckrpoS sicAsicPmgtCsifB sipA/sspAsipB/sspBsipC/sspCsipDslrPsodCIsopAsopB/sigDsopDpipBsopE2spaO/sctQspaPspaQspaRspaSspiC/ssaBsprBsptPspvBspvCspvDssaCssaDssaEssaGssaHssaIssaJssaKssaLssaMssaNssaOssaPssaQssaRssaSssaTssaUssaVssaXsscAsscBsseAsseCsseDsseEsseFsseGsseI/srfHsseJsseK1sseLsspH2ssrAssrBsteAsteBsteCtlde1","blaTEM-1":"0","blaTEM-135":"0","qnrB19":"0","sul2":"0","tet(A)":"0","NUM_FOUND_ARGs":"0","all_ARGs":"     ","Col(MP18)_1":"0","Col(pHAD28)_1":"0","Col156_1":"0","ColpVC_1":"0","IncFIB(S)_1":"1","IncFII(S)_1":"1","IncI1-I(Alpha)_1":"0","IncI2(Delta)_1":"0","IncX1_1":"0","IncX1_4":"0","NUM_FOUND_replicons":"2","all_replicons":"    IncFIB(S)_1IncFII(S)_1    ","gyrA (D87Y)":"0","gyrA (S83F)":"0","gyrA (S83Y)":"0","gyrB (S464Y)":"0","NUM_FOUND_point_mutations":"0","all_point_mutations":"    ","MST-42x1.0":"cluster_4","MST-69x1.0":"cluster_2","MST-116x1.0":"cluster_1","MST-149x1.0":"cluster_2","Collection Date":"ND","MST-5x1.0":"singleton_4"},"201013_3219":{"ID":"201013_3219","__Node":"201013_3219","__selected":false,"id":51,"source1":"Gallus gallus","source":"Gallus gallus broiler","year":"2010","ST":"11","CS54":"1","SPI-1":"1","SPI-2":"1","SPI-3":"1","SPI-4":"1","SPI-5":"1","SPI-6":"1","SPI-9":"1","SPI-12":"1","SPI-14":"1","NUM_FOUND_SPIs":"10","all_SPIs":"CS54SPI-1SPI-2SPI-3SPI-4SPI-5SPI-6SPI-9SPI-12SPI-14","STM0266":"1","avrA":"1","csgA":"1","csgB":"1","csgC":"1","csgD":"1","csgE":"1","csgF":"1","csgG":"1","fimA":"1","fimC":"1","fimD":"1","fimF":"1","fimH":"1","fimI":"1","fimW":"1","fimY":"1","fimZ":"1","fur":"1","gogB":"0","hilA":"1","hilC":"1","hilD":"1","iacP":"1","iagB":"1","invA":"1","invB":"1","invC/sctN":"1","invE":"1","invF":"1","invG":"1","invH":"1","invI":"1","invJ":"1","lpfA":"1","lpfB":"1","lpfC":"1","lpfD":"1","lpfE":"1","mgtB":"1","mgtC":"1","mig-14":"1","mig-5":"1","misL":"1","orgA/sctK":"1","orgB/SctL":"1","orgC":"1","pefB":"1","pefC":"1","pefD":"1","phoP":"1","phoQ":"1","pipB":"1","pipB2":"1","pmrA":"1","pmrB":"1","prgH":"1","prgI":"1","prgJ":"1","prgK":"1","ratB":"1","rck":"1","rpoS":"1","shdA":"0","sicA":"1","sicP":"1","sifA":"1","sifB":"1","sinH":"0","sipA/sspA":"1","sipB/sspB":"1","sipC/sspC":"1","sipD":"1","slrP":"1","sodCI":"1","sopA":"1","sopB/sigD":"1","sopD":"1","sopD2":"1","sopE2":"1","spaO/sctQ":"1","spaP":"1","spaQ":"1","spaR":"1","spaS":"1","spiC/ssaB":"1","sprB":"1","sptP":"1","spvB":"1","spvC":"1","spvD":"1","ssaC":"1","ssaD":"1","ssaE":"1","ssaG":"1","ssaH":"1","ssaI":"1","ssaJ":"1","ssaK":"1","ssaL":"1","ssaM":"1","ssaN":"1","ssaO":"1","ssaP":"1","ssaQ":"1","ssaR":"1","ssaS":"1","ssaT":"1","ssaU":"1","ssaV":"1","ssaX":"1","sscA":"1","sscB":"1","sseA":"1","sseB":"1","sseC":"1","sseD":"1","sseE":"1","sseF":"1","sseG":"1","sseI/srfH":"1","sseJ":"1","sseK1":"1","sseL":"1","sspH2":"1","ssrA":"1","ssrB":"1","steA":"1","steB":"1","steC":"1","tlde1":"1","NUM_FOUND_VFs":"128","all_VFs":"STM0266avrAcsgAcsgBcsgCcsgDcsgEcsgFcsgGfimAfimCfimDfimFfimHfimIfimWfimYfimZfur hilAhilChilDiacPiagBinvAinvBinvC/sctNinvEinvFinvGinvHinvIinvJlpfAlpfBlpfClpfDlpfEmgtBmgtCmig-14mig-5misLorgA/sctKorgB/SctLorgCpefBpefCpefDphoPphoQpipBpipB2pmrApmrBprgHprgIprgJprgKratBrckrpoS sicAsicPmgtCsifB sipA/sspAsipB/sspBsipC/sspCsipDslrPsodCIsopAsopB/sigDsopDpipBsopE2spaO/sctQspaPspaQspaRspaSspiC/ssaBsprBsptPspvBspvCspvDssaCssaDssaEssaGssaHssaIssaJssaKssaLssaMssaNssaOssaPssaQssaRssaSssaTssaUssaVssaXsscAsscBsseAsseCsseDsseEsseFsseGsseI/srfHsseJsseK1sseLsspH2ssrAssrBsteAsteBsteCtlde1","blaTEM-1":"1","blaTEM-135":"0","qnrB19":"0","sul2":"0","tet(A)":"1","NUM_FOUND_ARGs":"1","all_ARGs":"blaTEM-1   tet(A)","Col(MP18)_1":"0","Col(pHAD28)_1":"0","Col156_1":"0","ColpVC_1":"0","IncFIB(S)_1":"1","IncFII(S)_1":"1","IncI1-I(Alpha)_1":"0","IncI2(Delta)_1":"0","IncX1_1":"1","IncX1_4":"0","NUM_FOUND_replicons":"3","all_replicons":"    IncFIB(S)_1IncFII(S)_1  IncX1_1 ","gyrA (D87Y)":"0","gyrA (S83F)":"0","gyrA (S83Y)":"0","gyrB (S464Y)":"0","NUM_FOUND_point_mutations":"0","all_point_mutations":"    ","MST-42x1.0":"cluster_4","MST-69x1.0":"cluster_2","MST-116x1.0":"cluster_1","MST-149x1.0":"cluster_2","Collection Date":"ND","MST-5x1.0":"cluster_5"},"_hypo_68":{"ID":"_hypo_68","__Node":"_hypo_68","Collection Date":"ND"},"_hypo_69":{"ID":"_hypo_69","__Node":"_hypo_69","Collection Date":"ND"},"201013_3222":{"ID":"201013_3222","__Node":"201013_3222","__selected":false,"id":52,"source1":"Gallus gallus","source":"Gallus gallus eggs","year":"2010","ST":"11","CS54":"1","SPI-1":"1","SPI-2":"1","SPI-3":"1","SPI-4":"1","SPI-5":"1","SPI-6":"1","SPI-9":"1","SPI-12":"1","SPI-14":"1","NUM_FOUND_SPIs":"10","all_SPIs":"CS54SPI-1SPI-2SPI-3SPI-4SPI-5SPI-6SPI-9SPI-12SPI-14","STM0266":"1","avrA":"1","csgA":"1","csgB":"1","csgC":"1","csgD":"1","csgE":"1","csgF":"1","csgG":"1","fimA":"1","fimC":"1","fimD":"1","fimF":"1","fimH":"1","fimI":"1","fimW":"1","fimY":"1","fimZ":"1","fur":"1","gogB":"0","hilA":"1","hilC":"1","hilD":"1","iacP":"1","iagB":"1","invA":"1","invB":"1","invC/sctN":"1","invE":"1","invF":"1","invG":"1","invH":"1","invI":"1","invJ":"1","lpfA":"1","lpfB":"1","lpfC":"1","lpfD":"1","lpfE":"1","mgtB":"1","mgtC":"1","mig-14":"1","mig-5":"0","misL":"1","orgA/sctK":"1","orgB/SctL":"1","orgC":"1","pefB":"0","pefC":"0","pefD":"0","phoP":"1","phoQ":"1","pipB":"1","pipB2":"1","pmrA":"1","pmrB":"1","prgH":"1","prgI":"1","prgJ":"1","prgK":"1","ratB":"1","rck":"0","rpoS":"1","shdA":"1","sicA":"1","sicP":"1","sifA":"1","sifB":"1","sinH":"0","sipA/sspA":"1","sipB/sspB":"1","sipC/sspC":"1","sipD":"1","slrP":"1","sodCI":"1","sopA":"1","sopB/sigD":"1","sopD":"1","sopD2":"1","sopE2":"1","spaO/sctQ":"1","spaP":"1","spaQ":"1","spaR":"1","spaS":"1","spiC/ssaB":"1","sprB":"1","sptP":"1","spvB":"0","spvC":"0","spvD":"0","ssaC":"1","ssaD":"1","ssaE":"1","ssaG":"1","ssaH":"1","ssaI":"1","ssaJ":"1","ssaK":"1","ssaL":"1","ssaM":"1","ssaN":"1","ssaO":"1","ssaP":"1","ssaQ":"1","ssaR":"1","ssaS":"1","ssaT":"1","ssaU":"1","ssaV":"1","ssaX":"1","sscA":"1","sscB":"1","sseA":"1","sseB":"1","sseC":"1","sseD":"1","sseE":"1","sseF":"1","sseG":"1","sseI/srfH":"1","sseJ":"1","sseK1":"1","sseL":"1","sspH2":"1","ssrA":"1","ssrB":"1","steA":"1","steB":"1","steC":"1","tlde1":"1","NUM_FOUND_VFs":"121","all_VFs":"STM0266avrAcsgAcsgBcsgCcsgDcsgEcsgFcsgGfimAfimCfimDfimFfimHfimIfimWfimYfimZfur hilAhilChilDiacPiagBinvAinvBinvC/sctNinvEinvFinvGinvHinvIinvJlpfAlpfBlpfClpfDlpfEmgtBmgtCmig-14 misLorgA/sctKorgB/SctLorgC   phoPphoQpipBpipB2pmrApmrBprgHprgIprgJprgKratB rpoSshdAsicAsicPmgtCsifB sipA/sspAsipB/sspBsipC/sspCsipDslrPsodCIsopAsopB/sigDsopDpipBsopE2spaO/sctQspaPspaQspaRspaSspiC/ssaBsprBsptP   ssaCssaDssaEssaGssaHssaIssaJssaKssaLssaMssaNssaOssaPssaQssaRssaSssaTssaUssaVssaXsscAsscBsseAsseCsseDsseEsseFsseGsseI/srfHsseJsseK1sseLsspH2ssrAssrBsteAsteBsteCtlde1","blaTEM-1":"0","blaTEM-135":"0","qnrB19":"0","sul2":"0","tet(A)":"0","NUM_FOUND_ARGs":"0","all_ARGs":"     ","Col(MP18)_1":"0","Col(pHAD28)_1":"0","Col156_1":"0","ColpVC_1":"0","IncFIB(S)_1":"0","IncFII(S)_1":"0","IncI1-I(Alpha)_1":"0","IncI2(Delta)_1":"0","IncX1_1":"0","IncX1_4":"0","NUM_FOUND_replicons":"0","all_replicons":"          ","gyrA (D87Y)":"0","gyrA (S83F)":"0","gyrA (S83Y)":"0","gyrB (S464Y)":"0","NUM_FOUND_point_mutations":"0","all_point_mutations":"    ","MST-42x1.0":"cluster_4","MST-69x1.0":"cluster_2","MST-116x1.0":"cluster_1","MST-149x1.0":"cluster_2","Collection Date":"ND","MST-5x1.0":"singleton_3"},"200806_3038":{"ID":"200806_3038","__Node":"200806_3038","__selected":false,"id":53,"source1":"Gallus gallus","source":"Gallus gallus breeding","year":"2013","ST":"11","CS54":"1","SPI-1":"1","SPI-2":"1","SPI-3":"1","SPI-4":"1","SPI-5":"1","SPI-6":"1","SPI-9":"1","SPI-12":"1","SPI-14":"1","NUM_FOUND_SPIs":"10","all_SPIs":"CS54SPI-1SPI-2SPI-3SPI-4SPI-5SPI-6SPI-9SPI-12SPI-14","STM0266":"1","avrA":"1","csgA":"1","csgB":"1","csgC":"1","csgD":"1","csgE":"1","csgF":"1","csgG":"1","fimA":"1","fimC":"1","fimD":"1","fimF":"1","fimH":"1","fimI":"1","fimW":"1","fimY":"1","fimZ":"1","fur":"1","gogB":"0","hilA":"1","hilC":"1","hilD":"1","iacP":"1","iagB":"1","invA":"1","invB":"1","invC/sctN":"1","invE":"1","invF":"1","invG":"1","invH":"1","invI":"1","invJ":"1","lpfA":"1","lpfB":"1","lpfC":"1","lpfD":"1","lpfE":"1","mgtB":"1","mgtC":"1","mig-14":"1","mig-5":"1","misL":"1","orgA/sctK":"1","orgB/SctL":"1","orgC":"1","pefB":"1","pefC":"1","pefD":"1","phoP":"1","phoQ":"1","pipB":"1","pipB2":"1","pmrA":"1","pmrB":"1","prgH":"1","prgI":"1","prgJ":"1","prgK":"1","ratB":"1","rck":"1","rpoS":"1","shdA":"0","sicA":"1","sicP":"1","sifA":"1","sifB":"1","sinH":"0","sipA/sspA":"1","sipB/sspB":"1","sipC/sspC":"1","sipD":"1","slrP":"1","sodCI":"1","sopA":"1","sopB/sigD":"1","sopD":"1","sopD2":"1","sopE2":"1","spaO/sctQ":"1","spaP":"1","spaQ":"1","spaR":"1","spaS":"1","spiC/ssaB":"1","sprB":"1","sptP":"1","spvB":"1","spvC":"1","spvD":"1","ssaC":"1","ssaD":"1","ssaE":"1","ssaG":"1","ssaH":"1","ssaI":"1","ssaJ":"1","ssaK":"1","ssaL":"1","ssaM":"1","ssaN":"1","ssaO":"1","ssaP":"1","ssaQ":"1","ssaR":"1","ssaS":"1","ssaT":"1","ssaU":"1","ssaV":"1","ssaX":"1","sscA":"1","sscB":"1","sseA":"1","sseB":"1","sseC":"1","sseD":"1","sseE":"1","sseF":"1","sseG":"1","sseI/srfH":"1","sseJ":"1","sseK1":"1","sseL":"1","sspH2":"1","ssrA":"1","ssrB":"1","steA":"1","steB":"1","steC":"1","tlde1":"1","NUM_FOUND_VFs":"128","all_VFs":"STM0266avrAcsgAcsgBcsgCcsgDcsgEcsgFcsgGfimAfimCfimDfimFfimHfimIfimWfimYfimZfur hilAhilChilDiacPiagBinvAinvBinvC/sctNinvEinvFinvGinvHinvIinvJlpfAlpfBlpfClpfDlpfEmgtBmgtCmig-14mig-5misLorgA/sctKorgB/SctLorgCpefBpefCpefDphoPphoQpipBpipB2pmrApmrBprgHprgIprgJprgKratBrckrpoS sicAsicPmgtCsifB sipA/sspAsipB/sspBsipC/sspCsipDslrPsodCIsopAsopB/sigDsopDpipBsopE2spaO/sctQspaPspaQspaRspaSspiC/ssaBsprBsptPspvBspvCspvDssaCssaDssaEssaGssaHssaIssaJssaKssaLssaMssaNssaOssaPssaQssaRssaSssaTssaUssaVssaXsscAsscBsseAsseCsseDsseEsseFsseGsseI/srfHsseJsseK1sseLsspH2ssrAssrBsteAsteBsteCtlde1","blaTEM-1":"0","blaTEM-135":"0","qnrB19":"0","sul2":"0","tet(A)":"0","NUM_FOUND_ARGs":"0","all_ARGs":"     ","Col(MP18)_1":"0","Col(pHAD28)_1":"0","Col156_1":"0","ColpVC_1":"0","IncFIB(S)_1":"1","IncFII(S)_1":"1","IncI1-I(Alpha)_1":"0","IncI2(Delta)_1":"0","IncX1_1":"0","IncX1_4":"0","NUM_FOUND_replicons":"2","all_replicons":"    IncFIB(S)_1IncFII(S)_1    ","gyrA (D87Y)":"0","gyrA (S83F)":"0","gyrA (S83Y)":"0","gyrB (S464Y)":"0","NUM_FOUND_point_mutations":"0","all_point_mutations":"    ","MST-42x1.0":"cluster_4","MST-69x1.0":"cluster_2","MST-116x1.0":"cluster_1","MST-149x1.0":"cluster_2","Collection Date":"ND","MST-5x1.0":"cluster_23"},"201022_3228":{"ID":"201022_3228","__Node":"201022_3228","__selected":false,"id":54,"source1":"Gallus gallus","source":"Gallus gallus laying","year":"2010","ST":"11","CS54":"1","SPI-1":"1","SPI-2":"1","SPI-3":"1","SPI-4":"1","SPI-5":"1","SPI-6":"1","SPI-9":"1","SPI-12":"1","SPI-14":"1","NUM_FOUND_SPIs":"10","all_SPIs":"CS54SPI-1SPI-2SPI-3SPI-4SPI-5SPI-6SPI-9SPI-12SPI-14","STM0266":"1","avrA":"1","csgA":"1","csgB":"1","csgC":"1","csgD":"1","csgE":"1","csgF":"1","csgG":"1","fimA":"1","fimC":"1","fimD":"1","fimF":"1","fimH":"1","fimI":"1","fimW":"1","fimY":"1","fimZ":"1","fur":"1","gogB":"0","hilA":"1","hilC":"1","hilD":"1","iacP":"1","iagB":"1","invA":"1","invB":"1","invC/sctN":"1","invE":"1","invF":"1","invG":"1","invH":"1","invI":"1","invJ":"1","lpfA":"1","lpfB":"1","lpfC":"1","lpfD":"1","lpfE":"1","mgtB":"1","mgtC":"1","mig-14":"1","mig-5":"1","misL":"1","orgA/sctK":"1","orgB/SctL":"1","orgC":"1","pefB":"1","pefC":"1","pefD":"1","phoP":"1","phoQ":"1","pipB":"1","pipB2":"1","pmrA":"1","pmrB":"1","prgH":"1","prgI":"1","prgJ":"1","prgK":"1","ratB":"1","rck":"1","rpoS":"1","shdA":"0","sicA":"1","sicP":"1","sifA":"1","sifB":"1","sinH":"0","sipA/sspA":"1","sipB/sspB":"1","sipC/sspC":"1","sipD":"1","slrP":"1","sodCI":"1","sopA":"1","sopB/sigD":"1","sopD":"1","sopD2":"1","sopE2":"1","spaO/sctQ":"1","spaP":"1","spaQ":"1","spaR":"1","spaS":"1","spiC/ssaB":"1","sprB":"1","sptP":"1","spvB":"1","spvC":"1","spvD":"1","ssaC":"1","ssaD":"1","ssaE":"1","ssaG":"1","ssaH":"1","ssaI":"1","ssaJ":"1","ssaK":"1","ssaL":"1","ssaM":"1","ssaN":"1","ssaO":"1","ssaP":"1","ssaQ":"1","ssaR":"1","ssaS":"1","ssaT":"1","ssaU":"1","ssaV":"1","ssaX":"1","sscA":"1","sscB":"1","sseA":"1","sseB":"1","sseC":"1","sseD":"1","sseE":"1","sseF":"1","sseG":"1","sseI/srfH":"1","sseJ":"1","sseK1":"1","sseL":"1","sspH2":"1","ssrA":"1","ssrB":"1","steA":"1","steB":"1","steC":"1","tlde1":"1","NUM_FOUND_VFs":"128","all_VFs":"STM0266avrAcsgAcsgBcsgCcsgDcsgEcsgFcsgGfimAfimCfimDfimFfimHfimIfimWfimYfimZfur hilAhilChilDiacPiagBinvAinvBinvC/sctNinvEinvFinvGinvHinvIinvJlpfAlpfBlpfClpfDlpfEmgtBmgtCmig-14mig-5misLorgA/sctKorgB/SctLorgCpefBpefCpefDphoPphoQpipBpipB2pmrApmrBprgHprgIprgJprgKratBrckrpoS sicAsicPmgtCsifB sipA/sspAsipB/sspBsipC/sspCsipDslrPsodCIsopAsopB/sigDsopDpipBsopE2spaO/sctQspaPspaQspaRspaSspiC/ssaBsprBsptPspvBspvCspvDssaCssaDssaEssaGssaHssaIssaJssaKssaLssaMssaNssaOssaPssaQssaRssaSssaTssaUssaVssaXsscAsscBsseAsseCsseDsseEsseFsseGsseI/srfHsseJsseK1sseLsspH2ssrAssrBsteAsteBsteCtlde1","blaTEM-1":"0","blaTEM-135":"0","qnrB19":"0","sul2":"0","tet(A)":"0","NUM_FOUND_ARGs":"0","all_ARGs":"     ","Col(MP18)_1":"0","Col(pHAD28)_1":"0","Col156_1":"0","ColpVC_1":"0","IncFIB(S)_1":"1","IncFII(S)_1":"1","IncI1-I(Alpha)_1":"0","IncI2(Delta)_1":"0","IncX1_1":"0","IncX1_4":"0","NUM_FOUND_replicons":"2","all_replicons":"    IncFIB(S)_1IncFII(S)_1    ","gyrA (D87Y)":"0","gyrA (S83F)":"0","gyrA (S83Y)":"0","gyrB (S464Y)":"0","NUM_FOUND_point_mutations":"0","all_point_mutations":"    ","MST-42x1.0":"cluster_4","MST-69x1.0":"cluster_2","MST-116x1.0":"cluster_1","MST-149x1.0":"cluster_2","Collection Date":"ND","MST-5x1.0":"cluster_23"},"_hypo_73":{"ID":"_hypo_73","__Node":"_hypo_73","Collection Date":"ND"},"200716_2925":{"ID":"200716_2925","__Node":"200716_2925","__selected":false,"id":55,"source1":"Gallus gallus","source":"Gallus gallus laying","year":"2017","ST":"11","CS54":"1","SPI-1":"1","SPI-2":"1","SPI-3":"1","SPI-4":"1","SPI-5":"1","SPI-6":"1","SPI-9":"1","SPI-12":"1","SPI-14":"1","NUM_FOUND_SPIs":"10","all_SPIs":"CS54SPI-1SPI-2SPI-3SPI-4SPI-5SPI-6SPI-9SPI-12SPI-14","STM0266":"1","avrA":"1","csgA":"1","csgB":"1","csgC":"1","csgD":"1","csgE":"1","csgF":"1","csgG":"1","fimA":"1","fimC":"1","fimD":"1","fimF":"1","fimH":"1","fimI":"1","fimW":"1","fimY":"1","fimZ":"1","fur":"1","gogB":"0","hilA":"1","hilC":"1","hilD":"1","iacP":"1","iagB":"1","invA":"1","invB":"1","invC/sctN":"1","invE":"1","invF":"1","invG":"1","invH":"1","invI":"1","invJ":"1","lpfA":"1","lpfB":"1","lpfC":"1","lpfD":"1","lpfE":"1","mgtB":"1","mgtC":"1","mig-14":"1","mig-5":"1","misL":"1","orgA/sctK":"1","orgB/SctL":"1","orgC":"1","pefB":"1","pefC":"1","pefD":"1","phoP":"1","phoQ":"1","pipB":"1","pipB2":"1","pmrA":"1","pmrB":"1","prgH":"1","prgI":"1","prgJ":"1","prgK":"1","ratB":"1","rck":"1","rpoS":"1","shdA":"1","sicA":"1","sicP":"1","sifA":"1","sifB":"1","sinH":"0","sipA/sspA":"1","sipB/sspB":"1","sipC/sspC":"1","sipD":"1","slrP":"1","sodCI":"1","sopA":"1","sopB/sigD":"1","sopD":"1","sopD2":"1","sopE2":"1","spaO/sctQ":"1","spaP":"1","spaQ":"1","spaR":"1","spaS":"1","spiC/ssaB":"1","sprB":"1","sptP":"1","spvB":"1","spvC":"1","spvD":"1","ssaC":"1","ssaD":"1","ssaE":"1","ssaG":"1","ssaH":"1","ssaI":"1","ssaJ":"1","ssaK":"1","ssaL":"1","ssaM":"1","ssaN":"1","ssaO":"1","ssaP":"1","ssaQ":"1","ssaR":"1","ssaS":"1","ssaT":"1","ssaU":"1","ssaV":"1","ssaX":"1","sscA":"1","sscB":"1","sseA":"1","sseB":"1","sseC":"1","sseD":"1","sseE":"1","sseF":"1","sseG":"1","sseI/srfH":"1","sseJ":"1","sseK1":"1","sseL":"1","sspH2":"1","ssrA":"1","ssrB":"1","steA":"1","steB":"1","steC":"1","tlde1":"1","NUM_FOUND_VFs":"129","all_VFs":"STM0266avrAcsgAcsgBcsgCcsgDcsgEcsgFcsgGfimAfimCfimDfimFfimHfimIfimWfimYfimZfur hilAhilChilDiacPiagBinvAinvBinvC/sctNinvEinvFinvGinvHinvIinvJlpfAlpfBlpfClpfDlpfEmgtBmgtCmig-14mig-5misLorgA/sctKorgB/SctLorgCpefBpefCpefDphoPphoQpipBpipB2pmrApmrBprgHprgIprgJprgKratBrckrpoSshdAsicAsicPmgtCsifB sipA/sspAsipB/sspBsipC/sspCsipDslrPsodCIsopAsopB/sigDsopDpipBsopE2spaO/sctQspaPspaQspaRspaSspiC/ssaBsprBsptPspvBspvCspvDssaCssaDssaEssaGssaHssaIssaJssaKssaLssaMssaNssaOssaPssaQssaRssaSssaTssaUssaVssaXsscAsscBsseAsseCsseDsseEsseFsseGsseI/srfHsseJsseK1sseLsspH2ssrAssrBsteAsteBsteCtlde1","blaTEM-1":"0","blaTEM-135":"0","qnrB19":"0","sul2":"0","tet(A)":"0","NUM_FOUND_ARGs":"0","all_ARGs":"     ","Col(MP18)_1":"0","Col(pHAD28)_1":"0","Col156_1":"0","ColpVC_1":"0","IncFIB(S)_1":"1","IncFII(S)_1":"1","IncI1-I(Alpha)_1":"0","IncI2(Delta)_1":"0","IncX1_1":"0","IncX1_4":"0","NUM_FOUND_replicons":"2","all_replicons":"    IncFIB(S)_1IncFII(S)_1    ","gyrA (D87Y)":"0","gyrA (S83F)":"0","gyrA (S83Y)":"0","gyrB (S464Y)":"0","NUM_FOUND_point_mutations":"0","all_point_mutations":"    ","MST-42x1.0":"cluster_4","MST-69x1.0":"cluster_2","MST-116x1.0":"cluster_1","MST-149x1.0":"cluster_2","Collection Date":"ND","MST-5x1.0":"cluster_3"},"200703_2892":{"ID":"200703_2892","__Node":"200703_2892","__selected":false,"id":56,"source1":"Gallus gallus","source":"Gallus gallus laying","year":"2018","ST":"11","CS54":"1","SPI-1":"1","SPI-2":"1","SPI-3":"1","SPI-4":"1","SPI-5":"1","SPI-6":"1","SPI-9":"1","SPI-12":"1","SPI-14":"1","NUM_FOUND_SPIs":"10","all_SPIs":"CS54SPI-1SPI-2SPI-3SPI-4SPI-5SPI-6SPI-9SPI-12SPI-14","STM0266":"1","avrA":"1","csgA":"1","csgB":"1","csgC":"1","csgD":"1","csgE":"1","csgF":"1","csgG":"1","fimA":"1","fimC":"1","fimD":"1","fimF":"1","fimH":"1","fimI":"1","fimW":"1","fimY":"1","fimZ":"1","fur":"1","gogB":"0","hilA":"1","hilC":"1","hilD":"1","iacP":"1","iagB":"1","invA":"1","invB":"1","invC/sctN":"1","invE":"1","invF":"1","invG":"1","invH":"1","invI":"1","invJ":"1","lpfA":"1","lpfB":"1","lpfC":"1","lpfD":"1","lpfE":"1","mgtB":"1","mgtC":"1","mig-14":"1","mig-5":"1","misL":"1","orgA/sctK":"1","orgB/SctL":"1","orgC":"1","pefB":"1","pefC":"1","pefD":"1","phoP":"1","phoQ":"1","pipB":"1","pipB2":"1","pmrA":"1","pmrB":"1","prgH":"1","prgI":"1","prgJ":"1","prgK":"1","ratB":"1","rck":"1","rpoS":"1","shdA":"1","sicA":"1","sicP":"1","sifA":"1","sifB":"1","sinH":"0","sipA/sspA":"1","sipB/sspB":"1","sipC/sspC":"1","sipD":"1","slrP":"1","sodCI":"1","sopA":"1","sopB/sigD":"1","sopD":"1","sopD2":"1","sopE2":"1","spaO/sctQ":"1","spaP":"1","spaQ":"1","spaR":"1","spaS":"1","spiC/ssaB":"1","sprB":"1","sptP":"1","spvB":"1","spvC":"1","spvD":"1","ssaC":"1","ssaD":"1","ssaE":"1","ssaG":"1","ssaH":"1","ssaI":"1","ssaJ":"1","ssaK":"1","ssaL":"1","ssaM":"1","ssaN":"1","ssaO":"1","ssaP":"1","ssaQ":"1","ssaR":"1","ssaS":"1","ssaT":"1","ssaU":"1","ssaV":"1","ssaX":"1","sscA":"1","sscB":"1","sseA":"1","sseB":"1","sseC":"1","sseD":"1","sseE":"1","sseF":"1","sseG":"1","sseI/srfH":"1","sseJ":"1","sseK1":"1","sseL":"1","sspH2":"1","ssrA":"1","ssrB":"1","steA":"1","steB":"1","steC":"1","tlde1":"1","NUM_FOUND_VFs":"129","all_VFs":"STM0266avrAcsgAcsgBcsgCcsgDcsgEcsgFcsgGfimAfimCfimDfimFfimHfimIfimWfimYfimZfur hilAhilChilDiacPiagBinvAinvBinvC/sctNinvEinvFinvGinvHinvIinvJlpfAlpfBlpfClpfDlpfEmgtBmgtCmig-14mig-5misLorgA/sctKorgB/SctLorgCpefBpefCpefDphoPphoQpipBpipB2pmrApmrBprgHprgIprgJprgKratBrckrpoSshdAsicAsicPmgtCsifB sipA/sspAsipB/sspBsipC/sspCsipDslrPsodCIsopAsopB/sigDsopDpipBsopE2spaO/sctQspaPspaQspaRspaSspiC/ssaBsprBsptPspvBspvCspvDssaCssaDssaEssaGssaHssaIssaJssaKssaLssaMssaNssaOssaPssaQssaRssaSssaTssaUssaVssaXsscAsscBsseAsseCsseDsseEsseFsseGsseI/srfHsseJsseK1sseLsspH2ssrAssrBsteAsteBsteCtlde1","blaTEM-1":"0","blaTEM-135":"0","qnrB19":"0","sul2":"0","tet(A)":"0","NUM_FOUND_ARGs":"0","all_ARGs":"     ","Col(MP18)_1":"0","Col(pHAD28)_1":"0","Col156_1":"0","ColpVC_1":"0","IncFIB(S)_1":"1","IncFII(S)_1":"1","IncI1-I(Alpha)_1":"0","IncI2(Delta)_1":"0","IncX1_1":"0","IncX1_4":"0","NUM_FOUND_replicons":"2","all_replicons":"    IncFIB(S)_1IncFII(S)_1    ","gyrA (D87Y)":"0","gyrA (S83F)":"0","gyrA (S83Y)":"0","gyrB (S464Y)":"0","NUM_FOUND_point_mutations":"0","all_point_mutations":"    ","MST-42x1.0":"cluster_4","MST-69x1.0":"cluster_2","MST-116x1.0":"cluster_1","MST-149x1.0":"cluster_2","Collection Date":"ND","MST-5x1.0":"cluster_3"},"200703_2890":{"ID":"200703_2890","__Node":"200703_2890","__selected":false,"id":57,"source1":"Gallus gallus","source":"Gallus gallus laying","year":"2017","ST":"11","CS54":"1","SPI-1":"1","SPI-2":"1","SPI-3":"1","SPI-4":"1","SPI-5":"1","SPI-6":"1","SPI-9":"1","SPI-12":"1","SPI-14":"1","NUM_FOUND_SPIs":"10","all_SPIs":"CS54SPI-1SPI-2SPI-3SPI-4SPI-5SPI-6SPI-9SPI-12SPI-14","STM0266":"1","avrA":"1","csgA":"1","csgB":"1","csgC":"1","csgD":"1","csgE":"1","csgF":"1","csgG":"1","fimA":"1","fimC":"1","fimD":"1","fimF":"1","fimH":"1","fimI":"1","fimW":"1","fimY":"1","fimZ":"1","fur":"1","gogB":"0","hilA":"1","hilC":"1","hilD":"1","iacP":"1","iagB":"1","invA":"1","invB":"1","invC/sctN":"1","invE":"1","invF":"1","invG":"1","invH":"1","invI":"1","invJ":"1","lpfA":"1","lpfB":"1","lpfC":"1","lpfD":"1","lpfE":"1","mgtB":"1","mgtC":"1","mig-14":"1","mig-5":"1","misL":"1","orgA/sctK":"1","orgB/SctL":"1","orgC":"1","pefB":"1","pefC":"1","pefD":"1","phoP":"1","phoQ":"1","pipB":"1","pipB2":"1","pmrA":"1","pmrB":"1","prgH":"1","prgI":"1","prgJ":"1","prgK":"1","ratB":"1","rck":"1","rpoS":"1","shdA":"1","sicA":"1","sicP":"1","sifA":"1","sifB":"1","sinH":"0","sipA/sspA":"1","sipB/sspB":"1","sipC/sspC":"1","sipD":"1","slrP":"1","sodCI":"1","sopA":"1","sopB/sigD":"1","sopD":"1","sopD2":"1","sopE2":"1","spaO/sctQ":"1","spaP":"1","spaQ":"1","spaR":"1","spaS":"1","spiC/ssaB":"1","sprB":"1","sptP":"1","spvB":"1","spvC":"1","spvD":"1","ssaC":"1","ssaD":"1","ssaE":"1","ssaG":"1","ssaH":"1","ssaI":"1","ssaJ":"1","ssaK":"1","ssaL":"1","ssaM":"1","ssaN":"1","ssaO":"1","ssaP":"1","ssaQ":"1","ssaR":"1","ssaS":"1","ssaT":"1","ssaU":"1","ssaV":"1","ssaX":"1","sscA":"1","sscB":"1","sseA":"1","sseB":"1","sseC":"1","sseD":"1","sseE":"1","sseF":"1","sseG":"1","sseI/srfH":"1","sseJ":"1","sseK1":"1","sseL":"1","sspH2":"1","ssrA":"1","ssrB":"1","steA":"1","steB":"1","steC":"1","tlde1":"1","NUM_FOUND_VFs":"129","all_VFs":"STM0266avrAcsgAcsgBcsgCcsgDcsgEcsgFcsgGfimAfimCfimDfimFfimHfimIfimWfimYfimZfur hilAhilChilDiacPiagBinvAinvBinvC/sctNinvEinvFinvGinvHinvIinvJlpfAlpfBlpfClpfDlpfEmgtBmgtCmig-14mig-5misLorgA/sctKorgB/SctLorgCpefBpefCpefDphoPphoQpipBpipB2pmrApmrBprgHprgIprgJprgKratBrckrpoSshdAsicAsicPmgtCsifB sipA/sspAsipB/sspBsipC/sspCsipDslrPsodCIsopAsopB/sigDsopDpipBsopE2spaO/sctQspaPspaQspaRspaSspiC/ssaBsprBsptPspvBspvCspvDssaCssaDssaEssaGssaHssaIssaJssaKssaLssaMssaNssaOssaPssaQssaRssaSssaTssaUssaVssaXsscAsscBsseAsseCsseDsseEsseFsseGsseI/srfHsseJsseK1sseLsspH2ssrAssrBsteAsteBsteCtlde1","blaTEM-1":"0","blaTEM-135":"0","qnrB19":"0","sul2":"0","tet(A)":"0","NUM_FOUND_ARGs":"0","all_ARGs":"     ","Col(MP18)_1":"0","Col(pHAD28)_1":"0","Col156_1":"0","ColpVC_1":"0","IncFIB(S)_1":"1","IncFII(S)_1":"1","IncI1-I(Alpha)_1":"0","IncI2(Delta)_1":"0","IncX1_1":"0","IncX1_4":"0","NUM_FOUND_replicons":"2","all_replicons":"    IncFIB(S)_1IncFII(S)_1    ","gyrA (D87Y)":"0","gyrA (S83F)":"0","gyrA (S83Y)":"0","gyrB (S464Y)":"0","NUM_FOUND_point_mutations":"0","all_point_mutations":"    ","MST-42x1.0":"cluster_4","MST-69x1.0":"cluster_2","MST-116x1.0":"cluster_1","MST-149x1.0":"cluster_2","Collection Date":"ND","MST-5x1.0":"cluster_11"},"SAL_XA6378":{"ID":"SAL_XA6378","__Node":"SAL_XA6378","__selected":false,"id":58,"source1":"Human","source":"Human","year":"2016","ST":"11","CS54":"1","SPI-1":"1","SPI-2":"1","SPI-3":"1","SPI-4":"1","SPI-5":"1","SPI-6":"1","SPI-9":"1","SPI-12":"1","SPI-14":"1","NUM_FOUND_SPIs":"10","all_SPIs":"CS54SPI-1SPI-2SPI-3SPI-4SPI-5SPI-6SPI-9SPI-12SPI-14","STM0266":"1","avrA":"1","csgA":"1","csgB":"1","csgC":"1","csgD":"1","csgE":"1","csgF":"1","csgG":"1","fimA":"1","fimC":"1","fimD":"1","fimF":"1","fimH":"1","fimI":"1","fimW":"1","fimY":"1","fimZ":"1","fur":"1","gogB":"0","hilA":"1","hilC":"1","hilD":"1","iacP":"1","iagB":"1","invA":"1","invB":"1","invC/sctN":"1","invE":"1","invF":"1","invG":"1","invH":"1","invI":"1","invJ":"1","lpfA":"1","lpfB":"1","lpfC":"1","lpfD":"1","lpfE":"1","mgtB":"1","mgtC":"1","mig-14":"1","mig-5":"1","misL":"1","orgA/sctK":"1","orgB/SctL":"1","orgC":"1","pefB":"1","pefC":"1","pefD":"1","phoP":"1","phoQ":"1","pipB":"1","pipB2":"1","pmrA":"1","pmrB":"1","prgH":"1","prgI":"1","prgJ":"1","prgK":"1","ratB":"1","rck":"1","rpoS":"1","shdA":"0","sicA":"1","sicP":"1","sifA":"1","sifB":"1","sinH":"0","sipA/sspA":"1","sipB/sspB":"1","sipC/sspC":"1","sipD":"1","slrP":"1","sodCI":"1","sopA":"1","sopB/sigD":"1","sopD":"1","sopD2":"1","sopE2":"1","spaO/sctQ":"1","spaP":"1","spaQ":"1","spaR":"1","spaS":"1","spiC/ssaB":"1","sprB":"1","sptP":"1","spvB":"1","spvC":"1","spvD":"1","ssaC":"1","ssaD":"1","ssaE":"1","ssaG":"1","ssaH":"1","ssaI":"1","ssaJ":"1","ssaK":"1","ssaL":"1","ssaM":"1","ssaN":"1","ssaO":"1","ssaP":"1","ssaQ":"1","ssaR":"1","ssaS":"1","ssaT":"1","ssaU":"1","ssaV":"1","ssaX":"1","sscA":"1","sscB":"1","sseA":"1","sseB":"1","sseC":"1","sseD":"1","sseE":"1","sseF":"1","sseG":"1","sseI/srfH":"0","sseJ":"1","sseK1":"1","sseL":"1","sspH2":"1","ssrA":"1","ssrB":"1","steA":"1","steB":"1","steC":"1","tlde1":"1","NUM_FOUND_VFs":"127","all_VFs":"STM0266avrAcsgAcsgBcsgCcsgDcsgEcsgFcsgGfimAfimCfimDfimFfimHfimIfimWfimYfimZfur hilAhilChilDiacPiagBinvAinvBinvC/sctNinvEinvFinvGinvHinvIinvJlpfAlpfBlpfClpfDlpfEmgtBmgtCmig-14mig-5misLorgA/sctKorgB/SctLorgCpefBpefCpefDphoPphoQpipBpipB2pmrApmrBprgHprgIprgJprgKratBrckrpoS sicAsicPmgtCsifB sipA/sspAsipB/sspBsipC/sspCsipDslrPsodCIsopAsopB/sigDsopDpipBsopE2spaO/sctQspaPspaQspaRspaSspiC/ssaBsprBsptPspvBspvCspvDssaCssaDssaEssaGssaHssaIssaJssaKssaLssaMssaNssaOssaPssaQssaRssaSssaTssaUssaVssaXsscAsscBsseAsseCsseDsseEsseFsseG sseJsseK1sseLsspH2ssrAssrBsteAsteBsteCtlde1","blaTEM-1":"0","blaTEM-135":"0","qnrB19":"0","sul2":"0","tet(A)":"0","NUM_FOUND_ARGs":"0","all_ARGs":"     ","Col(MP18)_1":"0","Col(pHAD28)_1":"0","Col156_1":"0","ColpVC_1":"0","IncFIB(S)_1":"1","IncFII(S)_1":"1","IncI1-I(Alpha)_1":"0","IncI2(Delta)_1":"0","IncX1_1":"0","IncX1_4":"0","NUM_FOUND_replicons":"2","all_replicons":"    IncFIB(S)_1IncFII(S)_1    ","gyrA (D87Y)":"0","gyrA (S83F)":"0","gyrA (S83Y)":"0","gyrB (S464Y)":"0","NUM_FOUND_point_mutations":"0","all_point_mutations":"    ","MST-42x1.0":"cluster_4","MST-69x1.0":"cluster_2","MST-116x1.0":"cluster_1","MST-149x1.0":"cluster_2","Collection Date":"ND","MST-5x1.0":"cluster_11"},"_hypo_78":{"ID":"_hypo_78","__Node":"_hypo_78","Collection Date":"ND"},"200703_2879":{"ID":"200703_2879","__Node":"200703_2880","__selected":false,"id":59,"source1":"Gallus gallus","source":"Gallus gallus laying","year":"2019","ST":"11","CS54":"1","SPI-1":"1","SPI-2":"1","SPI-3":"1","SPI-4":"1","SPI-5":"1","SPI-6":"1","SPI-9":"1","SPI-12":"1","SPI-14":"1","NUM_FOUND_SPIs":"10","all_SPIs":"CS54SPI-1SPI-2SPI-3SPI-4SPI-5SPI-6SPI-9SPI-12SPI-14","STM0266":"1","avrA":"1","csgA":"1","csgB":"1","csgC":"1","csgD":"1","csgE":"1","csgF":"1","csgG":"1","fimA":"1","fimC":"1","fimD":"1","fimF":"1","fimH":"1","fimI":"1","fimW":"1","fimY":"1","fimZ":"1","fur":"1","gogB":"0","hilA":"1","hilC":"1","hilD":"1","iacP":"1","iagB":"1","invA":"1","invB":"1","invC/sctN":"1","invE":"1","invF":"1","invG":"1","invH":"1","invI":"1","invJ":"1","lpfA":"1","lpfB":"1","lpfC":"1","lpfD":"1","lpfE":"1","mgtB":"1","mgtC":"1","mig-14":"1","mig-5":"1","misL":"1","orgA/sctK":"1","orgB/SctL":"1","orgC":"1","pefB":"1","pefC":"1","pefD":"1","phoP":"1","phoQ":"1","pipB":"1","pipB2":"1","pmrA":"1","pmrB":"1","prgH":"1","prgI":"1","prgJ":"1","prgK":"1","ratB":"1","rck":"1","rpoS":"1","shdA":"1","sicA":"1","sicP":"1","sifA":"1","sifB":"1","sinH":"0","sipA/sspA":"1","sipB/sspB":"1","sipC/sspC":"1","sipD":"1","slrP":"1","sodCI":"1","sopA":"1","sopB/sigD":"1","sopD":"1","sopD2":"1","sopE2":"1","spaO/sctQ":"1","spaP":"1","spaQ":"1","spaR":"1","spaS":"1","spiC/ssaB":"1","sprB":"1","sptP":"1","spvB":"1","spvC":"1","spvD":"1","ssaC":"1","ssaD":"1","ssaE":"1","ssaG":"1","ssaH":"1","ssaI":"1","ssaJ":"1","ssaK":"1","ssaL":"1","ssaM":"1","ssaN":"1","ssaO":"1","ssaP":"1","ssaQ":"1","ssaR":"1","ssaS":"1","ssaT":"1","ssaU":"1","ssaV":"1","ssaX":"1","sscA":"1","sscB":"1","sseA":"1","sseB":"1","sseC":"1","sseD":"1","sseE":"1","sseF":"1","sseG":"1","sseI/srfH":"1","sseJ":"1","sseK1":"1","sseL":"1","sspH2":"1","ssrA":"1","ssrB":"1","steA":"1","steB":"1","steC":"1","tlde1":"1","NUM_FOUND_VFs":"129","all_VFs":"STM0266avrAcsgAcsgBcsgCcsgDcsgEcsgFcsgGfimAfimCfimDfimFfimHfimIfimWfimYfimZfur hilAhilChilDiacPiagBinvAinvBinvC/sctNinvEinvFinvGinvHinvIinvJlpfAlpfBlpfClpfDlpfEmgtBmgtCmig-14mig-5misLorgA/sctKorgB/SctLorgCpefBpefCpefDphoPphoQpipBpipB2pmrApmrBprgHprgIprgJprgKratBrckrpoSshdAsicAsicPmgtCsifB sipA/sspAsipB/sspBsipC/sspCsipDslrPsodCIsopAsopB/sigDsopDpipBsopE2spaO/sctQspaPspaQspaRspaSspiC/ssaBsprBsptPspvBspvCspvDssaCssaDssaEssaGssaHssaIssaJssaKssaLssaMssaNssaOssaPssaQssaRssaSssaTssaUssaVssaXsscAsscBsseAsseCsseDsseEsseFsseGsseI/srfHsseJsseK1sseLsspH2ssrAssrBsteAsteBsteCtlde1","blaTEM-1":"0","blaTEM-135":"0","qnrB19":"0","sul2":"0","tet(A)":"0","NUM_FOUND_ARGs":"0","all_ARGs":"     ","Col(MP18)_1":"0","Col(pHAD28)_1":"0","Col156_1":"0","ColpVC_1":"0","IncFIB(S)_1":"1","IncFII(S)_1":"1","IncI1-I(Alpha)_1":"0","IncI2(Delta)_1":"0","IncX1_1":"1","IncX1_4":"0","NUM_FOUND_replicons":"3","all_replicons":"    IncFIB(S)_1IncFII(S)_1  IncX1_1 ","gyrA (D87Y)":"0","gyrA (S83F)":"0","gyrA (S83Y)":"0","gyrB (S464Y)":"0","NUM_FOUND_point_mutations":"0","all_point_mutations":"    ","MST-42x1.0":"cluster_4","MST-69x1.0":"cluster_2","MST-116x1.0":"cluster_1","MST-149x1.0":"cluster_2","Collection Date":"ND","MST-5x1.0":"cluster_11"},"200703_2880":{"ID":"200703_2880","__Node":"200703_2880","__selected":false,"id":60,"source1":"Gallus gallus","source":"Gallus gallus breeding","year":"2019","ST":"11","CS54":"1","SPI-1":"1","SPI-2":"1","SPI-3":"1","SPI-4":"1","SPI-5":"1","SPI-6":"1","SPI-9":"1","SPI-12":"1","SPI-14":"1","NUM_FOUND_SPIs":"10","all_SPIs":"CS54SPI-1SPI-2SPI-3SPI-4SPI-5SPI-6SPI-9SPI-12SPI-14","STM0266":"1","avrA":"1","csgA":"1","csgB":"1","csgC":"1","csgD":"1","csgE":"1","csgF":"1","csgG":"1","fimA":"1","fimC":"1","fimD":"1","fimF":"1","fimH":"1","fimI":"1","fimW":"1","fimY":"1","fimZ":"1","fur":"1","gogB":"0","hilA":"1","hilC":"1","hilD":"1","iacP":"1","iagB":"1","invA":"1","invB":"1","invC/sctN":"1","invE":"1","invF":"1","invG":"1","invH":"1","invI":"1","invJ":"1","lpfA":"1","lpfB":"1","lpfC":"1","lpfD":"1","lpfE":"1","mgtB":"1","mgtC":"1","mig-14":"1","mig-5":"1","misL":"1","orgA/sctK":"1","orgB/SctL":"1","orgC":"1","pefB":"1","pefC":"1","pefD":"1","phoP":"1","phoQ":"1","pipB":"1","pipB2":"1","pmrA":"1","pmrB":"1","prgH":"1","prgI":"1","prgJ":"1","prgK":"1","ratB":"1","rck":"1","rpoS":"1","shdA":"1","sicA":"1","sicP":"1","sifA":"1","sifB":"1","sinH":"0","sipA/sspA":"1","sipB/sspB":"1","sipC/sspC":"1","sipD":"1","slrP":"1","sodCI":"1","sopA":"1","sopB/sigD":"1","sopD":"1","sopD2":"1","sopE2":"1","spaO/sctQ":"1","spaP":"1","spaQ":"1","spaR":"1","spaS":"1","spiC/ssaB":"1","sprB":"1","sptP":"1","spvB":"1","spvC":"1","spvD":"1","ssaC":"1","ssaD":"1","ssaE":"1","ssaG":"1","ssaH":"1","ssaI":"1","ssaJ":"1","ssaK":"1","ssaL":"1","ssaM":"1","ssaN":"1","ssaO":"1","ssaP":"1","ssaQ":"1","ssaR":"1","ssaS":"1","ssaT":"1","ssaU":"1","ssaV":"1","ssaX":"1","sscA":"1","sscB":"1","sseA":"1","sseB":"1","sseC":"1","sseD":"1","sseE":"1","sseF":"1","sseG":"1","sseI/srfH":"1","sseJ":"1","sseK1":"1","sseL":"1","sspH2":"1","ssrA":"1","ssrB":"1","steA":"1","steB":"1","steC":"1","tlde1":"1","NUM_FOUND_VFs":"129","all_VFs":"STM0266avrAcsgAcsgBcsgCcsgDcsgEcsgFcsgGfimAfimCfimDfimFfimHfimIfimWfimYfimZfur hilAhilChilDiacPiagBinvAinvBinvC/sctNinvEinvFinvGinvHinvIinvJlpfAlpfBlpfClpfDlpfEmgtBmgtCmig-14mig-5misLorgA/sctKorgB/SctLorgCpefBpefCpefDphoPphoQpipBpipB2pmrApmrBprgHprgIprgJprgKratBrckrpoSshdAsicAsicPmgtCsifB sipA/sspAsipB/sspBsipC/sspCsipDslrPsodCIsopAsopB/sigDsopDpipBsopE2spaO/sctQspaPspaQspaRspaSspiC/ssaBsprBsptPspvBspvCspvDssaCssaDssaEssaGssaHssaIssaJssaKssaLssaMssaNssaOssaPssaQssaRssaSssaTssaUssaVssaXsscAsscBsseAsseCsseDsseEsseFsseGsseI/srfHsseJsseK1sseLsspH2ssrAssrBsteAsteBsteCtlde1","blaTEM-1":"0","blaTEM-135":"0","qnrB19":"0","sul2":"0","tet(A)":"0","NUM_FOUND_ARGs":"0","all_ARGs":"     ","Col(MP18)_1":"0","Col(pHAD28)_1":"0","Col156_1":"0","ColpVC_1":"0","IncFIB(S)_1":"1","IncFII(S)_1":"1","IncI1-I(Alpha)_1":"0","IncI2(Delta)_1":"0","IncX1_1":"1","IncX1_4":"0","NUM_FOUND_replicons":"3","all_replicons":"    IncFIB(S)_1IncFII(S)_1  IncX1_1 ","gyrA (D87Y)":"0","gyrA (S83F)":"0","gyrA (S83Y)":"0","gyrB (S464Y)":"0","NUM_FOUND_point_mutations":"0","all_point_mutations":"    ","MST-42x1.0":"cluster_4","MST-69x1.0":"cluster_2","MST-116x1.0":"cluster_1","MST-149x1.0":"cluster_2","Collection Date":"ND","MST-5x1.0":"cluster_11"},"200721_2963":{"ID":"200721_2963","__Node":"200721_2963","__selected":false,"id":61,"source1":"Gallus gallus","source":"Gallus gallus eggs","year":"2016","ST":"11","CS54":"1","SPI-1":"1","SPI-2":"1","SPI-3":"1","SPI-4":"1","SPI-5":"1","SPI-6":"1","SPI-9":"1","SPI-12":"1","SPI-14":"1","NUM_FOUND_SPIs":"10","all_SPIs":"CS54SPI-1SPI-2SPI-3SPI-4SPI-5SPI-6SPI-9SPI-12SPI-14","STM0266":"1","avrA":"1","csgA":"1","csgB":"1","csgC":"1","csgD":"1","csgE":"1","csgF":"1","csgG":"1","fimA":"1","fimC":"1","fimD":"1","fimF":"1","fimH":"1","fimI":"1","fimW":"1","fimY":"1","fimZ":"1","fur":"1","gogB":"0","hilA":"1","hilC":"1","hilD":"1","iacP":"1","iagB":"1","invA":"1","invB":"1","invC/sctN":"1","invE":"1","invF":"1","invG":"1","invH":"1","invI":"1","invJ":"1","lpfA":"1","lpfB":"1","lpfC":"1","lpfD":"1","lpfE":"1","mgtB":"1","mgtC":"1","mig-14":"1","mig-5":"1","misL":"1","orgA/sctK":"1","orgB/SctL":"1","orgC":"1","pefB":"1","pefC":"1","pefD":"1","phoP":"1","phoQ":"1","pipB":"1","pipB2":"1","pmrA":"1","pmrB":"1","prgH":"1","prgI":"1","prgJ":"1","prgK":"1","ratB":"1","rck":"1","rpoS":"1","shdA":"1","sicA":"1","sicP":"1","sifA":"1","sifB":"1","sinH":"0","sipA/sspA":"1","sipB/sspB":"1","sipC/sspC":"1","sipD":"1","slrP":"1","sodCI":"1","sopA":"1","sopB/sigD":"1","sopD":"1","sopD2":"1","sopE2":"1","spaO/sctQ":"1","spaP":"1","spaQ":"1","spaR":"1","spaS":"1","spiC/ssaB":"1","sprB":"1","sptP":"1","spvB":"1","spvC":"1","spvD":"1","ssaC":"1","ssaD":"1","ssaE":"1","ssaG":"1","ssaH":"1","ssaI":"1","ssaJ":"1","ssaK":"1","ssaL":"1","ssaM":"1","ssaN":"1","ssaO":"1","ssaP":"1","ssaQ":"1","ssaR":"1","ssaS":"1","ssaT":"1","ssaU":"1","ssaV":"1","ssaX":"1","sscA":"1","sscB":"1","sseA":"1","sseB":"1","sseC":"1","sseD":"1","sseE":"1","sseF":"1","sseG":"1","sseI/srfH":"1","sseJ":"1","sseK1":"1","sseL":"1","sspH2":"1","ssrA":"1","ssrB":"1","steA":"1","steB":"1","steC":"1","tlde1":"1","NUM_FOUND_VFs":"129","all_VFs":"STM0266avrAcsgAcsgBcsgCcsgDcsgEcsgFcsgGfimAfimCfimDfimFfimHfimIfimWfimYfimZfur hilAhilChilDiacPiagBinvAinvBinvC/sctNinvEinvFinvGinvHinvIinvJlpfAlpfBlpfClpfDlpfEmgtBmgtCmig-14mig-5misLorgA/sctKorgB/SctLorgCpefBpefCpefDphoPphoQpipBpipB2pmrApmrBprgHprgIprgJprgKratBrckrpoSshdAsicAsicPmgtCsifB sipA/sspAsipB/sspBsipC/sspCsipDslrPsodCIsopAsopB/sigDsopDpipBsopE2spaO/sctQspaPspaQspaRspaSspiC/ssaBsprBsptPspvBspvCspvDssaCssaDssaEssaGssaHssaIssaJssaKssaLssaMssaNssaOssaPssaQssaRssaSssaTssaUssaVssaXsscAsscBsseAsseCsseDsseEsseFsseGsseI/srfHsseJsseK1sseLsspH2ssrAssrBsteAsteBsteCtlde1","blaTEM-1":"0","blaTEM-135":"0","qnrB19":"0","sul2":"0","tet(A)":"0","NUM_FOUND_ARGs":"0","all_ARGs":"     ","Col(MP18)_1":"0","Col(pHAD28)_1":"0","Col156_1":"0","ColpVC_1":"0","IncFIB(S)_1":"1","IncFII(S)_1":"1","IncI1-I(Alpha)_1":"0","IncI2(Delta)_1":"0","IncX1_1":"0","IncX1_4":"0","NUM_FOUND_replicons":"2","all_replicons":"    IncFIB(S)_1IncFII(S)_1    ","gyrA (D87Y)":"0","gyrA (S83F)":"0","gyrA (S83Y)":"0","gyrB (S464Y)":"0","NUM_FOUND_point_mutations":"0","all_point_mutations":"    ","MST-42x1.0":"cluster_4","MST-69x1.0":"cluster_2","MST-116x1.0":"cluster_1","MST-149x1.0":"cluster_2","Collection Date":"ND","MST-5x1.0":"cluster_11"},"200703_2894":{"ID":"200703_2894","__Node":"200703_2894","__selected":false,"id":62,"source1":"Gallus gallus","source":"Gallus gallus laying","year":"2017","ST":"11","CS54":"1","SPI-1":"1","SPI-2":"1","SPI-3":"1","SPI-4":"1","SPI-5":"1","SPI-6":"1","SPI-9":"1","SPI-12":"1","SPI-14":"1","NUM_FOUND_SPIs":"10","all_SPIs":"CS54SPI-1SPI-2SPI-3SPI-4SPI-5SPI-6SPI-9SPI-12SPI-14","STM0266":"1","avrA":"1","csgA":"1","csgB":"1","csgC":"1","csgD":"1","csgE":"1","csgF":"1","csgG":"1","fimA":"1","fimC":"1","fimD":"1","fimF":"1","fimH":"1","fimI":"1","fimW":"1","fimY":"1","fimZ":"1","fur":"1","gogB":"0","hilA":"1","hilC":"1","hilD":"1","iacP":"1","iagB":"1","invA":"1","invB":"1","invC/sctN":"1","invE":"1","invF":"1","invG":"1","invH":"1","invI":"1","invJ":"1","lpfA":"1","lpfB":"1","lpfC":"1","lpfD":"1","lpfE":"1","mgtB":"1","mgtC":"1","mig-14":"1","mig-5":"1","misL":"1","orgA/sctK":"1","orgB/SctL":"1","orgC":"1","pefB":"1","pefC":"1","pefD":"1","phoP":"1","phoQ":"1","pipB":"1","pipB2":"1","pmrA":"1","pmrB":"1","prgH":"1","prgI":"1","prgJ":"1","prgK":"1","ratB":"1","rck":"1","rpoS":"1","shdA":"1","sicA":"1","sicP":"1","sifA":"1","sifB":"1","sinH":"0","sipA/sspA":"1","sipB/sspB":"1","sipC/sspC":"1","sipD":"1","slrP":"1","sodCI":"1","sopA":"1","sopB/sigD":"1","sopD":"1","sopD2":"1","sopE2":"1","spaO/sctQ":"1","spaP":"1","spaQ":"1","spaR":"1","spaS":"1","spiC/ssaB":"1","sprB":"1","sptP":"1","spvB":"1","spvC":"1","spvD":"1","ssaC":"1","ssaD":"1","ssaE":"1","ssaG":"1","ssaH":"1","ssaI":"1","ssaJ":"1","ssaK":"1","ssaL":"1","ssaM":"1","ssaN":"1","ssaO":"1","ssaP":"1","ssaQ":"1","ssaR":"1","ssaS":"1","ssaT":"1","ssaU":"1","ssaV":"1","ssaX":"1","sscA":"1","sscB":"1","sseA":"1","sseB":"1","sseC":"1","sseD":"1","sseE":"1","sseF":"1","sseG":"1","sseI/srfH":"1","sseJ":"1","sseK1":"1","sseL":"1","sspH2":"1","ssrA":"1","ssrB":"1","steA":"1","steB":"1","steC":"1","tlde1":"1","NUM_FOUND_VFs":"129","all_VFs":"STM0266avrAcsgAcsgBcsgCcsgDcsgEcsgFcsgGfimAfimCfimDfimFfimHfimIfimWfimYfimZfur hilAhilChilDiacPiagBinvAinvBinvC/sctNinvEinvFinvGinvHinvIinvJlpfAlpfBlpfClpfDlpfEmgtBmgtCmig-14mig-5misLorgA/sctKorgB/SctLorgCpefBpefCpefDphoPphoQpipBpipB2pmrApmrBprgHprgIprgJprgKratBrckrpoSshdAsicAsicPmgtCsifB sipA/sspAsipB/sspBsipC/sspCsipDslrPsodCIsopAsopB/sigDsopDpipBsopE2spaO/sctQspaPspaQspaRspaSspiC/ssaBsprBsptPspvBspvCspvDssaCssaDssaEssaGssaHssaIssaJssaKssaLssaMssaNssaOssaPssaQssaRssaSssaTssaUssaVssaXsscAsscBsseAsseCsseDsseEsseFsseGsseI/srfHsseJsseK1sseLsspH2ssrAssrBsteAsteBsteCtlde1","blaTEM-1":"0","blaTEM-135":"0","qnrB19":"0","sul2":"0","tet(A)":"0","NUM_FOUND_ARGs":"0","all_ARGs":"     ","Col(MP18)_1":"0","Col(pHAD28)_1":"0","Col156_1":"0","ColpVC_1":"0","IncFIB(S)_1":"1","IncFII(S)_1":"1","IncI1-I(Alpha)_1":"0","IncI2(Delta)_1":"0","IncX1_1":"0","IncX1_4":"0","NUM_FOUND_replicons":"2","all_replicons":"    IncFIB(S)_1IncFII(S)_1    ","gyrA (D87Y)":"0","gyrA (S83F)":"0","gyrA (S83Y)":"0","gyrB (S464Y)":"0","NUM_FOUND_point_mutations":"0","all_point_mutations":"    ","MST-42x1.0":"cluster_4","MST-69x1.0":"cluster_2","MST-116x1.0":"cluster_1","MST-149x1.0":"cluster_2","Collection Date":"ND","MST-5x1.0":"cluster_11"},"200721_2962":{"ID":"200721_2962","__Node":"200721_2962","__selected":false,"id":63,"source1":"Gallus gallus","source":"Gallus gallus eggs","year":"2016","ST":"11","CS54":"1","SPI-1":"1","SPI-2":"1","SPI-3":"1","SPI-4":"1","SPI-5":"1","SPI-6":"1","SPI-9":"1","SPI-12":"1","SPI-14":"1","NUM_FOUND_SPIs":"10","all_SPIs":"CS54SPI-1SPI-2SPI-3SPI-4SPI-5SPI-6SPI-9SPI-12SPI-14","STM0266":"1","avrA":"1","csgA":"1","csgB":"1","csgC":"1","csgD":"1","csgE":"1","csgF":"1","csgG":"1","fimA":"1","fimC":"1","fimD":"1","fimF":"1","fimH":"1","fimI":"1","fimW":"1","fimY":"1","fimZ":"1","fur":"1","gogB":"0","hilA":"1","hilC":"1","hilD":"1","iacP":"1","iagB":"1","invA":"1","invB":"1","invC/sctN":"1","invE":"1","invF":"1","invG":"1","invH":"1","invI":"1","invJ":"1","lpfA":"1","lpfB":"1","lpfC":"1","lpfD":"1","lpfE":"1","mgtB":"1","mgtC":"1","mig-14":"1","mig-5":"1","misL":"1","orgA/sctK":"1","orgB/SctL":"1","orgC":"1","pefB":"1","pefC":"1","pefD":"1","phoP":"1","phoQ":"1","pipB":"1","pipB2":"1","pmrA":"1","pmrB":"1","prgH":"1","prgI":"1","prgJ":"1","prgK":"1","ratB":"1","rck":"1","rpoS":"1","shdA":"0","sicA":"1","sicP":"1","sifA":"1","sifB":"1","sinH":"0","sipA/sspA":"1","sipB/sspB":"1","sipC/sspC":"1","sipD":"1","slrP":"1","sodCI":"1","sopA":"1","sopB/sigD":"1","sopD":"1","sopD2":"1","sopE2":"1","spaO/sctQ":"1","spaP":"1","spaQ":"1","spaR":"1","spaS":"1","spiC/ssaB":"1","sprB":"1","sptP":"1","spvB":"1","spvC":"1","spvD":"1","ssaC":"1","ssaD":"1","ssaE":"1","ssaG":"1","ssaH":"1","ssaI":"1","ssaJ":"1","ssaK":"1","ssaL":"1","ssaM":"1","ssaN":"1","ssaO":"1","ssaP":"1","ssaQ":"1","ssaR":"1","ssaS":"1","ssaT":"1","ssaU":"1","ssaV":"1","ssaX":"1","sscA":"1","sscB":"1","sseA":"1","sseB":"1","sseC":"1","sseD":"1","sseE":"1","sseF":"1","sseG":"1","sseI/srfH":"1","sseJ":"1","sseK1":"1","sseL":"1","sspH2":"1","ssrA":"1","ssrB":"1","steA":"1","steB":"1","steC":"1","tlde1":"1","NUM_FOUND_VFs":"128","all_VFs":"STM0266avrAcsgAcsgBcsgCcsgDcsgEcsgFcsgGfimAfimCfimDfimFfimHfimIfimWfimYfimZfur hilAhilChilDiacPiagBinvAinvBinvC/sctNinvEinvFinvGinvHinvIinvJlpfAlpfBlpfClpfDlpfEmgtBmgtCmig-14mig-5misLorgA/sctKorgB/SctLorgCpefBpefCpefDphoPphoQpipBpipB2pmrApmrBprgHprgIprgJprgKratBrckrpoS sicAsicPmgtCsifB sipA/sspAsipB/sspBsipC/sspCsipDslrPsodCIsopAsopB/sigDsopDpipBsopE2spaO/sctQspaPspaQspaRspaSspiC/ssaBsprBsptPspvBspvCspvDssaCssaDssaEssaGssaHssaIssaJssaKssaLssaMssaNssaOssaPssaQssaRssaSssaTssaUssaVssaXsscAsscBsseAsseCsseDsseEsseFsseGsseI/srfHsseJsseK1sseLsspH2ssrAssrBsteAsteBsteCtlde1","blaTEM-1":"0","blaTEM-135":"0","qnrB19":"0","sul2":"0","tet(A)":"0","NUM_FOUND_ARGs":"0","all_ARGs":"     ","Col(MP18)_1":"0","Col(pHAD28)_1":"0","Col156_1":"0","ColpVC_1":"0","IncFIB(S)_1":"1","IncFII(S)_1":"1","IncI1-I(Alpha)_1":"0","IncI2(Delta)_1":"0","IncX1_1":"0","IncX1_4":"0","NUM_FOUND_replicons":"2","all_replicons":"    IncFIB(S)_1IncFII(S)_1    ","gyrA (D87Y)":"0","gyrA (S83F)":"0","gyrA (S83Y)":"0","gyrB (S464Y)":"0","NUM_FOUND_point_mutations":"0","all_point_mutations":"    ","MST-42x1.0":"cluster_4","MST-69x1.0":"cluster_2","MST-116x1.0":"cluster_1","MST-149x1.0":"cluster_2","Collection Date":"ND","MST-5x1.0":"cluster_11"},"201106_3279":{"ID":"201106_3279","__Node":"201106_3279","__selected":false,"id":64,"source1":"Gallus gallus","source":"Gallus gallus breeding","year":"2009","ST":"11","CS54":"1","SPI-1":"1","SPI-2":"1","SPI-3":"1","SPI-4":"1","SPI-5":"1","SPI-6":"1","SPI-9":"1","SPI-12":"1","SPI-14":"1","NUM_FOUND_SPIs":"10","all_SPIs":"CS54SPI-1SPI-2SPI-3SPI-4SPI-5SPI-6SPI-9SPI-12SPI-14","STM0266":"1","avrA":"1","csgA":"1","csgB":"1","csgC":"1","csgD":"1","csgE":"1","csgF":"1","csgG":"1","fimA":"1","fimC":"1","fimD":"1","fimF":"1","fimH":"1","fimI":"1","fimW":"1","fimY":"1","fimZ":"1","fur":"1","gogB":"0","hilA":"1","hilC":"1","hilD":"1","iacP":"1","iagB":"1","invA":"1","invB":"1","invC/sctN":"1","invE":"1","invF":"1","invG":"1","invH":"1","invI":"1","invJ":"1","lpfA":"1","lpfB":"1","lpfC":"1","lpfD":"1","lpfE":"1","mgtB":"1","mgtC":"1","mig-14":"1","mig-5":"1","misL":"1","orgA/sctK":"1","orgB/SctL":"1","orgC":"1","pefB":"1","pefC":"1","pefD":"1","phoP":"1","phoQ":"1","pipB":"1","pipB2":"1","pmrA":"1","pmrB":"1","prgH":"1","prgI":"1","prgJ":"1","prgK":"1","ratB":"1","rck":"1","rpoS":"1","shdA":"1","sicA":"1","sicP":"1","sifA":"1","sifB":"1","sinH":"0","sipA/sspA":"1","sipB/sspB":"1","sipC/sspC":"1","sipD":"1","slrP":"1","sodCI":"1","sopA":"1","sopB/sigD":"1","sopD":"1","sopD2":"1","sopE2":"1","spaO/sctQ":"1","spaP":"1","spaQ":"1","spaR":"1","spaS":"1","spiC/ssaB":"1","sprB":"1","sptP":"1","spvB":"1","spvC":"1","spvD":"1","ssaC":"1","ssaD":"1","ssaE":"1","ssaG":"1","ssaH":"1","ssaI":"1","ssaJ":"1","ssaK":"1","ssaL":"1","ssaM":"1","ssaN":"1","ssaO":"1","ssaP":"1","ssaQ":"1","ssaR":"1","ssaS":"1","ssaT":"1","ssaU":"1","ssaV":"1","ssaX":"1","sscA":"1","sscB":"1","sseA":"1","sseB":"1","sseC":"1","sseD":"1","sseE":"1","sseF":"1","sseG":"1","sseI/srfH":"1","sseJ":"1","sseK1":"1","sseL":"1","sspH2":"1","ssrA":"1","ssrB":"1","steA":"1","steB":"1","steC":"1","tlde1":"1","NUM_FOUND_VFs":"129","all_VFs":"STM0266avrAcsgAcsgBcsgCcsgDcsgEcsgFcsgGfimAfimCfimDfimFfimHfimIfimWfimYfimZfur hilAhilChilDiacPiagBinvAinvBinvC/sctNinvEinvFinvGinvHinvIinvJlpfAlpfBlpfClpfDlpfEmgtBmgtCmig-14mig-5misLorgA/sctKorgB/SctLorgCpefBpefCpefDphoPphoQpipBpipB2pmrApmrBprgHprgIprgJprgKratBrckrpoSshdAsicAsicPmgtCsifB sipA/sspAsipB/sspBsipC/sspCsipDslrPsodCIsopAsopB/sigDsopDpipBsopE2spaO/sctQspaPspaQspaRspaSspiC/ssaBsprBsptPspvBspvCspvDssaCssaDssaEssaGssaHssaIssaJssaKssaLssaMssaNssaOssaPssaQssaRssaSssaTssaUssaVssaXsscAsscBsseAsseCsseDsseEsseFsseGsseI/srfHsseJsseK1sseLsspH2ssrAssrBsteAsteBsteCtlde1","blaTEM-1":"0","blaTEM-135":"0","qnrB19":"0","sul2":"0","tet(A)":"0","NUM_FOUND_ARGs":"0","all_ARGs":"     ","Col(MP18)_1":"0","Col(pHAD28)_1":"0","Col156_1":"0","ColpVC_1":"0","IncFIB(S)_1":"1","IncFII(S)_1":"1","IncI1-I(Alpha)_1":"0","IncI2(Delta)_1":"0","IncX1_1":"0","IncX1_4":"0","NUM_FOUND_replicons":"2","all_replicons":"    IncFIB(S)_1IncFII(S)_1    ","gyrA (D87Y)":"0","gyrA (S83F)":"0","gyrA (S83Y)":"0","gyrB (S464Y)":"0","NUM_FOUND_point_mutations":"0","all_point_mutations":"    ","MST-42x1.0":"cluster_4","MST-69x1.0":"cluster_2","MST-116x1.0":"cluster_1","MST-149x1.0":"cluster_2","Collection Date":"ND","MST-5x1.0":"cluster_5"},"200724_2979":{"ID":"200724_2979","__Node":"200724_2979","__selected":false,"id":65,"source1":"Gallus gallus","source":"Gallus gallus breeding","year":"2015","ST":"11","CS54":"1","SPI-1":"1","SPI-2":"1","SPI-3":"1","SPI-4":"1","SPI-5":"1","SPI-6":"1","SPI-9":"1","SPI-12":"1","SPI-14":"1","NUM_FOUND_SPIs":"10","all_SPIs":"CS54SPI-1SPI-2SPI-3SPI-4SPI-5SPI-6SPI-9SPI-12SPI-14","STM0266":"1","avrA":"1","csgA":"1","csgB":"1","csgC":"1","csgD":"1","csgE":"1","csgF":"1","csgG":"1","fimA":"1","fimC":"1","fimD":"1","fimF":"1","fimH":"1","fimI":"1","fimW":"1","fimY":"1","fimZ":"1","fur":"1","gogB":"0","hilA":"1","hilC":"1","hilD":"1","iacP":"1","iagB":"1","invA":"1","invB":"1","invC/sctN":"1","invE":"1","invF":"1","invG":"1","invH":"1","invI":"1","invJ":"1","lpfA":"1","lpfB":"1","lpfC":"1","lpfD":"1","lpfE":"1","mgtB":"1","mgtC":"1","mig-14":"1","mig-5":"1","misL":"1","orgA/sctK":"1","orgB/SctL":"1","orgC":"1","pefB":"1","pefC":"1","pefD":"1","phoP":"1","phoQ":"1","pipB":"1","pipB2":"1","pmrA":"1","pmrB":"1","prgH":"1","prgI":"1","prgJ":"1","prgK":"1","ratB":"1","rck":"1","rpoS":"1","shdA":"0","sicA":"1","sicP":"1","sifA":"1","sifB":"1","sinH":"0","sipA/sspA":"1","sipB/sspB":"1","sipC/sspC":"1","sipD":"1","slrP":"1","sodCI":"1","sopA":"1","sopB/sigD":"1","sopD":"1","sopD2":"1","sopE2":"1","spaO/sctQ":"1","spaP":"1","spaQ":"1","spaR":"1","spaS":"1","spiC/ssaB":"1","sprB":"1","sptP":"1","spvB":"1","spvC":"1","spvD":"1","ssaC":"1","ssaD":"1","ssaE":"1","ssaG":"1","ssaH":"1","ssaI":"1","ssaJ":"1","ssaK":"1","ssaL":"1","ssaM":"1","ssaN":"1","ssaO":"1","ssaP":"1","ssaQ":"1","ssaR":"1","ssaS":"1","ssaT":"1","ssaU":"1","ssaV":"1","ssaX":"1","sscA":"1","sscB":"1","sseA":"1","sseB":"1","sseC":"1","sseD":"1","sseE":"1","sseF":"1","sseG":"1","sseI/srfH":"0","sseJ":"1","sseK1":"1","sseL":"1","sspH2":"1","ssrA":"1","ssrB":"1","steA":"1","steB":"1","steC":"1","tlde1":"1","NUM_FOUND_VFs":"127","all_VFs":"STM0266avrAcsgAcsgBcsgCcsgDcsgEcsgFcsgGfimAfimCfimDfimFfimHfimIfimWfimYfimZfur hilAhilChilDiacPiagBinvAinvBinvC/sctNinvEinvFinvGinvHinvIinvJlpfAlpfBlpfClpfDlpfEmgtBmgtCmig-14mig-5misLorgA/sctKorgB/SctLorgCpefBpefCpefDphoPphoQpipBpipB2pmrApmrBprgHprgIprgJprgKratBrckrpoS sicAsicPmgtCsifB sipA/sspAsipB/sspBsipC/sspCsipDslrPsodCIsopAsopB/sigDsopDpipBsopE2spaO/sctQspaPspaQspaRspaSspiC/ssaBsprBsptPspvBspvCspvDssaCssaDssaEssaGssaHssaIssaJssaKssaLssaMssaNssaOssaPssaQssaRssaSssaTssaUssaVssaXsscAsscBsseAsseCsseDsseEsseFsseG sseJsseK1sseLsspH2ssrAssrBsteAsteBsteCtlde1","blaTEM-1":"0","blaTEM-135":"0","qnrB19":"0","sul2":"0","tet(A)":"0","NUM_FOUND_ARGs":"0","all_ARGs":"     ","Col(MP18)_1":"0","Col(pHAD28)_1":"0","Col156_1":"0","ColpVC_1":"0","IncFIB(S)_1":"1","IncFII(S)_1":"1","IncI1-I(Alpha)_1":"0","IncI2(Delta)_1":"0","IncX1_1":"0","IncX1_4":"0","NUM_FOUND_replicons":"2","all_replicons":"    IncFIB(S)_1IncFII(S)_1    ","gyrA (D87Y)":"0","gyrA (S83F)":"0","gyrA (S83Y)":"0","gyrB (S464Y)":"0","NUM_FOUND_point_mutations":"0","all_point_mutations":"    ","MST-42x1.0":"cluster_4","MST-69x1.0":"cluster_2","MST-116x1.0":"cluster_1","MST-149x1.0":"cluster_2","Collection Date":"ND","MST-5x1.0":"singleton_65"},"201106_3283":{"ID":"201106_3283","__Node":"201106_3283","__selected":false,"id":66,"source1":"Gallus gallus","source":"Gallus gallus laying","year":"2009","ST":"11","CS54":"1","SPI-1":"1","SPI-2":"1","SPI-3":"1","SPI-4":"1","SPI-5":"1","SPI-6":"1","SPI-9":"1","SPI-12":"1","SPI-14":"1","NUM_FOUND_SPIs":"10","all_SPIs":"CS54SPI-1SPI-2SPI-3SPI-4SPI-5SPI-6SPI-9SPI-12SPI-14","STM0266":"1","avrA":"1","csgA":"1","csgB":"1","csgC":"1","csgD":"1","csgE":"1","csgF":"1","csgG":"1","fimA":"1","fimC":"1","fimD":"1","fimF":"1","fimH":"1","fimI":"1","fimW":"1","fimY":"1","fimZ":"1","fur":"1","gogB":"0","hilA":"1","hilC":"1","hilD":"1","iacP":"1","iagB":"1","invA":"1","invB":"1","invC/sctN":"1","invE":"1","invF":"1","invG":"1","invH":"1","invI":"1","invJ":"1","lpfA":"1","lpfB":"1","lpfC":"1","lpfD":"1","lpfE":"1","mgtB":"1","mgtC":"1","mig-14":"1","mig-5":"1","misL":"1","orgA/sctK":"1","orgB/SctL":"1","orgC":"1","pefB":"1","pefC":"1","pefD":"1","phoP":"1","phoQ":"1","pipB":"1","pipB2":"1","pmrA":"1","pmrB":"1","prgH":"1","prgI":"1","prgJ":"1","prgK":"1","ratB":"1","rck":"1","rpoS":"1","shdA":"1","sicA":"1","sicP":"1","sifA":"1","sifB":"1","sinH":"0","sipA/sspA":"1","sipB/sspB":"1","sipC/sspC":"1","sipD":"1","slrP":"1","sodCI":"1","sopA":"1","sopB/sigD":"1","sopD":"1","sopD2":"1","sopE2":"1","spaO/sctQ":"1","spaP":"1","spaQ":"1","spaR":"1","spaS":"1","spiC/ssaB":"1","sprB":"1","sptP":"1","spvB":"1","spvC":"1","spvD":"1","ssaC":"1","ssaD":"1","ssaE":"1","ssaG":"1","ssaH":"1","ssaI":"1","ssaJ":"1","ssaK":"1","ssaL":"1","ssaM":"1","ssaN":"1","ssaO":"1","ssaP":"1","ssaQ":"1","ssaR":"1","ssaS":"1","ssaT":"1","ssaU":"1","ssaV":"1","ssaX":"1","sscA":"1","sscB":"1","sseA":"1","sseB":"1","sseC":"1","sseD":"1","sseE":"1","sseF":"1","sseG":"1","sseI/srfH":"1","sseJ":"1","sseK1":"1","sseL":"1","sspH2":"1","ssrA":"1","ssrB":"1","steA":"1","steB":"1","steC":"1","tlde1":"1","NUM_FOUND_VFs":"129","all_VFs":"STM0266avrAcsgAcsgBcsgCcsgDcsgEcsgFcsgGfimAfimCfimDfimFfimHfimIfimWfimYfimZfur hilAhilChilDiacPiagBinvAinvBinvC/sctNinvEinvFinvGinvHinvIinvJlpfAlpfBlpfClpfDlpfEmgtBmgtCmig-14mig-5misLorgA/sctKorgB/SctLorgCpefBpefCpefDphoPphoQpipBpipB2pmrApmrBprgHprgIprgJprgKratBrckrpoSshdAsicAsicPmgtCsifB sipA/sspAsipB/sspBsipC/sspCsipDslrPsodCIsopAsopB/sigDsopDpipBsopE2spaO/sctQspaPspaQspaRspaSspiC/ssaBsprBsptPspvBspvCspvDssaCssaDssaEssaGssaHssaIssaJssaKssaLssaMssaNssaOssaPssaQssaRssaSssaTssaUssaVssaXsscAsscBsseAsseCsseDsseEsseFsseGsseI/srfHsseJsseK1sseLsspH2ssrAssrBsteAsteBsteCtlde1","blaTEM-1":"0","blaTEM-135":"0","qnrB19":"0","sul2":"0","tet(A)":"0","NUM_FOUND_ARGs":"0","all_ARGs":"     ","Col(MP18)_1":"0","Col(pHAD28)_1":"0","Col156_1":"0","ColpVC_1":"0","IncFIB(S)_1":"1","IncFII(S)_1":"1","IncI1-I(Alpha)_1":"0","IncI2(Delta)_1":"0","IncX1_1":"0","IncX1_4":"0","NUM_FOUND_replicons":"2","all_replicons":"    IncFIB(S)_1IncFII(S)_1    ","gyrA (D87Y)":"0","gyrA (S83F)":"0","gyrA (S83Y)":"0","gyrB (S464Y)":"0","NUM_FOUND_point_mutations":"0","all_point_mutations":"    ","MST-42x1.0":"cluster_4","MST-69x1.0":"cluster_2","MST-116x1.0":"cluster_1","MST-149x1.0":"cluster_2","Collection Date":"ND","MST-5x1.0":"singleton_5"},"201106_3276":{"ID":"201106_3276","__Node":"201106_3276","__selected":false,"id":67,"source1":"Gallus gallus","source":"Gallus gallus broiler","year":"2009","ST":"11","CS54":"1","SPI-1":"1","SPI-2":"1","SPI-3":"1","SPI-4":"1","SPI-5":"1","SPI-6":"1","SPI-9":"1","SPI-12":"1","SPI-14":"1","NUM_FOUND_SPIs":"10","all_SPIs":"CS54SPI-1SPI-2SPI-3SPI-4SPI-5SPI-6SPI-9SPI-12SPI-14","STM0266":"1","avrA":"1","csgA":"1","csgB":"1","csgC":"1","csgD":"1","csgE":"1","csgF":"1","csgG":"1","fimA":"1","fimC":"1","fimD":"1","fimF":"1","fimH":"1","fimI":"1","fimW":"1","fimY":"1","fimZ":"1","fur":"1","gogB":"0","hilA":"1","hilC":"1","hilD":"1","iacP":"1","iagB":"1","invA":"1","invB":"1","invC/sctN":"1","invE":"1","invF":"1","invG":"1","invH":"1","invI":"1","invJ":"1","lpfA":"1","lpfB":"1","lpfC":"1","lpfD":"1","lpfE":"1","mgtB":"1","mgtC":"1","mig-14":"1","mig-5":"1","misL":"1","orgA/sctK":"1","orgB/SctL":"1","orgC":"1","pefB":"1","pefC":"1","pefD":"1","phoP":"1","phoQ":"1","pipB":"1","pipB2":"1","pmrA":"1","pmrB":"1","prgH":"1","prgI":"1","prgJ":"1","prgK":"1","ratB":"1","rck":"1","rpoS":"1","shdA":"0","sicA":"1","sicP":"1","sifA":"1","sifB":"1","sinH":"0","sipA/sspA":"1","sipB/sspB":"1","sipC/sspC":"1","sipD":"1","slrP":"1","sodCI":"1","sopA":"1","sopB/sigD":"1","sopD":"1","sopD2":"1","sopE2":"1","spaO/sctQ":"1","spaP":"1","spaQ":"1","spaR":"1","spaS":"1","spiC/ssaB":"1","sprB":"1","sptP":"1","spvB":"1","spvC":"1","spvD":"1","ssaC":"1","ssaD":"1","ssaE":"1","ssaG":"1","ssaH":"1","ssaI":"1","ssaJ":"1","ssaK":"1","ssaL":"1","ssaM":"1","ssaN":"1","ssaO":"1","ssaP":"1","ssaQ":"1","ssaR":"1","ssaS":"1","ssaT":"1","ssaU":"1","ssaV":"1","ssaX":"1","sscA":"1","sscB":"1","sseA":"1","sseB":"1","sseC":"1","sseD":"1","sseE":"1","sseF":"1","sseG":"1","sseI/srfH":"1","sseJ":"1","sseK1":"1","sseL":"1","sspH2":"1","ssrA":"1","ssrB":"1","steA":"1","steB":"1","steC":"1","tlde1":"1","NUM_FOUND_VFs":"128","all_VFs":"STM0266avrAcsgAcsgBcsgCcsgDcsgEcsgFcsgGfimAfimCfimDfimFfimHfimIfimWfimYfimZfur hilAhilChilDiacPiagBinvAinvBinvC/sctNinvEinvFinvGinvHinvIinvJlpfAlpfBlpfClpfDlpfEmgtBmgtCmig-14mig-5misLorgA/sctKorgB/SctLorgCpefBpefCpefDphoPphoQpipBpipB2pmrApmrBprgHprgIprgJprgKratBrckrpoS sicAsicPmgtCsifB sipA/sspAsipB/sspBsipC/sspCsipDslrPsodCIsopAsopB/sigDsopDpipBsopE2spaO/sctQspaPspaQspaRspaSspiC/ssaBsprBsptPspvBspvCspvDssaCssaDssaEssaGssaHssaIssaJssaKssaLssaMssaNssaOssaPssaQssaRssaSssaTssaUssaVssaXsscAsscBsseAsseCsseDsseEsseFsseGsseI/srfHsseJsseK1sseLsspH2ssrAssrBsteAsteBsteCtlde1","blaTEM-1":"0","blaTEM-135":"0","qnrB19":"0","sul2":"0","tet(A)":"0","NUM_FOUND_ARGs":"0","all_ARGs":"     ","Col(MP18)_1":"0","Col(pHAD28)_1":"0","Col156_1":"0","ColpVC_1":"0","IncFIB(S)_1":"1","IncFII(S)_1":"1","IncI1-I(Alpha)_1":"0","IncI2(Delta)_1":"0","IncX1_1":"0","IncX1_4":"0","NUM_FOUND_replicons":"2","all_replicons":"    IncFIB(S)_1IncFII(S)_1    ","gyrA (D87Y)":"0","gyrA (S83F)":"0","gyrA (S83Y)":"0","gyrB (S464Y)":"0","NUM_FOUND_point_mutations":"0","all_point_mutations":"    ","MST-42x1.0":"cluster_4","MST-69x1.0":"cluster_2","MST-116x1.0":"cluster_1","MST-149x1.0":"cluster_2","Collection Date":"ND","MST-5x1.0":"cluster_16"},"_hypo_88":{"ID":"_hypo_88","__Node":"_hypo_88","Collection Date":"ND"},"_hypo_89":{"ID":"_hypo_89","__Node":"_hypo_89","Collection Date":"ND"},"SAL_XA6377":{"ID":"SAL_XA6377","__Node":"SAL_XA6377","__selected":false,"id":68,"source1":"Human","source":"Human","year":"2016","ST":"11","CS54":"1","SPI-1":"1","SPI-2":"1","SPI-3":"1","SPI-4":"1","SPI-5":"1","SPI-6":"1","SPI-9":"1","SPI-12":"1","SPI-14":"1","NUM_FOUND_SPIs":"10","all_SPIs":"CS54SPI-1SPI-2SPI-3SPI-4SPI-5SPI-6SPI-9SPI-12SPI-14","STM0266":"1","avrA":"1","csgA":"1","csgB":"1","csgC":"1","csgD":"1","csgE":"1","csgF":"1","csgG":"1","fimA":"1","fimC":"1","fimD":"1","fimF":"1","fimH":"1","fimI":"1","fimW":"1","fimY":"1","fimZ":"1","fur":"1","gogB":"0","hilA":"1","hilC":"1","hilD":"1","iacP":"1","iagB":"1","invA":"1","invB":"1","invC/sctN":"1","invE":"1","invF":"1","invG":"1","invH":"1","invI":"1","invJ":"1","lpfA":"1","lpfB":"1","lpfC":"1","lpfD":"1","lpfE":"1","mgtB":"1","mgtC":"1","mig-14":"1","mig-5":"1","misL":"1","orgA/sctK":"1","orgB/SctL":"1","orgC":"1","pefB":"1","pefC":"1","pefD":"1","phoP":"1","phoQ":"1","pipB":"1","pipB2":"1","pmrA":"1","pmrB":"1","prgH":"1","prgI":"1","prgJ":"1","prgK":"1","ratB":"1","rck":"1","rpoS":"1","shdA":"0","sicA":"1","sicP":"1","sifA":"1","sifB":"1","sinH":"0","sipA/sspA":"1","sipB/sspB":"1","sipC/sspC":"1","sipD":"1","slrP":"1","sodCI":"1","sopA":"1","sopB/sigD":"1","sopD":"1","sopD2":"1","sopE2":"1","spaO/sctQ":"1","spaP":"1","spaQ":"1","spaR":"1","spaS":"1","spiC/ssaB":"1","sprB":"1","sptP":"1","spvB":"1","spvC":"1","spvD":"1","ssaC":"1","ssaD":"1","ssaE":"1","ssaG":"1","ssaH":"1","ssaI":"1","ssaJ":"1","ssaK":"1","ssaL":"1","ssaM":"1","ssaN":"1","ssaO":"1","ssaP":"1","ssaQ":"1","ssaR":"1","ssaS":"1","ssaT":"1","ssaU":"1","ssaV":"1","ssaX":"1","sscA":"1","sscB":"1","sseA":"1","sseB":"1","sseC":"1","sseD":"1","sseE":"1","sseF":"1","sseG":"1","sseI/srfH":"0","sseJ":"1","sseK1":"1","sseL":"1","sspH2":"1","ssrA":"1","ssrB":"1","steA":"1","steB":"1","steC":"1","tlde1":"1","NUM_FOUND_VFs":"127","all_VFs":"STM0266avrAcsgAcsgBcsgCcsgDcsgEcsgFcsgGfimAfimCfimDfimFfimHfimIfimWfimYfimZfur hilAhilChilDiacPiagBinvAinvBinvC/sctNinvEinvFinvGinvHinvIinvJlpfAlpfBlpfClpfDlpfEmgtBmgtCmig-14mig-5misLorgA/sctKorgB/SctLorgCpefBpefCpefDphoPphoQpipBpipB2pmrApmrBprgHprgIprgJprgKratBrckrpoS sicAsicPmgtCsifB sipA/sspAsipB/sspBsipC/sspCsipDslrPsodCIsopAsopB/sigDsopDpipBsopE2spaO/sctQspaPspaQspaRspaSspiC/ssaBsprBsptPspvBspvCspvDssaCssaDssaEssaGssaHssaIssaJssaKssaLssaMssaNssaOssaPssaQssaRssaSssaTssaUssaVssaXsscAsscBsseAsseCsseDsseEsseFsseG sseJsseK1sseLsspH2ssrAssrBsteAsteBsteCtlde1","blaTEM-1":"0","blaTEM-135":"0","qnrB19":"0","sul2":"0","tet(A)":"0","NUM_FOUND_ARGs":"0","all_ARGs":"     ","Col(MP18)_1":"0","Col(pHAD28)_1":"0","Col156_1":"0","ColpVC_1":"0","IncFIB(S)_1":"1","IncFII(S)_1":"1","IncI1-I(Alpha)_1":"0","IncI2(Delta)_1":"0","IncX1_1":"0","IncX1_4":"0","NUM_FOUND_replicons":"2","all_replicons":"    IncFIB(S)_1IncFII(S)_1    ","gyrA (D87Y)":"0","gyrA (S83F)":"0","gyrA (S83Y)":"0","gyrB (S464Y)":"0","NUM_FOUND_point_mutations":"0","all_point_mutations":"    ","MST-42x1.0":"cluster_4","MST-69x1.0":"cluster_2","MST-116x1.0":"cluster_1","MST-149x1.0":"cluster_2","Collection Date":"ND","MST-5x1.0":"singleton_18"},"200716_2933":{"ID":"200716_2933","__Node":"200716_2933","__selected":false,"id":69,"source1":"Gallus gallus","source":"Gallus gallus breeding","year":"2017","ST":"11","CS54":"1","SPI-1":"1","SPI-2":"1","SPI-3":"1","SPI-4":"1","SPI-5":"1","SPI-6":"1","SPI-9":"1","SPI-12":"1","SPI-14":"1","NUM_FOUND_SPIs":"10","all_SPIs":"CS54SPI-1SPI-2SPI-3SPI-4SPI-5SPI-6SPI-9SPI-12SPI-14","STM0266":"1","avrA":"1","csgA":"1","csgB":"1","csgC":"1","csgD":"1","csgE":"1","csgF":"1","csgG":"1","fimA":"1","fimC":"1","fimD":"1","fimF":"1","fimH":"1","fimI":"1","fimW":"1","fimY":"1","fimZ":"1","fur":"1","gogB":"0","hilA":"1","hilC":"1","hilD":"1","iacP":"1","iagB":"1","invA":"1","invB":"1","invC/sctN":"1","invE":"1","invF":"1","invG":"1","invH":"1","invI":"1","invJ":"1","lpfA":"1","lpfB":"1","lpfC":"1","lpfD":"1","lpfE":"1","mgtB":"1","mgtC":"1","mig-14":"1","mig-5":"1","misL":"1","orgA/sctK":"1","orgB/SctL":"1","orgC":"1","pefB":"1","pefC":"1","pefD":"1","phoP":"1","phoQ":"1","pipB":"1","pipB2":"1","pmrA":"1","pmrB":"1","prgH":"1","prgI":"1","prgJ":"1","prgK":"1","ratB":"1","rck":"1","rpoS":"1","shdA":"1","sicA":"1","sicP":"1","sifA":"1","sifB":"1","sinH":"0","sipA/sspA":"1","sipB/sspB":"1","sipC/sspC":"1","sipD":"1","slrP":"1","sodCI":"1","sopA":"1","sopB/sigD":"1","sopD":"1","sopD2":"1","sopE2":"1","spaO/sctQ":"1","spaP":"1","spaQ":"1","spaR":"1","spaS":"1","spiC/ssaB":"1","sprB":"1","sptP":"1","spvB":"1","spvC":"1","spvD":"1","ssaC":"1","ssaD":"1","ssaE":"1","ssaG":"1","ssaH":"1","ssaI":"1","ssaJ":"1","ssaK":"1","ssaL":"1","ssaM":"1","ssaN":"1","ssaO":"1","ssaP":"1","ssaQ":"1","ssaR":"1","ssaS":"1","ssaT":"1","ssaU":"1","ssaV":"1","ssaX":"1","sscA":"1","sscB":"1","sseA":"1","sseB":"1","sseC":"1","sseD":"1","sseE":"1","sseF":"1","sseG":"1","sseI/srfH":"1","sseJ":"1","sseK1":"1","sseL":"1","sspH2":"1","ssrA":"1","ssrB":"1","steA":"1","steB":"1","steC":"1","tlde1":"1","NUM_FOUND_VFs":"129","all_VFs":"STM0266avrAcsgAcsgBcsgCcsgDcsgEcsgFcsgGfimAfimCfimDfimFfimHfimIfimWfimYfimZfur hilAhilChilDiacPiagBinvAinvBinvC/sctNinvEinvFinvGinvHinvIinvJlpfAlpfBlpfClpfDlpfEmgtBmgtCmig-14mig-5misLorgA/sctKorgB/SctLorgCpefBpefCpefDphoPphoQpipBpipB2pmrApmrBprgHprgIprgJprgKratBrckrpoSshdAsicAsicPmgtCsifB sipA/sspAsipB/sspBsipC/sspCsipDslrPsodCIsopAsopB/sigDsopDpipBsopE2spaO/sctQspaPspaQspaRspaSspiC/ssaBsprBsptPspvBspvCspvDssaCssaDssaEssaGssaHssaIssaJssaKssaLssaMssaNssaOssaPssaQssaRssaSssaTssaUssaVssaXsscAsscBsseAsseCsseDsseEsseFsseGsseI/srfHsseJsseK1sseLsspH2ssrAssrBsteAsteBsteCtlde1","blaTEM-1":"0","blaTEM-135":"0","qnrB19":"0","sul2":"0","tet(A)":"0","NUM_FOUND_ARGs":"0","all_ARGs":"     ","Col(MP18)_1":"0","Col(pHAD28)_1":"0","Col156_1":"0","ColpVC_1":"0","IncFIB(S)_1":"1","IncFII(S)_1":"1","IncI1-I(Alpha)_1":"0","IncI2(Delta)_1":"0","IncX1_1":"0","IncX1_4":"0","NUM_FOUND_replicons":"2","all_replicons":"    IncFIB(S)_1IncFII(S)_1    ","gyrA (D87Y)":"0","gyrA (S83F)":"0","gyrA (S83Y)":"0","gyrB (S464Y)":"0","NUM_FOUND_point_mutations":"0","all_point_mutations":"    ","MST-42x1.0":"cluster_4","MST-69x1.0":"cluster_2","MST-116x1.0":"cluster_1","MST-149x1.0":"cluster_2","Collection Date":"ND","MST-5x1.0":"cluster_16"},"200917_3136":{"ID":"200917_3136","__Node":"200917_3136","__selected":false,"id":70,"source1":"Gallus gallus","source":"Gallus gallus breeding","year":"2012","ST":"11","CS54":"1","SPI-1":"1","SPI-2":"1","SPI-3":"1","SPI-4":"1","SPI-5":"1","SPI-6":"1","SPI-9":"1","SPI-12":"1","SPI-14":"1","NUM_FOUND_SPIs":"10","all_SPIs":"CS54SPI-1SPI-2SPI-3SPI-4SPI-5SPI-6SPI-9SPI-12SPI-14","STM0266":"1","avrA":"1","csgA":"1","csgB":"1","csgC":"1","csgD":"1","csgE":"1","csgF":"1","csgG":"1","fimA":"1","fimC":"1","fimD":"1","fimF":"1","fimH":"1","fimI":"1","fimW":"1","fimY":"1","fimZ":"1","fur":"1","gogB":"0","hilA":"1","hilC":"1","hilD":"1","iacP":"1","iagB":"1","invA":"1","invB":"1","invC/sctN":"1","invE":"1","invF":"1","invG":"1","invH":"1","invI":"1","invJ":"1","lpfA":"1","lpfB":"1","lpfC":"1","lpfD":"1","lpfE":"1","mgtB":"1","mgtC":"1","mig-14":"1","mig-5":"1","misL":"1","orgA/sctK":"1","orgB/SctL":"1","orgC":"1","pefB":"1","pefC":"1","pefD":"1","phoP":"1","phoQ":"1","pipB":"1","pipB2":"1","pmrA":"1","pmrB":"1","prgH":"1","prgI":"1","prgJ":"1","prgK":"1","ratB":"1","rck":"1","rpoS":"1","shdA":"1","sicA":"1","sicP":"1","sifA":"1","sifB":"1","sinH":"0","sipA/sspA":"1","sipB/sspB":"1","sipC/sspC":"1","sipD":"1","slrP":"1","sodCI":"1","sopA":"1","sopB/sigD":"1","sopD":"1","sopD2":"1","sopE2":"1","spaO/sctQ":"1","spaP":"1","spaQ":"1","spaR":"1","spaS":"1","spiC/ssaB":"1","sprB":"1","sptP":"1","spvB":"1","spvC":"1","spvD":"1","ssaC":"1","ssaD":"1","ssaE":"1","ssaG":"1","ssaH":"1","ssaI":"1","ssaJ":"1","ssaK":"1","ssaL":"1","ssaM":"1","ssaN":"1","ssaO":"1","ssaP":"1","ssaQ":"1","ssaR":"1","ssaS":"1","ssaT":"1","ssaU":"1","ssaV":"1","ssaX":"1","sscA":"1","sscB":"1","sseA":"1","sseB":"1","sseC":"1","sseD":"1","sseE":"1","sseF":"1","sseG":"1","sseI/srfH":"1","sseJ":"1","sseK1":"1","sseL":"1","sspH2":"1","ssrA":"1","ssrB":"1","steA":"1","steB":"1","steC":"1","tlde1":"1","NUM_FOUND_VFs":"129","all_VFs":"STM0266avrAcsgAcsgBcsgCcsgDcsgEcsgFcsgGfimAfimCfimDfimFfimHfimIfimWfimYfimZfur hilAhilChilDiacPiagBinvAinvBinvC/sctNinvEinvFinvGinvHinvIinvJlpfAlpfBlpfClpfDlpfEmgtBmgtCmig-14mig-5misLorgA/sctKorgB/SctLorgCpefBpefCpefDphoPphoQpipBpipB2pmrApmrBprgHprgIprgJprgKratBrckrpoSshdAsicAsicPmgtCsifB sipA/sspAsipB/sspBsipC/sspCsipDslrPsodCIsopAsopB/sigDsopDpipBsopE2spaO/sctQspaPspaQspaRspaSspiC/ssaBsprBsptPspvBspvCspvDssaCssaDssaEssaGssaHssaIssaJssaKssaLssaMssaNssaOssaPssaQssaRssaSssaTssaUssaVssaXsscAsscBsseAsseCsseDsseEsseFsseGsseI/srfHsseJsseK1sseLsspH2ssrAssrBsteAsteBsteCtlde1","blaTEM-1":"0","blaTEM-135":"0","qnrB19":"0","sul2":"0","tet(A)":"0","NUM_FOUND_ARGs":"0","all_ARGs":"     ","Col(MP18)_1":"0","Col(pHAD28)_1":"0","Col156_1":"0","ColpVC_1":"0","IncFIB(S)_1":"1","IncFII(S)_1":"1","IncI1-I(Alpha)_1":"0","IncI2(Delta)_1":"0","IncX1_1":"0","IncX1_4":"0","NUM_FOUND_replicons":"2","all_replicons":"    IncFIB(S)_1IncFII(S)_1    ","gyrA (D87Y)":"0","gyrA (S83F)":"0","gyrA (S83Y)":"0","gyrB (S464Y)":"0","NUM_FOUND_point_mutations":"0","all_point_mutations":"    ","MST-42x1.0":"cluster_4","MST-69x1.0":"cluster_2","MST-116x1.0":"cluster_1","MST-149x1.0":"cluster_2","Collection Date":"ND","MST-5x1.0":"cluster_16"},"200721_2965":{"ID":"200721_2965","__Node":"200721_2965","__selected":false,"id":71,"source1":"Gallus gallus","source":"Gallus gallus meat","year":"2016","ST":"11","CS54":"1","SPI-1":"1","SPI-2":"1","SPI-3":"1","SPI-4":"1","SPI-5":"1","SPI-6":"1","SPI-9":"1","SPI-12":"1","SPI-14":"1","NUM_FOUND_SPIs":"10","all_SPIs":"CS54SPI-1SPI-2SPI-3SPI-4SPI-5SPI-6SPI-9SPI-12SPI-14","STM0266":"1","avrA":"1","csgA":"1","csgB":"1","csgC":"1","csgD":"1","csgE":"1","csgF":"1","csgG":"1","fimA":"1","fimC":"1","fimD":"1","fimF":"1","fimH":"1","fimI":"1","fimW":"1","fimY":"1","fimZ":"1","fur":"1","gogB":"0","hilA":"1","hilC":"1","hilD":"1","iacP":"1","iagB":"1","invA":"1","invB":"1","invC/sctN":"1","invE":"1","invF":"1","invG":"1","invH":"1","invI":"1","invJ":"1","lpfA":"1","lpfB":"1","lpfC":"1","lpfD":"1","lpfE":"1","mgtB":"1","mgtC":"1","mig-14":"1","mig-5":"1","misL":"1","orgA/sctK":"1","orgB/SctL":"1","orgC":"1","pefB":"1","pefC":"1","pefD":"1","phoP":"1","phoQ":"1","pipB":"1","pipB2":"1","pmrA":"1","pmrB":"1","prgH":"1","prgI":"1","prgJ":"1","prgK":"1","ratB":"1","rck":"1","rpoS":"1","shdA":"1","sicA":"1","sicP":"1","sifA":"1","sifB":"1","sinH":"0","sipA/sspA":"1","sipB/sspB":"1","sipC/sspC":"1","sipD":"1","slrP":"1","sodCI":"1","sopA":"1","sopB/sigD":"1","sopD":"1","sopD2":"1","sopE2":"1","spaO/sctQ":"1","spaP":"1","spaQ":"1","spaR":"1","spaS":"1","spiC/ssaB":"1","sprB":"1","sptP":"1","spvB":"1","spvC":"1","spvD":"1","ssaC":"1","ssaD":"1","ssaE":"1","ssaG":"1","ssaH":"1","ssaI":"1","ssaJ":"1","ssaK":"1","ssaL":"1","ssaM":"1","ssaN":"1","ssaO":"1","ssaP":"1","ssaQ":"1","ssaR":"1","ssaS":"1","ssaT":"1","ssaU":"1","ssaV":"1","ssaX":"1","sscA":"1","sscB":"1","sseA":"1","sseB":"1","sseC":"1","sseD":"1","sseE":"1","sseF":"1","sseG":"1","sseI/srfH":"1","sseJ":"1","sseK1":"1","sseL":"1","sspH2":"1","ssrA":"1","ssrB":"1","steA":"1","steB":"1","steC":"1","tlde1":"1","NUM_FOUND_VFs":"129","all_VFs":"STM0266avrAcsgAcsgBcsgCcsgDcsgEcsgFcsgGfimAfimCfimDfimFfimHfimIfimWfimYfimZfur hilAhilChilDiacPiagBinvAinvBinvC/sctNinvEinvFinvGinvHinvIinvJlpfAlpfBlpfClpfDlpfEmgtBmgtCmig-14mig-5misLorgA/sctKorgB/SctLorgCpefBpefCpefDphoPphoQpipBpipB2pmrApmrBprgHprgIprgJprgKratBrckrpoSshdAsicAsicPmgtCsifB sipA/sspAsipB/sspBsipC/sspCsipDslrPsodCIsopAsopB/sigDsopDpipBsopE2spaO/sctQspaPspaQspaRspaSspiC/ssaBsprBsptPspvBspvCspvDssaCssaDssaEssaGssaHssaIssaJssaKssaLssaMssaNssaOssaPssaQssaRssaSssaTssaUssaVssaXsscAsscBsseAsseCsseDsseEsseFsseGsseI/srfHsseJsseK1sseLsspH2ssrAssrBsteAsteBsteCtlde1","blaTEM-1":"0","blaTEM-135":"0","qnrB19":"0","sul2":"0","tet(A)":"0","NUM_FOUND_ARGs":"0","all_ARGs":"     ","Col(MP18)_1":"0","Col(pHAD28)_1":"0","Col156_1":"0","ColpVC_1":"0","IncFIB(S)_1":"1","IncFII(S)_1":"1","IncI1-I(Alpha)_1":"0","IncI2(Delta)_1":"0","IncX1_1":"0","IncX1_4":"0","NUM_FOUND_replicons":"2","all_replicons":"    IncFIB(S)_1IncFII(S)_1    ","gyrA (D87Y)":"0","gyrA (S83F)":"0","gyrA (S83Y)":"0","gyrB (S464Y)":"0","NUM_FOUND_point_mutations":"0","all_point_mutations":"    ","MST-42x1.0":"cluster_4","MST-69x1.0":"cluster_2","MST-116x1.0":"cluster_1","MST-149x1.0":"cluster_2","Collection Date":"ND","MST-5x1.0":"cluster_16"},"201006_3199":{"ID":"201006_3199","__Node":"201006_3199","__selected":false,"id":72,"source1":"Gallus gallus","source":"Gallus gallus meat","year":"2011","ST":"11","CS54":"1","SPI-1":"1","SPI-2":"1","SPI-3":"1","SPI-4":"1","SPI-5":"1","SPI-6":"1","SPI-9":"1","SPI-12":"1","SPI-14":"1","NUM_FOUND_SPIs":"10","all_SPIs":"CS54SPI-1SPI-2SPI-3SPI-4SPI-5SPI-6SPI-9SPI-12SPI-14","STM0266":"1","avrA":"1","csgA":"1","csgB":"1","csgC":"1","csgD":"1","csgE":"1","csgF":"1","csgG":"1","fimA":"1","fimC":"1","fimD":"1","fimF":"1","fimH":"1","fimI":"1","fimW":"1","fimY":"1","fimZ":"1","fur":"1","gogB":"0","hilA":"1","hilC":"1","hilD":"1","iacP":"1","iagB":"1","invA":"1","invB":"1","invC/sctN":"1","invE":"1","invF":"1","invG":"1","invH":"1","invI":"1","invJ":"1","lpfA":"1","lpfB":"1","lpfC":"1","lpfD":"1","lpfE":"1","mgtB":"1","mgtC":"1","mig-14":"1","mig-5":"1","misL":"1","orgA/sctK":"1","orgB/SctL":"1","orgC":"1","pefB":"1","pefC":"1","pefD":"1","phoP":"1","phoQ":"1","pipB":"1","pipB2":"1","pmrA":"1","pmrB":"1","prgH":"1","prgI":"1","prgJ":"1","prgK":"1","ratB":"1","rck":"1","rpoS":"1","shdA":"0","sicA":"1","sicP":"1","sifA":"1","sifB":"1","sinH":"0","sipA/sspA":"1","sipB/sspB":"1","sipC/sspC":"1","sipD":"1","slrP":"1","sodCI":"1","sopA":"1","sopB/sigD":"1","sopD":"1","sopD2":"1","sopE2":"1","spaO/sctQ":"1","spaP":"1","spaQ":"1","spaR":"1","spaS":"1","spiC/ssaB":"1","sprB":"1","sptP":"1","spvB":"1","spvC":"1","spvD":"1","ssaC":"1","ssaD":"1","ssaE":"1","ssaG":"1","ssaH":"1","ssaI":"1","ssaJ":"1","ssaK":"1","ssaL":"1","ssaM":"1","ssaN":"1","ssaO":"1","ssaP":"1","ssaQ":"1","ssaR":"1","ssaS":"1","ssaT":"1","ssaU":"1","ssaV":"1","ssaX":"1","sscA":"1","sscB":"1","sseA":"1","sseB":"1","sseC":"1","sseD":"1","sseE":"1","sseF":"1","sseG":"1","sseI/srfH":"1","sseJ":"1","sseK1":"1","sseL":"1","sspH2":"1","ssrA":"1","ssrB":"1","steA":"1","steB":"1","steC":"1","tlde1":"1","NUM_FOUND_VFs":"128","all_VFs":"STM0266avrAcsgAcsgBcsgCcsgDcsgEcsgFcsgGfimAfimCfimDfimFfimHfimIfimWfimYfimZfur hilAhilChilDiacPiagBinvAinvBinvC/sctNinvEinvFinvGinvHinvIinvJlpfAlpfBlpfClpfDlpfEmgtBmgtCmig-14mig-5misLorgA/sctKorgB/SctLorgCpefBpefCpefDphoPphoQpipBpipB2pmrApmrBprgHprgIprgJprgKratBrckrpoS sicAsicPmgtCsifB sipA/sspAsipB/sspBsipC/sspCsipDslrPsodCIsopAsopB/sigDsopDpipBsopE2spaO/sctQspaPspaQspaRspaSspiC/ssaBsprBsptPspvBspvCspvDssaCssaDssaEssaGssaHssaIssaJssaKssaLssaMssaNssaOssaPssaQssaRssaSssaTssaUssaVssaXsscAsscBsseAsseCsseDsseEsseFsseGsseI/srfHsseJsseK1sseLsspH2ssrAssrBsteAsteBsteCtlde1","blaTEM-1":"0","blaTEM-135":"0","qnrB19":"0","sul2":"0","tet(A)":"0","NUM_FOUND_ARGs":"0","all_ARGs":"     ","Col(MP18)_1":"0","Col(pHAD28)_1":"0","Col156_1":"0","ColpVC_1":"0","IncFIB(S)_1":"1","IncFII(S)_1":"1","IncI1-I(Alpha)_1":"0","IncI2(Delta)_1":"0","IncX1_1":"0","IncX1_4":"0","NUM_FOUND_replicons":"2","all_replicons":"    IncFIB(S)_1IncFII(S)_1    ","gyrA (D87Y)":"0","gyrA (S83F)":"0","gyrA (S83Y)":"0","gyrB (S464Y)":"0","NUM_FOUND_point_mutations":"0","all_point_mutations":"    ","MST-42x1.0":"cluster_4","MST-69x1.0":"cluster_2","MST-116x1.0":"cluster_1","MST-149x1.0":"cluster_2","Collection Date":"ND","MST-5x1.0":"cluster_16"},"_hypo_95":{"ID":"_hypo_95","__Node":"_hypo_95","Collection Date":"ND"},"201022_3241":{"ID":"201022_3241","__Node":"201022_3242","__selected":false,"id":73,"source1":"Gallus gallus","source":"Gallus gallus meat","year":"2010","ST":"11","CS54":"1","SPI-1":"1","SPI-2":"1","SPI-3":"1","SPI-4":"1","SPI-5":"1","SPI-6":"1","SPI-9":"1","SPI-12":"1","SPI-14":"1","NUM_FOUND_SPIs":"10","all_SPIs":"CS54SPI-1SPI-2SPI-3SPI-4SPI-5SPI-6SPI-9SPI-12SPI-14","STM0266":"1","avrA":"1","csgA":"1","csgB":"1","csgC":"1","csgD":"1","csgE":"1","csgF":"1","csgG":"1","fimA":"1","fimC":"1","fimD":"1","fimF":"1","fimH":"1","fimI":"1","fimW":"1","fimY":"1","fimZ":"1","fur":"1","gogB":"0","hilA":"1","hilC":"1","hilD":"1","iacP":"1","iagB":"1","invA":"1","invB":"1","invC/sctN":"1","invE":"1","invF":"1","invG":"1","invH":"1","invI":"1","invJ":"1","lpfA":"1","lpfB":"1","lpfC":"1","lpfD":"1","lpfE":"1","mgtB":"1","mgtC":"1","mig-14":"1","mig-5":"1","misL":"1","orgA/sctK":"1","orgB/SctL":"1","orgC":"1","pefB":"1","pefC":"1","pefD":"1","phoP":"1","phoQ":"1","pipB":"1","pipB2":"1","pmrA":"1","pmrB":"1","prgH":"1","prgI":"1","prgJ":"1","prgK":"1","ratB":"1","rck":"1","rpoS":"1","shdA":"0","sicA":"1","sicP":"1","sifA":"1","sifB":"1","sinH":"0","sipA/sspA":"1","sipB/sspB":"1","sipC/sspC":"1","sipD":"1","slrP":"1","sodCI":"1","sopA":"1","sopB/sigD":"1","sopD":"1","sopD2":"1","sopE2":"1","spaO/sctQ":"1","spaP":"1","spaQ":"1","spaR":"1","spaS":"1","spiC/ssaB":"1","sprB":"1","sptP":"1","spvB":"1","spvC":"1","spvD":"1","ssaC":"1","ssaD":"1","ssaE":"1","ssaG":"1","ssaH":"1","ssaI":"1","ssaJ":"1","ssaK":"1","ssaL":"1","ssaM":"1","ssaN":"1","ssaO":"1","ssaP":"1","ssaQ":"1","ssaR":"1","ssaS":"1","ssaT":"1","ssaU":"1","ssaV":"1","ssaX":"1","sscA":"1","sscB":"1","sseA":"1","sseB":"1","sseC":"1","sseD":"1","sseE":"1","sseF":"1","sseG":"1","sseI/srfH":"1","sseJ":"1","sseK1":"1","sseL":"1","sspH2":"1","ssrA":"1","ssrB":"1","steA":"1","steB":"1","steC":"1","tlde1":"1","NUM_FOUND_VFs":"128","all_VFs":"STM0266avrAcsgAcsgBcsgCcsgDcsgEcsgFcsgGfimAfimCfimDfimFfimHfimIfimWfimYfimZfur hilAhilChilDiacPiagBinvAinvBinvC/sctNinvEinvFinvGinvHinvIinvJlpfAlpfBlpfClpfDlpfEmgtBmgtCmig-14mig-5misLorgA/sctKorgB/SctLorgCpefBpefCpefDphoPphoQpipBpipB2pmrApmrBprgHprgIprgJprgKratBrckrpoS sicAsicPmgtCsifB sipA/sspAsipB/sspBsipC/sspCsipDslrPsodCIsopAsopB/sigDsopDpipBsopE2spaO/sctQspaPspaQspaRspaSspiC/ssaBsprBsptPspvBspvCspvDssaCssaDssaEssaGssaHssaIssaJssaKssaLssaMssaNssaOssaPssaQssaRssaSssaTssaUssaVssaXsscAsscBsseAsseCsseDsseEsseFsseGsseI/srfHsseJsseK1sseLsspH2ssrAssrBsteAsteBsteCtlde1","blaTEM-1":"0","blaTEM-135":"0","qnrB19":"0","sul2":"0","tet(A)":"0","NUM_FOUND_ARGs":"0","all_ARGs":"     ","Col(MP18)_1":"0","Col(pHAD28)_1":"0","Col156_1":"0","ColpVC_1":"0","IncFIB(S)_1":"1","IncFII(S)_1":"1","IncI1-I(Alpha)_1":"0","IncI2(Delta)_1":"0","IncX1_1":"0","IncX1_4":"0","NUM_FOUND_replicons":"2","all_replicons":"    IncFIB(S)_1IncFII(S)_1    ","gyrA (D87Y)":"0","gyrA (S83F)":"0","gyrA (S83Y)":"0","gyrB (S464Y)":"0","NUM_FOUND_point_mutations":"0","all_point_mutations":"    ","MST-42x1.0":"cluster_4","MST-69x1.0":"cluster_2","MST-116x1.0":"cluster_1","MST-149x1.0":"cluster_2","Collection Date":"ND","MST-5x1.0":"cluster_16"},"201022_3242":{"ID":"201022_3242","__Node":"201022_3242","__selected":false,"id":74,"source1":"Gallus gallus","source":"Gallus gallus breeding","year":"2010","ST":"11","CS54":"1","SPI-1":"1","SPI-2":"1","SPI-3":"1","SPI-4":"1","SPI-5":"1","SPI-6":"1","SPI-9":"1","SPI-12":"1","SPI-14":"1","NUM_FOUND_SPIs":"10","all_SPIs":"CS54SPI-1SPI-2SPI-3SPI-4SPI-5SPI-6SPI-9SPI-12SPI-14","STM0266":"1","avrA":"1","csgA":"1","csgB":"1","csgC":"1","csgD":"1","csgE":"1","csgF":"1","csgG":"1","fimA":"1","fimC":"1","fimD":"1","fimF":"1","fimH":"1","fimI":"1","fimW":"1","fimY":"1","fimZ":"1","fur":"1","gogB":"0","hilA":"1","hilC":"1","hilD":"1","iacP":"1","iagB":"1","invA":"1","invB":"1","invC/sctN":"1","invE":"1","invF":"1","invG":"1","invH":"1","invI":"1","invJ":"1","lpfA":"1","lpfB":"1","lpfC":"1","lpfD":"1","lpfE":"1","mgtB":"1","mgtC":"1","mig-14":"1","mig-5":"1","misL":"1","orgA/sctK":"1","orgB/SctL":"1","orgC":"1","pefB":"1","pefC":"1","pefD":"1","phoP":"1","phoQ":"1","pipB":"1","pipB2":"1","pmrA":"1","pmrB":"1","prgH":"1","prgI":"1","prgJ":"1","prgK":"1","ratB":"1","rck":"1","rpoS":"1","shdA":"1","sicA":"1","sicP":"1","sifA":"1","sifB":"1","sinH":"0","sipA/sspA":"1","sipB/sspB":"1","sipC/sspC":"1","sipD":"1","slrP":"1","sodCI":"1","sopA":"1","sopB/sigD":"1","sopD":"1","sopD2":"1","sopE2":"1","spaO/sctQ":"1","spaP":"1","spaQ":"1","spaR":"1","spaS":"1","spiC/ssaB":"1","sprB":"1","sptP":"1","spvB":"1","spvC":"1","spvD":"1","ssaC":"1","ssaD":"1","ssaE":"1","ssaG":"1","ssaH":"1","ssaI":"1","ssaJ":"1","ssaK":"1","ssaL":"1","ssaM":"1","ssaN":"1","ssaO":"1","ssaP":"1","ssaQ":"1","ssaR":"1","ssaS":"1","ssaT":"1","ssaU":"1","ssaV":"1","ssaX":"1","sscA":"1","sscB":"1","sseA":"1","sseB":"1","sseC":"1","sseD":"1","sseE":"1","sseF":"1","sseG":"1","sseI/srfH":"0","sseJ":"1","sseK1":"1","sseL":"1","sspH2":"1","ssrA":"1","ssrB":"1","steA":"1","steB":"1","steC":"1","tlde1":"1","NUM_FOUND_VFs":"128","all_VFs":"STM0266avrAcsgAcsgBcsgCcsgDcsgEcsgFcsgGfimAfimCfimDfimFfimHfimIfimWfimYfimZfur hilAhilChilDiacPiagBinvAinvBinvC/sctNinvEinvFinvGinvHinvIinvJlpfAlpfBlpfClpfDlpfEmgtBmgtCmig-14mig-5misLorgA/sctKorgB/SctLorgCpefBpefCpefDphoPphoQpipBpipB2pmrApmrBprgHprgIprgJprgKratBrckrpoSshdAsicAsicPmgtCsifB sipA/sspAsipB/sspBsipC/sspCsipDslrPsodCIsopAsopB/sigDsopDpipBsopE2spaO/sctQspaPspaQspaRspaSspiC/ssaBsprBsptPspvBspvCspvDssaCssaDssaEssaGssaHssaIssaJssaKssaLssaMssaNssaOssaPssaQssaRssaSssaTssaUssaVssaXsscAsscBsseAsseCsseDsseEsseFsseG sseJsseK1sseLsspH2ssrAssrBsteAsteBsteCtlde1","blaTEM-1":"0","blaTEM-135":"0","qnrB19":"0","sul2":"0","tet(A)":"0","NUM_FOUND_ARGs":"0","all_ARGs":"     ","Col(MP18)_1":"0","Col(pHAD28)_1":"0","Col156_1":"0","ColpVC_1":"0","IncFIB(S)_1":"1","IncFII(S)_1":"1","IncI1-I(Alpha)_1":"0","IncI2(Delta)_1":"0","IncX1_1":"0","IncX1_4":"0","NUM_FOUND_replicons":"2","all_replicons":"    IncFIB(S)_1IncFII(S)_1    ","gyrA (D87Y)":"0","gyrA (S83F)":"0","gyrA (S83Y)":"0","gyrB (S464Y)":"0","NUM_FOUND_point_mutations":"0","all_point_mutations":"    ","MST-42x1.0":"cluster_4","MST-69x1.0":"cluster_2","MST-116x1.0":"cluster_1","MST-149x1.0":"cluster_2","Collection Date":"ND","MST-5x1.0":"cluster_16"},"_hypo_98":{"ID":"_hypo_98","__Node":"_hypo_98","Collection Date":"ND"},"200703_2873":{"ID":"200703_2873","__Node":"200703_2873","__selected":false,"id":75,"source1":"Gallus gallus","source":"Gallus gallus breeding","year":"2019","ST":"11","CS54":"1","SPI-1":"1","SPI-2":"1","SPI-3":"1","SPI-4":"1","SPI-5":"1","SPI-6":"1","SPI-9":"1","SPI-12":"1","SPI-14":"1","NUM_FOUND_SPIs":"10","all_SPIs":"CS54SPI-1SPI-2SPI-3SPI-4SPI-5SPI-6SPI-9SPI-12SPI-14","STM0266":"1","avrA":"1","csgA":"1","csgB":"1","csgC":"1","csgD":"1","csgE":"1","csgF":"1","csgG":"1","fimA":"1","fimC":"1","fimD":"1","fimF":"1","fimH":"1","fimI":"1","fimW":"1","fimY":"1","fimZ":"1","fur":"1","gogB":"0","hilA":"1","hilC":"1","hilD":"1","iacP":"1","iagB":"1","invA":"1","invB":"1","invC/sctN":"1","invE":"1","invF":"1","invG":"1","invH":"1","invI":"1","invJ":"1","lpfA":"1","lpfB":"1","lpfC":"1","lpfD":"1","lpfE":"1","mgtB":"1","mgtC":"1","mig-14":"1","mig-5":"0","misL":"1","orgA/sctK":"1","orgB/SctL":"1","orgC":"1","pefB":"0","pefC":"0","pefD":"0","phoP":"1","phoQ":"1","pipB":"1","pipB2":"1","pmrA":"1","pmrB":"1","prgH":"1","prgI":"1","prgJ":"1","prgK":"1","ratB":"1","rck":"0","rpoS":"1","shdA":"0","sicA":"1","sicP":"1","sifA":"1","sifB":"1","sinH":"0","sipA/sspA":"1","sipB/sspB":"1","sipC/sspC":"1","sipD":"1","slrP":"1","sodCI":"1","sopA":"1","sopB/sigD":"1","sopD":"1","sopD2":"1","sopE2":"1","spaO/sctQ":"1","spaP":"1","spaQ":"1","spaR":"1","spaS":"1","spiC/ssaB":"1","sprB":"1","sptP":"1","spvB":"0","spvC":"0","spvD":"0","ssaC":"1","ssaD":"1","ssaE":"1","ssaG":"1","ssaH":"1","ssaI":"1","ssaJ":"1","ssaK":"1","ssaL":"1","ssaM":"1","ssaN":"1","ssaO":"1","ssaP":"1","ssaQ":"1","ssaR":"1","ssaS":"1","ssaT":"1","ssaU":"1","ssaV":"1","ssaX":"1","sscA":"1","sscB":"1","sseA":"1","sseB":"1","sseC":"1","sseD":"1","sseE":"1","sseF":"1","sseG":"1","sseI/srfH":"1","sseJ":"1","sseK1":"1","sseL":"1","sspH2":"1","ssrA":"1","ssrB":"1","steA":"1","steB":"1","steC":"1","tlde1":"1","NUM_FOUND_VFs":"120","all_VFs":"STM0266avrAcsgAcsgBcsgCcsgDcsgEcsgFcsgGfimAfimCfimDfimFfimHfimIfimWfimYfimZfur hilAhilChilDiacPiagBinvAinvBinvC/sctNinvEinvFinvGinvHinvIinvJlpfAlpfBlpfClpfDlpfEmgtBmgtCmig-14 misLorgA/sctKorgB/SctLorgC   phoPphoQpipBpipB2pmrApmrBprgHprgIprgJprgKratB rpoS sicAsicPmgtCsifB sipA/sspAsipB/sspBsipC/sspCsipDslrPsodCIsopAsopB/sigDsopDpipBsopE2spaO/sctQspaPspaQspaRspaSspiC/ssaBsprBsptP   ssaCssaDssaEssaGssaHssaIssaJssaKssaLssaMssaNssaOssaPssaQssaRssaSssaTssaUssaVssaXsscAsscBsseAsseCsseDsseEsseFsseGsseI/srfHsseJsseK1sseLsspH2ssrAssrBsteAsteBsteCtlde1","blaTEM-1":"0","blaTEM-135":"0","qnrB19":"0","sul2":"0","tet(A)":"0","NUM_FOUND_ARGs":"0","all_ARGs":"     ","Col(MP18)_1":"0","Col(pHAD28)_1":"0","Col156_1":"0","ColpVC_1":"0","IncFIB(S)_1":"0","IncFII(S)_1":"0","IncI1-I(Alpha)_1":"0","IncI2(Delta)_1":"0","IncX1_1":"0","IncX1_4":"0","NUM_FOUND_replicons":"0","all_replicons":"          ","gyrA (D87Y)":"0","gyrA (S83F)":"0","gyrA (S83Y)":"0","gyrB (S464Y)":"0","NUM_FOUND_point_mutations":"0","all_point_mutations":"    ","MST-42x1.0":"cluster_1","MST-69x1.0":"cluster_1","MST-116x1.0":"cluster_3","MST-149x1.0":"cluster_1","Collection Date":"ND","MST-5x1.0":"cluster_10"},"201006_3196":{"ID":"201006_3196","__Node":"201006_3196","__selected":false,"id":76,"source1":"Gallus gallus","source":"Gallus gallus breeding","year":"2011","ST":"11","CS54":"1","SPI-1":"1","SPI-2":"1","SPI-3":"1","SPI-4":"1","SPI-5":"1","SPI-6":"1","SPI-9":"1","SPI-12":"1","SPI-14":"1","NUM_FOUND_SPIs":"10","all_SPIs":"CS54SPI-1SPI-2SPI-3SPI-4SPI-5SPI-6SPI-9SPI-12SPI-14","STM0266":"1","avrA":"1","csgA":"1","csgB":"1","csgC":"1","csgD":"1","csgE":"1","csgF":"1","csgG":"1","fimA":"1","fimC":"1","fimD":"1","fimF":"1","fimH":"1","fimI":"1","fimW":"1","fimY":"1","fimZ":"1","fur":"1","gogB":"0","hilA":"1","hilC":"1","hilD":"1","iacP":"1","iagB":"1","invA":"1","invB":"1","invC/sctN":"1","invE":"1","invF":"1","invG":"1","invH":"1","invI":"1","invJ":"1","lpfA":"1","lpfB":"1","lpfC":"1","lpfD":"1","lpfE":"1","mgtB":"1","mgtC":"1","mig-14":"1","mig-5":"0","misL":"1","orgA/sctK":"1","orgB/SctL":"1","orgC":"1","pefB":"0","pefC":"0","pefD":"0","phoP":"1","phoQ":"1","pipB":"1","pipB2":"1","pmrA":"1","pmrB":"1","prgH":"1","prgI":"1","prgJ":"1","prgK":"1","ratB":"1","rck":"0","rpoS":"1","shdA":"1","sicA":"1","sicP":"1","sifA":"1","sifB":"1","sinH":"0","sipA/sspA":"1","sipB/sspB":"1","sipC/sspC":"1","sipD":"1","slrP":"1","sodCI":"1","sopA":"1","sopB/sigD":"1","sopD":"1","sopD2":"1","sopE2":"1","spaO/sctQ":"1","spaP":"1","spaQ":"1","spaR":"1","spaS":"1","spiC/ssaB":"1","sprB":"1","sptP":"1","spvB":"0","spvC":"0","spvD":"0","ssaC":"1","ssaD":"1","ssaE":"1","ssaG":"1","ssaH":"1","ssaI":"1","ssaJ":"1","ssaK":"1","ssaL":"1","ssaM":"1","ssaN":"1","ssaO":"1","ssaP":"1","ssaQ":"1","ssaR":"1","ssaS":"1","ssaT":"1","ssaU":"1","ssaV":"1","ssaX":"1","sscA":"1","sscB":"1","sseA":"1","sseB":"1","sseC":"1","sseD":"1","sseE":"1","sseF":"1","sseG":"1","sseI/srfH":"1","sseJ":"1","sseK1":"1","sseL":"1","sspH2":"1","ssrA":"1","ssrB":"1","steA":"1","steB":"1","steC":"1","tlde1":"1","NUM_FOUND_VFs":"121","all_VFs":"STM0266avrAcsgAcsgBcsgCcsgDcsgEcsgFcsgGfimAfimCfimDfimFfimHfimIfimWfimYfimZfur hilAhilChilDiacPiagBinvAinvBinvC/sctNinvEinvFinvGinvHinvIinvJlpfAlpfBlpfClpfDlpfEmgtBmgtCmig-14 misLorgA/sctKorgB/SctLorgC   phoPphoQpipBpipB2pmrApmrBprgHprgIprgJprgKratB rpoSshdAsicAsicPmgtCsifB sipA/sspAsipB/sspBsipC/sspCsipDslrPsodCIsopAsopB/sigDsopDpipBsopE2spaO/sctQspaPspaQspaRspaSspiC/ssaBsprBsptP   ssaCssaDssaEssaGssaHssaIssaJssaKssaLssaMssaNssaOssaPssaQssaRssaSssaTssaUssaVssaXsscAsscBsseAsseCsseDsseEsseFsseGsseI/srfHsseJsseK1sseLsspH2ssrAssrBsteAsteBsteCtlde1","blaTEM-1":"0","blaTEM-135":"0","qnrB19":"0","sul2":"0","tet(A)":"0","NUM_FOUND_ARGs":"0","all_ARGs":"     ","Col(MP18)_1":"0","Col(pHAD28)_1":"0","Col156_1":"0","ColpVC_1":"0","IncFIB(S)_1":"0","IncFII(S)_1":"0","IncI1-I(Alpha)_1":"0","IncI2(Delta)_1":"0","IncX1_1":"0","IncX1_4":"0","NUM_FOUND_replicons":"0","all_replicons":"          ","gyrA (D87Y)":"0","gyrA (S83F)":"0","gyrA (S83Y)":"0","gyrB (S464Y)":"0","NUM_FOUND_point_mutations":"0","all_point_mutations":"    ","MST-42x1.0":"cluster_1","MST-69x1.0":"cluster_1","MST-116x1.0":"cluster_3","MST-149x1.0":"cluster_1","Collection Date":"ND","MST-5x1.0":"cluster_10"},"200709_2906":{"ID":"200709_2906","__Node":"200709_2906","__selected":false,"id":77,"source1":"Gallus gallus","source":"Gallus gallus breeding","year":"2018","ST":"11","CS54":"1","SPI-1":"1","SPI-2":"1","SPI-3":"1","SPI-4":"1","SPI-5":"1","SPI-6":"1","SPI-9":"1","SPI-12":"1","SPI-14":"1","NUM_FOUND_SPIs":"10","all_SPIs":"CS54SPI-1SPI-2SPI-3SPI-4SPI-5SPI-6SPI-9SPI-12SPI-14","STM0266":"1","avrA":"1","csgA":"1","csgB":"1","csgC":"1","csgD":"1","csgE":"1","csgF":"1","csgG":"1","fimA":"1","fimC":"1","fimD":"1","fimF":"1","fimH":"1","fimI":"1","fimW":"1","fimY":"1","fimZ":"1","fur":"1","gogB":"0","hilA":"1","hilC":"1","hilD":"1","iacP":"1","iagB":"1","invA":"1","invB":"1","invC/sctN":"1","invE":"1","invF":"1","invG":"1","invH":"1","invI":"1","invJ":"1","lpfA":"1","lpfB":"1","lpfC":"1","lpfD":"1","lpfE":"1","mgtB":"1","mgtC":"1","mig-14":"1","mig-5":"0","misL":"1","orgA/sctK":"1","orgB/SctL":"1","orgC":"1","pefB":"0","pefC":"0","pefD":"0","phoP":"1","phoQ":"1","pipB":"1","pipB2":"1","pmrA":"1","pmrB":"1","prgH":"1","prgI":"1","prgJ":"1","prgK":"1","ratB":"1","rck":"0","rpoS":"1","shdA":"0","sicA":"1","sicP":"1","sifA":"1","sifB":"1","sinH":"0","sipA/sspA":"1","sipB/sspB":"1","sipC/sspC":"1","sipD":"1","slrP":"1","sodCI":"1","sopA":"1","sopB/sigD":"1","sopD":"1","sopD2":"1","sopE2":"1","spaO/sctQ":"1","spaP":"1","spaQ":"1","spaR":"1","spaS":"1","spiC/ssaB":"1","sprB":"1","sptP":"1","spvB":"0","spvC":"0","spvD":"0","ssaC":"1","ssaD":"1","ssaE":"1","ssaG":"1","ssaH":"1","ssaI":"1","ssaJ":"1","ssaK":"1","ssaL":"1","ssaM":"1","ssaN":"1","ssaO":"1","ssaP":"1","ssaQ":"1","ssaR":"1","ssaS":"1","ssaT":"1","ssaU":"1","ssaV":"1","ssaX":"1","sscA":"1","sscB":"1","sseA":"1","sseB":"1","sseC":"1","sseD":"1","sseE":"1","sseF":"1","sseG":"1","sseI/srfH":"1","sseJ":"1","sseK1":"1","sseL":"1","sspH2":"1","ssrA":"1","ssrB":"1","steA":"1","steB":"1","steC":"1","tlde1":"1","NUM_FOUND_VFs":"120","all_VFs":"STM0266avrAcsgAcsgBcsgCcsgDcsgEcsgFcsgGfimAfimCfimDfimFfimHfimIfimWfimYfimZfur hilAhilChilDiacPiagBinvAinvBinvC/sctNinvEinvFinvGinvHinvIinvJlpfAlpfBlpfClpfDlpfEmgtBmgtCmig-14 misLorgA/sctKorgB/SctLorgC   phoPphoQpipBpipB2pmrApmrBprgHprgIprgJprgKratB rpoS sicAsicPmgtCsifB sipA/sspAsipB/sspBsipC/sspCsipDslrPsodCIsopAsopB/sigDsopDpipBsopE2spaO/sctQspaPspaQspaRspaSspiC/ssaBsprBsptP   ssaCssaDssaEssaGssaHssaIssaJssaKssaLssaMssaNssaOssaPssaQssaRssaSssaTssaUssaVssaXsscAsscBsseAsseCsseDsseEsseFsseGsseI/srfHsseJsseK1sseLsspH2ssrAssrBsteAsteBsteCtlde1","blaTEM-1":"0","blaTEM-135":"0","qnrB19":"0","sul2":"0","tet(A)":"0","NUM_FOUND_ARGs":"0","all_ARGs":"     ","Col(MP18)_1":"0","Col(pHAD28)_1":"0","Col156_1":"0","ColpVC_1":"0","IncFIB(S)_1":"0","IncFII(S)_1":"0","IncI1-I(Alpha)_1":"0","IncI2(Delta)_1":"0","IncX1_1":"0","IncX1_4":"0","NUM_FOUND_replicons":"0","all_replicons":"          ","gyrA (D87Y)":"0","gyrA (S83F)":"0","gyrA (S83Y)":"0","gyrB (S464Y)":"0","NUM_FOUND_point_mutations":"0","all_point_mutations":"    ","MST-42x1.0":"cluster_1","MST-69x1.0":"cluster_1","MST-116x1.0":"cluster_3","MST-149x1.0":"cluster_1","Collection Date":"ND","MST-5x1.0":"cluster_10"},"201106_3272":{"ID":"201106_3272","__Node":"201106_3272","__selected":false,"id":78,"source1":"Gallus gallus","source":"Gallus gallus eggs","year":"2009","ST":"11","CS54":"1","SPI-1":"1","SPI-2":"1","SPI-3":"1","SPI-4":"1","SPI-5":"1","SPI-6":"1","SPI-9":"1","SPI-12":"1","SPI-14":"1","NUM_FOUND_SPIs":"10","all_SPIs":"CS54SPI-1SPI-2SPI-3SPI-4SPI-5SPI-6SPI-9SPI-12SPI-14","STM0266":"1","avrA":"1","csgA":"1","csgB":"1","csgC":"1","csgD":"1","csgE":"1","csgF":"1","csgG":"1","fimA":"1","fimC":"1","fimD":"1","fimF":"1","fimH":"1","fimI":"1","fimW":"1","fimY":"1","fimZ":"1","fur":"1","gogB":"0","hilA":"1","hilC":"1","hilD":"1","iacP":"1","iagB":"1","invA":"1","invB":"1","invC/sctN":"1","invE":"1","invF":"1","invG":"1","invH":"1","invI":"1","invJ":"1","lpfA":"1","lpfB":"1","lpfC":"1","lpfD":"1","lpfE":"1","mgtB":"1","mgtC":"1","mig-14":"1","mig-5":"1","misL":"1","orgA/sctK":"1","orgB/SctL":"1","orgC":"1","pefB":"1","pefC":"1","pefD":"1","phoP":"1","phoQ":"1","pipB":"1","pipB2":"1","pmrA":"1","pmrB":"1","prgH":"1","prgI":"1","prgJ":"1","prgK":"1","ratB":"1","rck":"1","rpoS":"0","shdA":"1","sicA":"1","sicP":"1","sifA":"1","sifB":"1","sinH":"0","sipA/sspA":"1","sipB/sspB":"1","sipC/sspC":"1","sipD":"1","slrP":"1","sodCI":"1","sopA":"1","sopB/sigD":"1","sopD":"1","sopD2":"1","sopE2":"1","spaO/sctQ":"1","spaP":"1","spaQ":"1","spaR":"1","spaS":"1","spiC/ssaB":"1","sprB":"1","sptP":"1","spvB":"1","spvC":"1","spvD":"1","ssaC":"1","ssaD":"1","ssaE":"1","ssaG":"1","ssaH":"1","ssaI":"1","ssaJ":"1","ssaK":"1","ssaL":"1","ssaM":"1","ssaN":"1","ssaO":"1","ssaP":"1","ssaQ":"1","ssaR":"1","ssaS":"1","ssaT":"1","ssaU":"1","ssaV":"1","ssaX":"1","sscA":"1","sscB":"1","sseA":"1","sseB":"1","sseC":"1","sseD":"1","sseE":"1","sseF":"1","sseG":"1","sseI/srfH":"1","sseJ":"1","sseK1":"1","sseL":"1","sspH2":"1","ssrA":"1","ssrB":"1","steA":"1","steB":"1","steC":"1","tlde1":"1","NUM_FOUND_VFs":"128","all_VFs":"STM0266avrAcsgAcsgBcsgCcsgDcsgEcsgFcsgGfimAfimCfimDfimFfimHfimIfimWfimYfimZfur hilAhilChilDiacPiagBinvAinvBinvC/sctNinvEinvFinvGinvHinvIinvJlpfAlpfBlpfClpfDlpfEmgtBmgtCmig-14mig-5misLorgA/sctKorgB/SctLorgCpefBpefCpefDphoPphoQpipBpipB2pmrApmrBprgHprgIprgJprgKratBrck shdAsicAsicPmgtCsifB sipA/sspAsipB/sspBsipC/sspCsipDslrPsodCIsopAsopB/sigDsopDpipBsopE2spaO/sctQspaPspaQspaRspaSspiC/ssaBsprBsptPspvBspvCspvDssaCssaDssaEssaGssaHssaIssaJssaKssaLssaMssaNssaOssaPssaQssaRssaSssaTssaUssaVssaXsscAsscBsseAsseCsseDsseEsseFsseGsseI/srfHsseJsseK1sseLsspH2ssrAssrBsteAsteBsteCtlde1","blaTEM-1":"0","blaTEM-135":"0","qnrB19":"0","sul2":"0","tet(A)":"0","NUM_FOUND_ARGs":"0","all_ARGs":"     ","Col(MP18)_1":"0","Col(pHAD28)_1":"0","Col156_1":"0","ColpVC_1":"0","IncFIB(S)_1":"1","IncFII(S)_1":"1","IncI1-I(Alpha)_1":"0","IncI2(Delta)_1":"0","IncX1_1":"0","IncX1_4":"0","NUM_FOUND_replicons":"2","all_replicons":"    IncFIB(S)_1IncFII(S)_1    ","gyrA (D87Y)":"0","gyrA (S83F)":"0","gyrA (S83Y)":"0","gyrB (S464Y)":"0","NUM_FOUND_point_mutations":"0","all_point_mutations":"    ","MST-42x1.0":"singleton_2","MST-69x1.0":"cluster_3","MST-116x1.0":"cluster_3","MST-149x1.0":"cluster_1","Collection Date":"ND","MST-5x1.0":"singleton_95"},"200730_3007":{"ID":"200730_3007","__Node":"200730_3007","__selected":false,"id":79,"source1":"Gallus gallus","source":"Gallus gallus breeding","year":"2015","ST":"11","CS54":"1","SPI-1":"1","SPI-2":"1","SPI-3":"1","SPI-4":"1","SPI-5":"1","SPI-6":"1","SPI-9":"1","SPI-12":"1","SPI-14":"1","NUM_FOUND_SPIs":"10","all_SPIs":"CS54SPI-1SPI-2SPI-3SPI-4SPI-5SPI-6SPI-9SPI-12SPI-14","STM0266":"1","avrA":"1","csgA":"1","csgB":"1","csgC":"1","csgD":"1","csgE":"1","csgF":"1","csgG":"1","fimA":"1","fimC":"1","fimD":"1","fimF":"1","fimH":"1","fimI":"1","fimW":"1","fimY":"1","fimZ":"1","fur":"1","gogB":"0","hilA":"1","hilC":"1","hilD":"1","iacP":"1","iagB":"1","invA":"1","invB":"1","invC/sctN":"1","invE":"1","invF":"1","invG":"1","invH":"1","invI":"1","invJ":"1","lpfA":"1","lpfB":"1","lpfC":"1","lpfD":"1","lpfE":"1","mgtB":"1","mgtC":"1","mig-14":"1","mig-5":"1","misL":"1","orgA/sctK":"1","orgB/SctL":"1","orgC":"1","pefB":"1","pefC":"1","pefD":"1","phoP":"1","phoQ":"1","pipB":"1","pipB2":"1","pmrA":"1","pmrB":"1","prgH":"1","prgI":"1","prgJ":"1","prgK":"1","ratB":"1","rck":"1","rpoS":"1","shdA":"0","sicA":"1","sicP":"1","sifA":"1","sifB":"1","sinH":"0","sipA/sspA":"1","sipB/sspB":"1","sipC/sspC":"1","sipD":"1","slrP":"1","sodCI":"1","sopA":"1","sopB/sigD":"1","sopD":"1","sopD2":"1","sopE2":"1","spaO/sctQ":"1","spaP":"1","spaQ":"1","spaR":"1","spaS":"1","spiC/ssaB":"1","sprB":"1","sptP":"1","spvB":"1","spvC":"1","spvD":"1","ssaC":"1","ssaD":"1","ssaE":"1","ssaG":"1","ssaH":"1","ssaI":"1","ssaJ":"1","ssaK":"1","ssaL":"1","ssaM":"1","ssaN":"1","ssaO":"1","ssaP":"1","ssaQ":"1","ssaR":"1","ssaS":"1","ssaT":"1","ssaU":"1","ssaV":"1","ssaX":"1","sscA":"1","sscB":"1","sseA":"1","sseB":"1","sseC":"1","sseD":"1","sseE":"1","sseF":"1","sseG":"1","sseI/srfH":"1","sseJ":"1","sseK1":"1","sseL":"1","sspH2":"1","ssrA":"1","ssrB":"1","steA":"1","steB":"1","steC":"1","tlde1":"1","NUM_FOUND_VFs":"128","all_VFs":"STM0266avrAcsgAcsgBcsgCcsgDcsgEcsgFcsgGfimAfimCfimDfimFfimHfimIfimWfimYfimZfur hilAhilChilDiacPiagBinvAinvBinvC/sctNinvEinvFinvGinvHinvIinvJlpfAlpfBlpfClpfDlpfEmgtBmgtCmig-14mig-5misLorgA/sctKorgB/SctLorgCpefBpefCpefDphoPphoQpipBpipB2pmrApmrBprgHprgIprgJprgKratBrckrpoS sicAsicPmgtCsifB sipA/sspAsipB/sspBsipC/sspCsipDslrPsodCIsopAsopB/sigDsopDpipBsopE2spaO/sctQspaPspaQspaRspaSspiC/ssaBsprBsptPspvBspvCspvDssaCssaDssaEssaGssaHssaIssaJssaKssaLssaMssaNssaOssaPssaQssaRssaSssaTssaUssaVssaXsscAsscBsseAsseCsseDsseEsseFsseGsseI/srfHsseJsseK1sseLsspH2ssrAssrBsteAsteBsteCtlde1","blaTEM-1":"0","blaTEM-135":"0","qnrB19":"0","sul2":"0","tet(A)":"0","NUM_FOUND_ARGs":"0","all_ARGs":"     ","Col(MP18)_1":"0","Col(pHAD28)_1":"0","Col156_1":"0","ColpVC_1":"0","IncFIB(S)_1":"1","IncFII(S)_1":"1","IncI1-I(Alpha)_1":"0","IncI2(Delta)_1":"0","IncX1_1":"0","IncX1_4":"0","NUM_FOUND_replicons":"2","all_replicons":"    IncFIB(S)_1IncFII(S)_1    ","gyrA (D87Y)":"0","gyrA (S83F)":"0","gyrA (S83Y)":"0","gyrB (S464Y)":"0","NUM_FOUND_point_mutations":"0","all_point_mutations":"    ","MST-42x1.0":"cluster_5","MST-69x1.0":"cluster_3","MST-116x1.0":"cluster_3","MST-149x1.0":"cluster_1","Collection Date":"ND","MST-5x1.0":"singleton_88"},"201013_3221":{"ID":"201013_3221","__Node":"201013_3221","__selected":false,"id":80,"source1":"Gallus gallus","source":"Gallus gallus laying","year":"2010","ST":"11","CS54":"1","SPI-1":"1","SPI-2":"1","SPI-3":"1","SPI-4":"1","SPI-5":"1","SPI-6":"1","SPI-9":"1","SPI-12":"1","SPI-14":"1","NUM_FOUND_SPIs":"10","all_SPIs":"CS54SPI-1SPI-2SPI-3SPI-4SPI-5SPI-6SPI-9SPI-12SPI-14","STM0266":"1","avrA":"1","csgA":"1","csgB":"1","csgC":"1","csgD":"1","csgE":"1","csgF":"1","csgG":"1","fimA":"1","fimC":"1","fimD":"1","fimF":"1","fimH":"1","fimI":"1","fimW":"1","fimY":"1","fimZ":"1","fur":"1","gogB":"0","hilA":"1","hilC":"1","hilD":"1","iacP":"1","iagB":"1","invA":"1","invB":"1","invC/sctN":"1","invE":"1","invF":"1","invG":"1","invH":"1","invI":"1","invJ":"1","lpfA":"1","lpfB":"1","lpfC":"1","lpfD":"1","lpfE":"1","mgtB":"1","mgtC":"1","mig-14":"1","mig-5":"0","misL":"1","orgA/sctK":"1","orgB/SctL":"1","orgC":"1","pefB":"0","pefC":"0","pefD":"0","phoP":"1","phoQ":"1","pipB":"1","pipB2":"1","pmrA":"1","pmrB":"1","prgH":"1","prgI":"1","prgJ":"1","prgK":"1","ratB":"1","rck":"0","rpoS":"1","shdA":"0","sicA":"1","sicP":"1","sifA":"1","sifB":"1","sinH":"0","sipA/sspA":"1","sipB/sspB":"1","sipC/sspC":"1","sipD":"1","slrP":"1","sodCI":"1","sopA":"1","sopB/sigD":"1","sopD":"1","sopD2":"1","sopE2":"1","spaO/sctQ":"1","spaP":"1","spaQ":"1","spaR":"1","spaS":"1","spiC/ssaB":"1","sprB":"1","sptP":"1","spvB":"0","spvC":"0","spvD":"0","ssaC":"1","ssaD":"1","ssaE":"1","ssaG":"1","ssaH":"1","ssaI":"1","ssaJ":"1","ssaK":"1","ssaL":"1","ssaM":"1","ssaN":"1","ssaO":"1","ssaP":"1","ssaQ":"1","ssaR":"1","ssaS":"1","ssaT":"1","ssaU":"1","ssaV":"1","ssaX":"1","sscA":"1","sscB":"1","sseA":"1","sseB":"1","sseC":"1","sseD":"1","sseE":"1","sseF":"1","sseG":"1","sseI/srfH":"1","sseJ":"1","sseK1":"1","sseL":"1","sspH2":"1","ssrA":"1","ssrB":"1","steA":"1","steB":"1","steC":"1","tlde1":"1","NUM_FOUND_VFs":"120","all_VFs":"STM0266avrAcsgAcsgBcsgCcsgDcsgEcsgFcsgGfimAfimCfimDfimFfimHfimIfimWfimYfimZfur hilAhilChilDiacPiagBinvAinvBinvC/sctNinvEinvFinvGinvHinvIinvJlpfAlpfBlpfClpfDlpfEmgtBmgtCmig-14 misLorgA/sctKorgB/SctLorgC   phoPphoQpipBpipB2pmrApmrBprgHprgIprgJprgKratB rpoS sicAsicPmgtCsifB sipA/sspAsipB/sspBsipC/sspCsipDslrPsodCIsopAsopB/sigDsopDpipBsopE2spaO/sctQspaPspaQspaRspaSspiC/ssaBsprBsptP   ssaCssaDssaEssaGssaHssaIssaJssaKssaLssaMssaNssaOssaPssaQssaRssaSssaTssaUssaVssaXsscAsscBsseAsseCsseDsseEsseFsseGsseI/srfHsseJsseK1sseLsspH2ssrAssrBsteAsteBsteCtlde1","blaTEM-1":"0","blaTEM-135":"0","qnrB19":"0","sul2":"0","tet(A)":"0","NUM_FOUND_ARGs":"0","all_ARGs":"     ","Col(MP18)_1":"0","Col(pHAD28)_1":"0","Col156_1":"0","ColpVC_1":"0","IncFIB(S)_1":"0","IncFII(S)_1":"0","IncI1-I(Alpha)_1":"0","IncI2(Delta)_1":"0","IncX1_1":"0","IncX1_4":"0","NUM_FOUND_replicons":"0","all_replicons":"          ","gyrA (D87Y)":"0","gyrA (S83F)":"1","gyrA (S83Y)":"0","gyrB (S464Y)":"0","NUM_FOUND_point_mutations":"1","all_point_mutations":" gyrA (S83F)  ","MST-42x1.0":"cluster_5","MST-69x1.0":"cluster_3","MST-116x1.0":"cluster_3","MST-149x1.0":"cluster_1","Collection Date":"ND","MST-5x1.0":"singleton_90"},"_hypo_105":{"ID":"_hypo_105","__Node":"_hypo_105","Collection Date":"ND"},"SAL_AB5989":{"ID":"SAL_AB5989","__Node":"SAL_AB5989","__selected":false,"id":81,"source1":"Human","source":"Human","year":"2013","ST":"11","CS54":"1","SPI-1":"1","SPI-2":"1","SPI-3":"1","SPI-4":"1","SPI-5":"1","SPI-6":"1","SPI-9":"1","SPI-12":"1","SPI-14":"1","NUM_FOUND_SPIs":"10","all_SPIs":"CS54SPI-1SPI-2SPI-3SPI-4SPI-5SPI-6SPI-9SPI-12SPI-14","STM0266":"1","avrA":"1","csgA":"1","csgB":"1","csgC":"1","csgD":"1","csgE":"1","csgF":"1","csgG":"1","fimA":"1","fimC":"1","fimD":"1","fimF":"1","fimH":"1","fimI":"1","fimW":"1","fimY":"1","fimZ":"1","fur":"1","gogB":"0","hilA":"1","hilC":"1","hilD":"1","iacP":"1","iagB":"1","invA":"1","invB":"1","invC/sctN":"1","invE":"1","invF":"1","invG":"1","invH":"1","invI":"1","invJ":"1","lpfA":"1","lpfB":"1","lpfC":"1","lpfD":"1","lpfE":"1","mgtB":"1","mgtC":"1","mig-14":"1","mig-5":"1","misL":"1","orgA/sctK":"1","orgB/SctL":"1","orgC":"1","pefB":"1","pefC":"1","pefD":"1","phoP":"1","phoQ":"1","pipB":"1","pipB2":"1","pmrA":"1","pmrB":"1","prgH":"1","prgI":"1","prgJ":"1","prgK":"1","ratB":"1","rck":"1","rpoS":"1","shdA":"1","sicA":"1","sicP":"1","sifA":"1","sifB":"1","sinH":"0","sipA/sspA":"1","sipB/sspB":"1","sipC/sspC":"1","sipD":"1","slrP":"1","sodCI":"1","sopA":"1","sopB/sigD":"1","sopD":"1","sopD2":"1","sopE2":"1","spaO/sctQ":"1","spaP":"1","spaQ":"1","spaR":"1","spaS":"1","spiC/ssaB":"1","sprB":"1","sptP":"1","spvB":"1","spvC":"1","spvD":"1","ssaC":"1","ssaD":"1","ssaE":"1","ssaG":"1","ssaH":"1","ssaI":"1","ssaJ":"1","ssaK":"1","ssaL":"1","ssaM":"1","ssaN":"1","ssaO":"1","ssaP":"1","ssaQ":"1","ssaR":"1","ssaS":"1","ssaT":"1","ssaU":"1","ssaV":"1","ssaX":"1","sscA":"1","sscB":"1","sseA":"1","sseB":"1","sseC":"1","sseD":"1","sseE":"1","sseF":"1","sseG":"1","sseI/srfH":"0","sseJ":"1","sseK1":"1","sseL":"1","sspH2":"1","ssrA":"1","ssrB":"1","steA":"1","steB":"1","steC":"1","tlde1":"1","NUM_FOUND_VFs":"128","all_VFs":"STM0266avrAcsgAcsgBcsgCcsgDcsgEcsgFcsgGfimAfimCfimDfimFfimHfimIfimWfimYfimZfur hilAhilChilDiacPiagBinvAinvBinvC/sctNinvEinvFinvGinvHinvIinvJlpfAlpfBlpfClpfDlpfEmgtBmgtCmig-14mig-5misLorgA/sctKorgB/SctLorgCpefBpefCpefDphoPphoQpipBpipB2pmrApmrBprgHprgIprgJprgKratBrckrpoSshdAsicAsicPmgtCsifB sipA/sspAsipB/sspBsipC/sspCsipDslrPsodCIsopAsopB/sigDsopDpipBsopE2spaO/sctQspaPspaQspaRspaSspiC/ssaBsprBsptPspvBspvCspvDssaCssaDssaEssaGssaHssaIssaJssaKssaLssaMssaNssaOssaPssaQssaRssaSssaTssaUssaVssaXsscAsscBsseAsseCsseDsseEsseFsseG sseJsseK1sseLsspH2ssrAssrBsteAsteBsteCtlde1","blaTEM-1":"0","blaTEM-135":"0","qnrB19":"0","sul2":"0","tet(A)":"0","NUM_FOUND_ARGs":"0","all_ARGs":"     ","Col(MP18)_1":"0","Col(pHAD28)_1":"0","Col156_1":"0","ColpVC_1":"0","IncFIB(S)_1":"1","IncFII(S)_1":"1","IncI1-I(Alpha)_1":"0","IncI2(Delta)_1":"0","IncX1_1":"0","IncX1_4":"0","NUM_FOUND_replicons":"2","all_replicons":"    IncFIB(S)_1IncFII(S)_1    ","gyrA (D87Y)":"0","gyrA (S83F)":"0","gyrA (S83Y)":"0","gyrB (S464Y)":"0","NUM_FOUND_point_mutations":"0","all_point_mutations":"    ","MST-42x1.0":"cluster_5","MST-69x1.0":"cluster_3","MST-116x1.0":"cluster_3","MST-149x1.0":"cluster_1","Collection Date":"ND","MST-5x1.0":"singleton_87"},"201113_3306":{"ID":"201113_3306","__Node":"201113_3306","__selected":false,"id":82,"source1":"Gallus gallus","source":"Gallus gallus meat","year":"2008","ST":"11","CS54":"1","SPI-1":"1","SPI-2":"1","SPI-3":"1","SPI-4":"1","SPI-5":"1","SPI-6":"1","SPI-9":"1","SPI-12":"1","SPI-14":"1","NUM_FOUND_SPIs":"10","all_SPIs":"CS54SPI-1SPI-2SPI-3SPI-4SPI-5SPI-6SPI-9SPI-12SPI-14","STM0266":"1","avrA":"1","csgA":"1","csgB":"1","csgC":"1","csgD":"1","csgE":"1","csgF":"1","csgG":"1","fimA":"1","fimC":"1","fimD":"1","fimF":"1","fimH":"1","fimI":"1","fimW":"1","fimY":"1","fimZ":"1","fur":"1","gogB":"0","hilA":"1","hilC":"1","hilD":"1","iacP":"1","iagB":"1","invA":"1","invB":"1","invC/sctN":"1","invE":"1","invF":"1","invG":"1","invH":"1","invI":"1","invJ":"1","lpfA":"1","lpfB":"1","lpfC":"1","lpfD":"1","lpfE":"1","mgtB":"1","mgtC":"1","mig-14":"1","mig-5":"1","misL":"1","orgA/sctK":"1","orgB/SctL":"1","orgC":"1","pefB":"1","pefC":"1","pefD":"1","phoP":"1","phoQ":"1","pipB":"1","pipB2":"1","pmrA":"1","pmrB":"1","prgH":"1","prgI":"1","prgJ":"1","prgK":"1","ratB":"1","rck":"1","rpoS":"1","shdA":"1","sicA":"1","sicP":"1","sifA":"1","sifB":"1","sinH":"0","sipA/sspA":"1","sipB/sspB":"1","sipC/sspC":"1","sipD":"1","slrP":"1","sodCI":"1","sopA":"1","sopB/sigD":"1","sopD":"1","sopD2":"1","sopE2":"1","spaO/sctQ":"1","spaP":"1","spaQ":"1","spaR":"1","spaS":"1","spiC/ssaB":"1","sprB":"1","sptP":"1","spvB":"1","spvC":"1","spvD":"1","ssaC":"1","ssaD":"1","ssaE":"1","ssaG":"1","ssaH":"1","ssaI":"1","ssaJ":"1","ssaK":"1","ssaL":"1","ssaM":"1","ssaN":"1","ssaO":"1","ssaP":"1","ssaQ":"1","ssaR":"1","ssaS":"1","ssaT":"1","ssaU":"1","ssaV":"1","ssaX":"1","sscA":"1","sscB":"1","sseA":"1","sseB":"1","sseC":"1","sseD":"1","sseE":"1","sseF":"1","sseG":"1","sseI/srfH":"1","sseJ":"1","sseK1":"1","sseL":"1","sspH2":"1","ssrA":"1","ssrB":"1","steA":"1","steB":"1","steC":"1","tlde1":"1","NUM_FOUND_VFs":"129","all_VFs":"STM0266avrAcsgAcsgBcsgCcsgDcsgEcsgFcsgGfimAfimCfimDfimFfimHfimIfimWfimYfimZfur hilAhilChilDiacPiagBinvAinvBinvC/sctNinvEinvFinvGinvHinvIinvJlpfAlpfBlpfClpfDlpfEmgtBmgtCmig-14mig-5misLorgA/sctKorgB/SctLorgCpefBpefCpefDphoPphoQpipBpipB2pmrApmrBprgHprgIprgJprgKratBrckrpoSshdAsicAsicPmgtCsifB sipA/sspAsipB/sspBsipC/sspCsipDslrPsodCIsopAsopB/sigDsopDpipBsopE2spaO/sctQspaPspaQspaRspaSspiC/ssaBsprBsptPspvBspvCspvDssaCssaDssaEssaGssaHssaIssaJssaKssaLssaMssaNssaOssaPssaQssaRssaSssaTssaUssaVssaXsscAsscBsseAsseCsseDsseEsseFsseGsseI/srfHsseJsseK1sseLsspH2ssrAssrBsteAsteBsteCtlde1","blaTEM-1":"0","blaTEM-135":"0","qnrB19":"0","sul2":"0","tet(A)":"0","NUM_FOUND_ARGs":"0","all_ARGs":"     ","Col(MP18)_1":"0","Col(pHAD28)_1":"0","Col156_1":"0","ColpVC_1":"0","IncFIB(S)_1":"1","IncFII(S)_1":"1","IncI1-I(Alpha)_1":"0","IncI2(Delta)_1":"0","IncX1_1":"0","IncX1_4":"0","NUM_FOUND_replicons":"2","all_replicons":"    IncFIB(S)_1IncFII(S)_1    ","gyrA (D87Y)":"0","gyrA (S83F)":"0","gyrA (S83Y)":"0","gyrB (S464Y)":"0","NUM_FOUND_point_mutations":"0","all_point_mutations":"    ","MST-42x1.0":"cluster_5","MST-69x1.0":"cluster_3","MST-116x1.0":"cluster_3","MST-149x1.0":"cluster_1","Collection Date":"ND","MST-5x1.0":"singleton_49"},"201106_3271":{"ID":"201106_3271","__Node":"201106_3271","__selected":false,"id":83,"source1":"Gallus gallus","source":"Gallus gallus eggs","year":"2008","ST":"11","CS54":"1","SPI-1":"1","SPI-2":"1","SPI-3":"1","SPI-4":"1","SPI-5":"1","SPI-6":"1","SPI-9":"1","SPI-12":"1","SPI-14":"1","NUM_FOUND_SPIs":"10","all_SPIs":"CS54SPI-1SPI-2SPI-3SPI-4SPI-5SPI-6SPI-9SPI-12SPI-14","STM0266":"1","avrA":"1","csgA":"1","csgB":"1","csgC":"1","csgD":"1","csgE":"1","csgF":"1","csgG":"1","fimA":"1","fimC":"1","fimD":"1","fimF":"1","fimH":"1","fimI":"1","fimW":"1","fimY":"1","fimZ":"1","fur":"1","gogB":"0","hilA":"1","hilC":"1","hilD":"1","iacP":"1","iagB":"1","invA":"1","invB":"1","invC/sctN":"1","invE":"1","invF":"1","invG":"1","invH":"1","invI":"1","invJ":"1","lpfA":"1","lpfB":"1","lpfC":"1","lpfD":"1","lpfE":"1","mgtB":"1","mgtC":"1","mig-14":"1","mig-5":"1","misL":"1","orgA/sctK":"1","orgB/SctL":"1","orgC":"1","pefB":"1","pefC":"1","pefD":"1","phoP":"1","phoQ":"1","pipB":"1","pipB2":"1","pmrA":"1","pmrB":"1","prgH":"1","prgI":"1","prgJ":"1","prgK":"1","ratB":"1","rck":"1","rpoS":"1","shdA":"0","sicA":"1","sicP":"1","sifA":"1","sifB":"1","sinH":"0","sipA/sspA":"1","sipB/sspB":"1","sipC/sspC":"1","sipD":"1","slrP":"1","sodCI":"1","sopA":"1","sopB/sigD":"1","sopD":"1","sopD2":"1","sopE2":"1","spaO/sctQ":"1","spaP":"1","spaQ":"1","spaR":"1","spaS":"1","spiC/ssaB":"1","sprB":"1","sptP":"1","spvB":"1","spvC":"1","spvD":"1","ssaC":"1","ssaD":"1","ssaE":"1","ssaG":"1","ssaH":"1","ssaI":"1","ssaJ":"1","ssaK":"1","ssaL":"1","ssaM":"1","ssaN":"1","ssaO":"1","ssaP":"1","ssaQ":"1","ssaR":"1","ssaS":"1","ssaT":"1","ssaU":"1","ssaV":"1","ssaX":"1","sscA":"1","sscB":"1","sseA":"1","sseB":"1","sseC":"1","sseD":"1","sseE":"1","sseF":"1","sseG":"1","sseI/srfH":"1","sseJ":"1","sseK1":"1","sseL":"1","sspH2":"1","ssrA":"1","ssrB":"1","steA":"1","steB":"1","steC":"1","tlde1":"1","NUM_FOUND_VFs":"128","all_VFs":"STM0266avrAcsgAcsgBcsgCcsgDcsgEcsgFcsgGfimAfimCfimDfimFfimHfimIfimWfimYfimZfur hilAhilChilDiacPiagBinvAinvBinvC/sctNinvEinvFinvGinvHinvIinvJlpfAlpfBlpfClpfDlpfEmgtBmgtCmig-14mig-5misLorgA/sctKorgB/SctLorgCpefBpefCpefDphoPphoQpipBpipB2pmrApmrBprgHprgIprgJprgKratBrckrpoS sicAsicPmgtCsifB sipA/sspAsipB/sspBsipC/sspCsipDslrPsodCIsopAsopB/sigDsopDpipBsopE2spaO/sctQspaPspaQspaRspaSspiC/ssaBsprBsptPspvBspvCspvDssaCssaDssaEssaGssaHssaIssaJssaKssaLssaMssaNssaOssaPssaQssaRssaSssaTssaUssaVssaXsscAsscBsseAsseCsseDsseEsseFsseGsseI/srfHsseJsseK1sseLsspH2ssrAssrBsteAsteBsteCtlde1","blaTEM-1":"0","blaTEM-135":"0","qnrB19":"0","sul2":"0","tet(A)":"0","NUM_FOUND_ARGs":"0","all_ARGs":"     ","Col(MP18)_1":"0","Col(pHAD28)_1":"0","Col156_1":"0","ColpVC_1":"0","IncFIB(S)_1":"1","IncFII(S)_1":"1","IncI1-I(Alpha)_1":"0","IncI2(Delta)_1":"0","IncX1_1":"0","IncX1_4":"0","NUM_FOUND_replicons":"2","all_replicons":"    IncFIB(S)_1IncFII(S)_1    ","gyrA (D87Y)":"0","gyrA (S83F)":"0","gyrA (S83Y)":"0","gyrB (S464Y)":"0","NUM_FOUND_point_mutations":"0","all_point_mutations":"    ","MST-42x1.0":"cluster_5","MST-69x1.0":"cluster_3","MST-116x1.0":"cluster_3","MST-149x1.0":"cluster_1","Collection Date":"ND","MST-5x1.0":"singleton_48"},"201013_3220":{"ID":"201013_3220","__Node":"201013_3220","__selected":false,"id":84,"source1":"Gallus gallus","source":"Gallus gallus broiler","year":"2010","ST":"11","CS54":"1","SPI-1":"1","SPI-2":"1","SPI-3":"1","SPI-4":"1","SPI-5":"1","SPI-6":"1","SPI-9":"1","SPI-12":"1","SPI-14":"1","NUM_FOUND_SPIs":"10","all_SPIs":"CS54SPI-1SPI-2SPI-3SPI-4SPI-5SPI-6SPI-9SPI-12SPI-14","STM0266":"1","avrA":"1","csgA":"1","csgB":"1","csgC":"1","csgD":"1","csgE":"1","csgF":"1","csgG":"1","fimA":"1","fimC":"1","fimD":"1","fimF":"1","fimH":"1","fimI":"1","fimW":"1","fimY":"1","fimZ":"1","fur":"1","gogB":"0","hilA":"1","hilC":"1","hilD":"1","iacP":"1","iagB":"1","invA":"1","invB":"1","invC/sctN":"1","invE":"1","invF":"1","invG":"1","invH":"1","invI":"1","invJ":"1","lpfA":"1","lpfB":"1","lpfC":"1","lpfD":"1","lpfE":"1","mgtB":"1","mgtC":"1","mig-14":"1","mig-5":"1","misL":"1","orgA/sctK":"1","orgB/SctL":"1","orgC":"1","pefB":"1","pefC":"1","pefD":"1","phoP":"1","phoQ":"1","pipB":"1","pipB2":"1","pmrA":"1","pmrB":"1","prgH":"1","prgI":"1","prgJ":"1","prgK":"1","ratB":"1","rck":"1","rpoS":"1","shdA":"1","sicA":"1","sicP":"1","sifA":"1","sifB":"1","sinH":"0","sipA/sspA":"1","sipB/sspB":"1","sipC/sspC":"1","sipD":"1","slrP":"1","sodCI":"1","sopA":"1","sopB/sigD":"1","sopD":"1","sopD2":"1","sopE2":"1","spaO/sctQ":"1","spaP":"1","spaQ":"1","spaR":"1","spaS":"1","spiC/ssaB":"1","sprB":"1","sptP":"1","spvB":"1","spvC":"1","spvD":"1","ssaC":"1","ssaD":"1","ssaE":"1","ssaG":"1","ssaH":"1","ssaI":"1","ssaJ":"1","ssaK":"1","ssaL":"1","ssaM":"1","ssaN":"1","ssaO":"1","ssaP":"1","ssaQ":"1","ssaR":"1","ssaS":"1","ssaT":"1","ssaU":"1","ssaV":"1","ssaX":"1","sscA":"1","sscB":"1","sseA":"1","sseB":"1","sseC":"1","sseD":"1","sseE":"1","sseF":"1","sseG":"1","sseI/srfH":"1","sseJ":"1","sseK1":"1","sseL":"1","sspH2":"1","ssrA":"1","ssrB":"1","steA":"1","steB":"1","steC":"1","tlde1":"1","NUM_FOUND_VFs":"129","all_VFs":"STM0266avrAcsgAcsgBcsgCcsgDcsgEcsgFcsgGfimAfimCfimDfimFfimHfimIfimWfimYfimZfur hilAhilChilDiacPiagBinvAinvBinvC/sctNinvEinvFinvGinvHinvIinvJlpfAlpfBlpfClpfDlpfEmgtBmgtCmig-14mig-5misLorgA/sctKorgB/SctLorgCpefBpefCpefDphoPphoQpipBpipB2pmrApmrBprgHprgIprgJprgKratBrckrpoSshdAsicAsicPmgtCsifB sipA/sspAsipB/sspBsipC/sspCsipDslrPsodCIsopAsopB/sigDsopDpipBsopE2spaO/sctQspaPspaQspaRspaSspiC/ssaBsprBsptPspvBspvCspvDssaCssaDssaEssaGssaHssaIssaJssaKssaLssaMssaNssaOssaPssaQssaRssaSssaTssaUssaVssaXsscAsscBsseAsseCsseDsseEsseFsseGsseI/srfHsseJsseK1sseLsspH2ssrAssrBsteAsteBsteCtlde1","blaTEM-1":"0","blaTEM-135":"0","qnrB19":"0","sul2":"0","tet(A)":"0","NUM_FOUND_ARGs":"0","all_ARGs":"     ","Col(MP18)_1":"0","Col(pHAD28)_1":"1","Col156_1":"0","ColpVC_1":"1","IncFIB(S)_1":"1","IncFII(S)_1":"1","IncI1-I(Alpha)_1":"0","IncI2(Delta)_1":"0","IncX1_1":"0","IncX1_4":"0","NUM_FOUND_replicons":"4","all_replicons":" Col(pHAD28)_1 ColpVC_1IncFIB(S)_1IncFII(S)_1    ","gyrA (D87Y)":"0","gyrA (S83F)":"0","gyrA (S83Y)":"0","gyrB (S464Y)":"0","NUM_FOUND_point_mutations":"0","all_point_mutations":"    ","MST-42x1.0":"cluster_5","MST-69x1.0":"cluster_3","MST-116x1.0":"cluster_3","MST-149x1.0":"cluster_1","Collection Date":"ND","MST-5x1.0":"singleton_86"},"200730_3012":{"ID":"200730_3012","__Node":"200730_3012","__selected":false,"id":85,"source1":"Gallus gallus","source":"Gallus gallus meat","year":"2014","ST":"11","CS54":"1","SPI-1":"1","SPI-2":"1","SPI-3":"1","SPI-4":"1","SPI-5":"1","SPI-6":"1","SPI-9":"1","SPI-12":"1","SPI-14":"1","NUM_FOUND_SPIs":"10","all_SPIs":"CS54SPI-1SPI-2SPI-3SPI-4SPI-5SPI-6SPI-9SPI-12SPI-14","STM0266":"1","avrA":"1","csgA":"1","csgB":"1","csgC":"1","csgD":"1","csgE":"1","csgF":"1","csgG":"1","fimA":"1","fimC":"1","fimD":"1","fimF":"1","fimH":"1","fimI":"1","fimW":"1","fimY":"1","fimZ":"1","fur":"1","gogB":"0","hilA":"1","hilC":"1","hilD":"1","iacP":"1","iagB":"1","invA":"1","invB":"1","invC/sctN":"1","invE":"1","invF":"1","invG":"1","invH":"1","invI":"1","invJ":"1","lpfA":"1","lpfB":"1","lpfC":"1","lpfD":"1","lpfE":"1","mgtB":"1","mgtC":"1","mig-14":"1","mig-5":"1","misL":"1","orgA/sctK":"1","orgB/SctL":"1","orgC":"1","pefB":"1","pefC":"1","pefD":"1","phoP":"1","phoQ":"1","pipB":"1","pipB2":"1","pmrA":"1","pmrB":"1","prgH":"1","prgI":"1","prgJ":"1","prgK":"1","ratB":"1","rck":"1","rpoS":"1","shdA":"1","sicA":"1","sicP":"1","sifA":"1","sifB":"1","sinH":"0","sipA/sspA":"1","sipB/sspB":"1","sipC/sspC":"1","sipD":"1","slrP":"1","sodCI":"1","sopA":"1","sopB/sigD":"1","sopD":"1","sopD2":"1","sopE2":"1","spaO/sctQ":"1","spaP":"1","spaQ":"1","spaR":"1","spaS":"1","spiC/ssaB":"1","sprB":"1","sptP":"1","spvB":"1","spvC":"1","spvD":"1","ssaC":"1","ssaD":"1","ssaE":"1","ssaG":"1","ssaH":"1","ssaI":"1","ssaJ":"1","ssaK":"1","ssaL":"1","ssaM":"1","ssaN":"1","ssaO":"1","ssaP":"1","ssaQ":"1","ssaR":"1","ssaS":"1","ssaT":"1","ssaU":"1","ssaV":"1","ssaX":"1","sscA":"1","sscB":"1","sseA":"1","sseB":"1","sseC":"1","sseD":"1","sseE":"1","sseF":"1","sseG":"1","sseI/srfH":"1","sseJ":"1","sseK1":"1","sseL":"1","sspH2":"1","ssrA":"1","ssrB":"1","steA":"1","steB":"1","steC":"1","tlde1":"1","NUM_FOUND_VFs":"129","all_VFs":"STM0266avrAcsgAcsgBcsgCcsgDcsgEcsgFcsgGfimAfimCfimDfimFfimHfimIfimWfimYfimZfur hilAhilChilDiacPiagBinvAinvBinvC/sctNinvEinvFinvGinvHinvIinvJlpfAlpfBlpfClpfDlpfEmgtBmgtCmig-14mig-5misLorgA/sctKorgB/SctLorgCpefBpefCpefDphoPphoQpipBpipB2pmrApmrBprgHprgIprgJprgKratBrckrpoSshdAsicAsicPmgtCsifB sipA/sspAsipB/sspBsipC/sspCsipDslrPsodCIsopAsopB/sigDsopDpipBsopE2spaO/sctQspaPspaQspaRspaSspiC/ssaBsprBsptPspvBspvCspvDssaCssaDssaEssaGssaHssaIssaJssaKssaLssaMssaNssaOssaPssaQssaRssaSssaTssaUssaVssaXsscAsscBsseAsseCsseDsseEsseFsseGsseI/srfHsseJsseK1sseLsspH2ssrAssrBsteAsteBsteCtlde1","blaTEM-1":"0","blaTEM-135":"0","qnrB19":"0","sul2":"0","tet(A)":"0","NUM_FOUND_ARGs":"0","all_ARGs":"     ","Col(MP18)_1":"0","Col(pHAD28)_1":"0","Col156_1":"0","ColpVC_1":"0","IncFIB(S)_1":"1","IncFII(S)_1":"1","IncI1-I(Alpha)_1":"0","IncI2(Delta)_1":"0","IncX1_1":"0","IncX1_4":"0","NUM_FOUND_replicons":"2","all_replicons":"    IncFIB(S)_1IncFII(S)_1    ","gyrA (D87Y)":"0","gyrA (S83F)":"0","gyrA (S83Y)":"0","gyrB (S464Y)":"0","NUM_FOUND_point_mutations":"0","all_point_mutations":"    ","MST-42x1.0":"cluster_5","MST-69x1.0":"cluster_3","MST-116x1.0":"cluster_3","MST-149x1.0":"cluster_1","Collection Date":"ND","MST-5x1.0":"singleton_82"},"201106_3292":{"ID":"201106_3292","__Node":"201106_3292","__selected":false,"id":86,"source1":"Gallus gallus","source":"Gallus gallus breeding","year":"2008","ST":"11","CS54":"1","SPI-1":"1","SPI-2":"1","SPI-3":"1","SPI-4":"1","SPI-5":"1","SPI-6":"1","SPI-9":"1","SPI-12":"1","SPI-14":"1","NUM_FOUND_SPIs":"10","all_SPIs":"CS54SPI-1SPI-2SPI-3SPI-4SPI-5SPI-6SPI-9SPI-12SPI-14","STM0266":"1","avrA":"1","csgA":"1","csgB":"1","csgC":"1","csgD":"1","csgE":"1","csgF":"1","csgG":"1","fimA":"1","fimC":"1","fimD":"1","fimF":"1","fimH":"1","fimI":"1","fimW":"1","fimY":"1","fimZ":"1","fur":"1","gogB":"0","hilA":"1","hilC":"1","hilD":"1","iacP":"1","iagB":"1","invA":"1","invB":"1","invC/sctN":"1","invE":"1","invF":"1","invG":"1","invH":"1","invI":"1","invJ":"1","lpfA":"1","lpfB":"1","lpfC":"1","lpfD":"1","lpfE":"1","mgtB":"1","mgtC":"1","mig-14":"1","mig-5":"1","misL":"1","orgA/sctK":"1","orgB/SctL":"1","orgC":"1","pefB":"1","pefC":"1","pefD":"1","phoP":"1","phoQ":"1","pipB":"1","pipB2":"1","pmrA":"1","pmrB":"1","prgH":"1","prgI":"1","prgJ":"1","prgK":"1","ratB":"1","rck":"1","rpoS":"1","shdA":"0","sicA":"1","sicP":"1","sifA":"1","sifB":"1","sinH":"0","sipA/sspA":"1","sipB/sspB":"1","sipC/sspC":"1","sipD":"1","slrP":"1","sodCI":"1","sopA":"1","sopB/sigD":"1","sopD":"1","sopD2":"1","sopE2":"1","spaO/sctQ":"1","spaP":"1","spaQ":"1","spaR":"1","spaS":"1","spiC/ssaB":"1","sprB":"1","sptP":"1","spvB":"1","spvC":"1","spvD":"1","ssaC":"1","ssaD":"1","ssaE":"1","ssaG":"1","ssaH":"1","ssaI":"1","ssaJ":"1","ssaK":"1","ssaL":"1","ssaM":"1","ssaN":"1","ssaO":"1","ssaP":"1","ssaQ":"1","ssaR":"1","ssaS":"1","ssaT":"1","ssaU":"1","ssaV":"1","ssaX":"1","sscA":"1","sscB":"1","sseA":"1","sseB":"1","sseC":"1","sseD":"1","sseE":"1","sseF":"1","sseG":"1","sseI/srfH":"1","sseJ":"1","sseK1":"1","sseL":"1","sspH2":"1","ssrA":"1","ssrB":"1","steA":"1","steB":"1","steC":"1","tlde1":"1","NUM_FOUND_VFs":"128","all_VFs":"STM0266avrAcsgAcsgBcsgCcsgDcsgEcsgFcsgGfimAfimCfimDfimFfimHfimIfimWfimYfimZfur hilAhilChilDiacPiagBinvAinvBinvC/sctNinvEinvFinvGinvHinvIinvJlpfAlpfBlpfClpfDlpfEmgtBmgtCmig-14mig-5misLorgA/sctKorgB/SctLorgCpefBpefCpefDphoPphoQpipBpipB2pmrApmrBprgHprgIprgJprgKratBrckrpoS sicAsicPmgtCsifB sipA/sspAsipB/sspBsipC/sspCsipDslrPsodCIsopAsopB/sigDsopDpipBsopE2spaO/sctQspaPspaQspaRspaSspiC/ssaBsprBsptPspvBspvCspvDssaCssaDssaEssaGssaHssaIssaJssaKssaLssaMssaNssaOssaPssaQssaRssaSssaTssaUssaVssaXsscAsscBsseAsseCsseDsseEsseFsseGsseI/srfHsseJsseK1sseLsspH2ssrAssrBsteAsteBsteCtlde1","blaTEM-1":"0","blaTEM-135":"0","qnrB19":"0","sul2":"0","tet(A)":"0","NUM_FOUND_ARGs":"0","all_ARGs":"     ","Col(MP18)_1":"0","Col(pHAD28)_1":"0","Col156_1":"0","ColpVC_1":"0","IncFIB(S)_1":"1","IncFII(S)_1":"1","IncI1-I(Alpha)_1":"0","IncI2(Delta)_1":"0","IncX1_1":"0","IncX1_4":"0","NUM_FOUND_replicons":"2","all_replicons":"    IncFIB(S)_1IncFII(S)_1    ","gyrA (D87Y)":"0","gyrA (S83F)":"0","gyrA (S83Y)":"0","gyrB (S464Y)":"0","NUM_FOUND_point_mutations":"0","all_point_mutations":"    ","MST-42x1.0":"cluster_5","MST-69x1.0":"cluster_3","MST-116x1.0":"cluster_3","MST-149x1.0":"cluster_1","Collection Date":"ND","MST-5x1.0":"singleton_78"},"200721_2952":{"ID":"200721_2952","__Node":"200721_2952","__selected":false,"id":87,"source1":"Gallus gallus","source":"Gallus gallus meat","year":"2016","ST":"11","CS54":"1","SPI-1":"1","SPI-2":"1","SPI-3":"1","SPI-4":"1","SPI-5":"1","SPI-6":"1","SPI-9":"1","SPI-12":"1","SPI-14":"1","NUM_FOUND_SPIs":"10","all_SPIs":"CS54SPI-1SPI-2SPI-3SPI-4SPI-5SPI-6SPI-9SPI-12SPI-14","STM0266":"1","avrA":"1","csgA":"1","csgB":"1","csgC":"1","csgD":"1","csgE":"1","csgF":"1","csgG":"1","fimA":"1","fimC":"1","fimD":"1","fimF":"1","fimH":"1","fimI":"1","fimW":"1","fimY":"1","fimZ":"1","fur":"1","gogB":"0","hilA":"1","hilC":"1","hilD":"1","iacP":"1","iagB":"1","invA":"1","invB":"1","invC/sctN":"1","invE":"1","invF":"1","invG":"1","invH":"1","invI":"1","invJ":"1","lpfA":"1","lpfB":"1","lpfC":"1","lpfD":"1","lpfE":"1","mgtB":"1","mgtC":"1","mig-14":"1","mig-5":"1","misL":"1","orgA/sctK":"1","orgB/SctL":"1","orgC":"1","pefB":"1","pefC":"1","pefD":"1","phoP":"1","phoQ":"1","pipB":"1","pipB2":"1","pmrA":"1","pmrB":"1","prgH":"1","prgI":"1","prgJ":"1","prgK":"1","ratB":"1","rck":"1","rpoS":"1","shdA":"0","sicA":"1","sicP":"1","sifA":"1","sifB":"1","sinH":"0","sipA/sspA":"1","sipB/sspB":"1","sipC/sspC":"1","sipD":"1","slrP":"1","sodCI":"1","sopA":"1","sopB/sigD":"1","sopD":"1","sopD2":"1","sopE2":"1","spaO/sctQ":"1","spaP":"1","spaQ":"1","spaR":"1","spaS":"1","spiC/ssaB":"1","sprB":"1","sptP":"1","spvB":"1","spvC":"1","spvD":"1","ssaC":"1","ssaD":"1","ssaE":"1","ssaG":"1","ssaH":"1","ssaI":"1","ssaJ":"1","ssaK":"1","ssaL":"1","ssaM":"1","ssaN":"1","ssaO":"1","ssaP":"1","ssaQ":"1","ssaR":"1","ssaS":"1","ssaT":"1","ssaU":"1","ssaV":"1","ssaX":"1","sscA":"1","sscB":"1","sseA":"1","sseB":"1","sseC":"1","sseD":"1","sseE":"1","sseF":"1","sseG":"1","sseI/srfH":"1","sseJ":"1","sseK1":"1","sseL":"1","sspH2":"1","ssrA":"1","ssrB":"1","steA":"1","steB":"1","steC":"1","tlde1":"1","NUM_FOUND_VFs":"128","all_VFs":"STM0266avrAcsgAcsgBcsgCcsgDcsgEcsgFcsgGfimAfimCfimDfimFfimHfimIfimWfimYfimZfur hilAhilChilDiacPiagBinvAinvBinvC/sctNinvEinvFinvGinvHinvIinvJlpfAlpfBlpfClpfDlpfEmgtBmgtCmig-14mig-5misLorgA/sctKorgB/SctLorgCpefBpefCpefDphoPphoQpipBpipB2pmrApmrBprgHprgIprgJprgKratBrckrpoS sicAsicPmgtCsifB sipA/sspAsipB/sspBsipC/sspCsipDslrPsodCIsopAsopB/sigDsopDpipBsopE2spaO/sctQspaPspaQspaRspaSspiC/ssaBsprBsptPspvBspvCspvDssaCssaDssaEssaGssaHssaIssaJssaKssaLssaMssaNssaOssaPssaQssaRssaSssaTssaUssaVssaXsscAsscBsseAsseCsseDsseEsseFsseGsseI/srfHsseJsseK1sseLsspH2ssrAssrBsteAsteBsteCtlde1","blaTEM-1":"0","blaTEM-135":"0","qnrB19":"0","sul2":"0","tet(A)":"0","NUM_FOUND_ARGs":"0","all_ARGs":"     ","Col(MP18)_1":"0","Col(pHAD28)_1":"0","Col156_1":"0","ColpVC_1":"1","IncFIB(S)_1":"1","IncFII(S)_1":"1","IncI1-I(Alpha)_1":"0","IncI2(Delta)_1":"0","IncX1_1":"0","IncX1_4":"0","NUM_FOUND_replicons":"3","all_replicons":"   ColpVC_1IncFIB(S)_1IncFII(S)_1    ","gyrA (D87Y)":"0","gyrA (S83F)":"0","gyrA (S83Y)":"0","gyrB (S464Y)":"0","NUM_FOUND_point_mutations":"0","all_point_mutations":"    ","MST-42x1.0":"cluster_5","MST-69x1.0":"cluster_3","MST-116x1.0":"cluster_3","MST-149x1.0":"cluster_1","Collection Date":"ND","MST-5x1.0":"singleton_80"},"201106_3287":{"ID":"201106_3287","__Node":"201106_3287","__selected":false,"id":88,"source1":"Gallus gallus","source":"Gallus gallus broiler","year":"2009","ST":"11","CS54":"1","SPI-1":"1","SPI-2":"1","SPI-3":"1","SPI-4":"1","SPI-5":"1","SPI-6":"1","SPI-9":"1","SPI-12":"1","SPI-14":"1","NUM_FOUND_SPIs":"10","all_SPIs":"CS54SPI-1SPI-2SPI-3SPI-4SPI-5SPI-6SPI-9SPI-12SPI-14","STM0266":"1","avrA":"1","csgA":"1","csgB":"1","csgC":"1","csgD":"1","csgE":"1","csgF":"1","csgG":"1","fimA":"1","fimC":"1","fimD":"1","fimF":"1","fimH":"1","fimI":"1","fimW":"1","fimY":"1","fimZ":"1","fur":"1","gogB":"0","hilA":"1","hilC":"1","hilD":"1","iacP":"1","iagB":"1","invA":"1","invB":"1","invC/sctN":"1","invE":"1","invF":"1","invG":"1","invH":"1","invI":"1","invJ":"1","lpfA":"1","lpfB":"1","lpfC":"1","lpfD":"1","lpfE":"1","mgtB":"1","mgtC":"1","mig-14":"1","mig-5":"1","misL":"1","orgA/sctK":"1","orgB/SctL":"1","orgC":"1","pefB":"1","pefC":"1","pefD":"1","phoP":"1","phoQ":"1","pipB":"1","pipB2":"1","pmrA":"1","pmrB":"1","prgH":"1","prgI":"1","prgJ":"1","prgK":"1","ratB":"1","rck":"1","rpoS":"1","shdA":"1","sicA":"1","sicP":"1","sifA":"1","sifB":"1","sinH":"0","sipA/sspA":"1","sipB/sspB":"1","sipC/sspC":"1","sipD":"1","slrP":"1","sodCI":"1","sopA":"1","sopB/sigD":"1","sopD":"1","sopD2":"1","sopE2":"1","spaO/sctQ":"1","spaP":"1","spaQ":"1","spaR":"1","spaS":"1","spiC/ssaB":"1","sprB":"1","sptP":"1","spvB":"1","spvC":"1","spvD":"1","ssaC":"1","ssaD":"1","ssaE":"1","ssaG":"1","ssaH":"1","ssaI":"1","ssaJ":"1","ssaK":"1","ssaL":"1","ssaM":"1","ssaN":"1","ssaO":"1","ssaP":"1","ssaQ":"1","ssaR":"1","ssaS":"1","ssaT":"1","ssaU":"1","ssaV":"1","ssaX":"1","sscA":"1","sscB":"1","sseA":"1","sseB":"1","sseC":"1","sseD":"1","sseE":"1","sseF":"1","sseG":"1","sseI/srfH":"1","sseJ":"1","sseK1":"1","sseL":"1","sspH2":"1","ssrA":"1","ssrB":"1","steA":"1","steB":"1","steC":"1","tlde1":"1","NUM_FOUND_VFs":"129","all_VFs":"STM0266avrAcsgAcsgBcsgCcsgDcsgEcsgFcsgGfimAfimCfimDfimFfimHfimIfimWfimYfimZfur hilAhilChilDiacPiagBinvAinvBinvC/sctNinvEinvFinvGinvHinvIinvJlpfAlpfBlpfClpfDlpfEmgtBmgtCmig-14mig-5misLorgA/sctKorgB/SctLorgCpefBpefCpefDphoPphoQpipBpipB2pmrApmrBprgHprgIprgJprgKratBrckrpoSshdAsicAsicPmgtCsifB sipA/sspAsipB/sspBsipC/sspCsipDslrPsodCIsopAsopB/sigDsopDpipBsopE2spaO/sctQspaPspaQspaRspaSspiC/ssaBsprBsptPspvBspvCspvDssaCssaDssaEssaGssaHssaIssaJssaKssaLssaMssaNssaOssaPssaQssaRssaSssaTssaUssaVssaXsscAsscBsseAsseCsseDsseEsseFsseGsseI/srfHsseJsseK1sseLsspH2ssrAssrBsteAsteBsteCtlde1","blaTEM-1":"0","blaTEM-135":"0","qnrB19":"0","sul2":"0","tet(A)":"0","NUM_FOUND_ARGs":"0","all_ARGs":"     ","Col(MP18)_1":"0","Col(pHAD28)_1":"0","Col156_1":"0","ColpVC_1":"0","IncFIB(S)_1":"1","IncFII(S)_1":"1","IncI1-I(Alpha)_1":"0","IncI2(Delta)_1":"0","IncX1_1":"0","IncX1_4":"0","NUM_FOUND_replicons":"2","all_replicons":"    IncFIB(S)_1IncFII(S)_1    ","gyrA (D87Y)":"0","gyrA (S83F)":"0","gyrA (S83Y)":"0","gyrB (S464Y)":"0","NUM_FOUND_point_mutations":"0","all_point_mutations":"    ","MST-42x1.0":"cluster_5","MST-69x1.0":"cluster_3","MST-116x1.0":"cluster_3","MST-149x1.0":"cluster_1","Collection Date":"ND","MST-5x1.0":"singleton_76"},"SAL_TC6240":{"ID":"SAL_TC6240","__Node":"SAL_TC6240","__selected":false,"id":89,"source1":"Human","source":"Human","year":"2019","ST":"11","CS54":"1","SPI-1":"1","SPI-2":"1","SPI-3":"1","SPI-4":"1","SPI-5":"1","SPI-6":"1","SPI-9":"1","SPI-12":"1","SPI-14":"1","NUM_FOUND_SPIs":"10","all_SPIs":"CS54SPI-1SPI-2SPI-3SPI-4SPI-5SPI-6SPI-9SPI-12SPI-14","STM0266":"1","avrA":"1","csgA":"1","csgB":"1","csgC":"1","csgD":"1","csgE":"1","csgF":"1","csgG":"1","fimA":"1","fimC":"1","fimD":"1","fimF":"1","fimH":"1","fimI":"1","fimW":"1","fimY":"1","fimZ":"1","fur":"1","gogB":"0","hilA":"1","hilC":"1","hilD":"1","iacP":"1","iagB":"1","invA":"1","invB":"1","invC/sctN":"1","invE":"1","invF":"1","invG":"1","invH":"1","invI":"1","invJ":"1","lpfA":"1","lpfB":"1","lpfC":"1","lpfD":"1","lpfE":"1","mgtB":"1","mgtC":"1","mig-14":"1","mig-5":"1","misL":"1","orgA/sctK":"1","orgB/SctL":"1","orgC":"1","pefB":"1","pefC":"1","pefD":"1","phoP":"1","phoQ":"1","pipB":"1","pipB2":"1","pmrA":"1","pmrB":"1","prgH":"1","prgI":"1","prgJ":"1","prgK":"1","ratB":"1","rck":"1","rpoS":"1","shdA":"0","sicA":"1","sicP":"1","sifA":"1","sifB":"1","sinH":"0","sipA/sspA":"1","sipB/sspB":"1","sipC/sspC":"1","sipD":"1","slrP":"1","sodCI":"1","sopA":"1","sopB/sigD":"1","sopD":"1","sopD2":"1","sopE2":"1","spaO/sctQ":"1","spaP":"1","spaQ":"1","spaR":"1","spaS":"1","spiC/ssaB":"1","sprB":"1","sptP":"1","spvB":"1","spvC":"1","spvD":"1","ssaC":"1","ssaD":"1","ssaE":"1","ssaG":"1","ssaH":"1","ssaI":"1","ssaJ":"1","ssaK":"1","ssaL":"1","ssaM":"1","ssaN":"1","ssaO":"1","ssaP":"1","ssaQ":"1","ssaR":"1","ssaS":"1","ssaT":"1","ssaU":"1","ssaV":"1","ssaX":"1","sscA":"1","sscB":"1","sseA":"1","sseB":"1","sseC":"1","sseD":"1","sseE":"1","sseF":"1","sseG":"1","sseI/srfH":"0","sseJ":"1","sseK1":"1","sseL":"1","sspH2":"1","ssrA":"1","ssrB":"1","steA":"1","steB":"1","steC":"1","tlde1":"1","NUM_FOUND_VFs":"127","all_VFs":"STM0266avrAcsgAcsgBcsgCcsgDcsgEcsgFcsgGfimAfimCfimDfimFfimHfimIfimWfimYfimZfur hilAhilChilDiacPiagBinvAinvBinvC/sctNinvEinvFinvGinvHinvIinvJlpfAlpfBlpfClpfDlpfEmgtBmgtCmig-14mig-5misLorgA/sctKorgB/SctLorgCpefBpefCpefDphoPphoQpipBpipB2pmrApmrBprgHprgIprgJprgKratBrckrpoS sicAsicPmgtCsifB sipA/sspAsipB/sspBsipC/sspCsipDslrPsodCIsopAsopB/sigDsopDpipBsopE2spaO/sctQspaPspaQspaRspaSspiC/ssaBsprBsptPspvBspvCspvDssaCssaDssaEssaGssaHssaIssaJssaKssaLssaMssaNssaOssaPssaQssaRssaSssaTssaUssaVssaXsscAsscBsseAsseCsseDsseEsseFsseG sseJsseK1sseLsspH2ssrAssrBsteAsteBsteCtlde1","blaTEM-1":"0","blaTEM-135":"0","qnrB19":"0","sul2":"0","tet(A)":"0","NUM_FOUND_ARGs":"0","all_ARGs":"     ","Col(MP18)_1":"0","Col(pHAD28)_1":"0","Col156_1":"0","ColpVC_1":"1","IncFIB(S)_1":"1","IncFII(S)_1":"1","IncI1-I(Alpha)_1":"0","IncI2(Delta)_1":"0","IncX1_1":"0","IncX1_4":"0","NUM_FOUND_replicons":"3","all_replicons":"   ColpVC_1IncFIB(S)_1IncFII(S)_1    ","gyrA (D87Y)":"1","gyrA (S83F)":"0","gyrA (S83Y)":"0","gyrB (S464Y)":"0","NUM_FOUND_point_mutations":"1","all_point_mutations":"gyrA (D87Y)   ","MST-42x1.0":"cluster_5","MST-69x1.0":"cluster_3","MST-116x1.0":"cluster_3","MST-149x1.0":"cluster_1","Collection Date":"ND","MST-5x1.0":"singleton_81"},"_hypo_115":{"ID":"_hypo_115","__Node":"_hypo_115","Collection Date":"ND"},"_hypo_116":{"ID":"_hypo_116","__Node":"_hypo_116","Collection Date":"ND"},"200924_3173":{"ID":"200924_3173","__Node":"200924_3174","__selected":false,"id":90,"source1":"Gallus gallus","source":"Gallus gallus laying","year":"2012","ST":"11","CS54":"1","SPI-1":"1","SPI-2":"1","SPI-3":"1","SPI-4":"1","SPI-5":"1","SPI-6":"1","SPI-9":"1","SPI-12":"1","SPI-14":"1","NUM_FOUND_SPIs":"10","all_SPIs":"CS54SPI-1SPI-2SPI-3SPI-4SPI-5SPI-6SPI-9SPI-12SPI-14","STM0266":"1","avrA":"1","csgA":"1","csgB":"1","csgC":"1","csgD":"1","csgE":"1","csgF":"1","csgG":"1","fimA":"1","fimC":"1","fimD":"1","fimF":"1","fimH":"1","fimI":"1","fimW":"1","fimY":"1","fimZ":"1","fur":"1","gogB":"0","hilA":"1","hilC":"1","hilD":"1","iacP":"1","iagB":"1","invA":"1","invB":"1","invC/sctN":"1","invE":"1","invF":"1","invG":"1","invH":"1","invI":"1","invJ":"1","lpfA":"1","lpfB":"1","lpfC":"1","lpfD":"1","lpfE":"1","mgtB":"1","mgtC":"1","mig-14":"1","mig-5":"1","misL":"1","orgA/sctK":"1","orgB/SctL":"1","orgC":"1","pefB":"1","pefC":"1","pefD":"1","phoP":"1","phoQ":"1","pipB":"1","pipB2":"1","pmrA":"1","pmrB":"1","prgH":"1","prgI":"1","prgJ":"1","prgK":"1","ratB":"1","rck":"1","rpoS":"1","shdA":"0","sicA":"1","sicP":"1","sifA":"1","sifB":"1","sinH":"0","sipA/sspA":"1","sipB/sspB":"1","sipC/sspC":"1","sipD":"1","slrP":"1","sodCI":"1","sopA":"1","sopB/sigD":"1","sopD":"1","sopD2":"1","sopE2":"1","spaO/sctQ":"1","spaP":"1","spaQ":"1","spaR":"1","spaS":"1","spiC/ssaB":"1","sprB":"1","sptP":"1","spvB":"1","spvC":"1","spvD":"1","ssaC":"1","ssaD":"1","ssaE":"1","ssaG":"1","ssaH":"1","ssaI":"1","ssaJ":"1","ssaK":"1","ssaL":"1","ssaM":"1","ssaN":"1","ssaO":"1","ssaP":"1","ssaQ":"1","ssaR":"1","ssaS":"1","ssaT":"1","ssaU":"1","ssaV":"1","ssaX":"1","sscA":"1","sscB":"1","sseA":"1","sseB":"1","sseC":"1","sseD":"1","sseE":"1","sseF":"1","sseG":"1","sseI/srfH":"1","sseJ":"1","sseK1":"1","sseL":"1","sspH2":"1","ssrA":"1","ssrB":"1","steA":"1","steB":"1","steC":"1","tlde1":"1","NUM_FOUND_VFs":"128","all_VFs":"STM0266avrAcsgAcsgBcsgCcsgDcsgEcsgFcsgGfimAfimCfimDfimFfimHfimIfimWfimYfimZfur hilAhilChilDiacPiagBinvAinvBinvC/sctNinvEinvFinvGinvHinvIinvJlpfAlpfBlpfClpfDlpfEmgtBmgtCmig-14mig-5misLorgA/sctKorgB/SctLorgCpefBpefCpefDphoPphoQpipBpipB2pmrApmrBprgHprgIprgJprgKratBrckrpoS sicAsicPmgtCsifB sipA/sspAsipB/sspBsipC/sspCsipDslrPsodCIsopAsopB/sigDsopDpipBsopE2spaO/sctQspaPspaQspaRspaSspiC/ssaBsprBsptPspvBspvCspvDssaCssaDssaEssaGssaHssaIssaJssaKssaLssaMssaNssaOssaPssaQssaRssaSssaTssaUssaVssaXsscAsscBsseAsseCsseDsseEsseFsseGsseI/srfHsseJsseK1sseLsspH2ssrAssrBsteAsteBsteCtlde1","blaTEM-1":"0","blaTEM-135":"0","qnrB19":"0","sul2":"0","tet(A)":"0","NUM_FOUND_ARGs":"0","all_ARGs":"     ","Col(MP18)_1":"0","Col(pHAD28)_1":"0","Col156_1":"0","ColpVC_1":"0","IncFIB(S)_1":"1","IncFII(S)_1":"1","IncI1-I(Alpha)_1":"0","IncI2(Delta)_1":"0","IncX1_1":"0","IncX1_4":"0","NUM_FOUND_replicons":"2","all_replicons":"    IncFIB(S)_1IncFII(S)_1    ","gyrA (D87Y)":"0","gyrA (S83F)":"0","gyrA (S83Y)":"0","gyrB (S464Y)":"1","NUM_FOUND_point_mutations":"1","all_point_mutations":"   gyrB (S464Y)","MST-42x1.0":"cluster_5","MST-69x1.0":"cluster_3","MST-116x1.0":"cluster_3","MST-149x1.0":"cluster_1","Collection Date":"ND","MST-5x1.0":"cluster_30"},"200924_3174":{"ID":"200924_3174","__Node":"200924_3174","__selected":false,"id":91,"source1":"Gallus gallus","source":"Gallus gallus laying","year":"2012","ST":"11","CS54":"1","SPI-1":"1","SPI-2":"1","SPI-3":"1","SPI-4":"1","SPI-5":"1","SPI-6":"1","SPI-9":"1","SPI-12":"1","SPI-14":"1","NUM_FOUND_SPIs":"10","all_SPIs":"CS54SPI-1SPI-2SPI-3SPI-4SPI-5SPI-6SPI-9SPI-12SPI-14","STM0266":"1","avrA":"1","csgA":"1","csgB":"1","csgC":"1","csgD":"1","csgE":"1","csgF":"1","csgG":"1","fimA":"1","fimC":"1","fimD":"1","fimF":"1","fimH":"1","fimI":"1","fimW":"1","fimY":"1","fimZ":"1","fur":"1","gogB":"0","hilA":"1","hilC":"1","hilD":"1","iacP":"1","iagB":"1","invA":"1","invB":"1","invC/sctN":"1","invE":"1","invF":"1","invG":"1","invH":"1","invI":"1","invJ":"1","lpfA":"1","lpfB":"1","lpfC":"1","lpfD":"1","lpfE":"1","mgtB":"1","mgtC":"1","mig-14":"1","mig-5":"1","misL":"1","orgA/sctK":"1","orgB/SctL":"1","orgC":"1","pefB":"1","pefC":"1","pefD":"1","phoP":"1","phoQ":"1","pipB":"1","pipB2":"1","pmrA":"1","pmrB":"1","prgH":"1","prgI":"1","prgJ":"1","prgK":"1","ratB":"1","rck":"1","rpoS":"1","shdA":"0","sicA":"1","sicP":"1","sifA":"1","sifB":"1","sinH":"0","sipA/sspA":"1","sipB/sspB":"1","sipC/sspC":"1","sipD":"1","slrP":"1","sodCI":"1","sopA":"1","sopB/sigD":"1","sopD":"1","sopD2":"1","sopE2":"1","spaO/sctQ":"1","spaP":"1","spaQ":"1","spaR":"1","spaS":"1","spiC/ssaB":"1","sprB":"1","sptP":"1","spvB":"1","spvC":"1","spvD":"1","ssaC":"1","ssaD":"1","ssaE":"1","ssaG":"1","ssaH":"1","ssaI":"1","ssaJ":"1","ssaK":"1","ssaL":"1","ssaM":"1","ssaN":"1","ssaO":"1","ssaP":"1","ssaQ":"1","ssaR":"1","ssaS":"1","ssaT":"1","ssaU":"1","ssaV":"1","ssaX":"1","sscA":"1","sscB":"1","sseA":"1","sseB":"1","sseC":"1","sseD":"1","sseE":"1","sseF":"1","sseG":"1","sseI/srfH":"1","sseJ":"1","sseK1":"1","sseL":"1","sspH2":"1","ssrA":"1","ssrB":"1","steA":"1","steB":"1","steC":"1","tlde1":"1","NUM_FOUND_VFs":"128","all_VFs":"STM0266avrAcsgAcsgBcsgCcsgDcsgEcsgFcsgGfimAfimCfimDfimFfimHfimIfimWfimYfimZfur hilAhilChilDiacPiagBinvAinvBinvC/sctNinvEinvFinvGinvHinvIinvJlpfAlpfBlpfClpfDlpfEmgtBmgtCmig-14mig-5misLorgA/sctKorgB/SctLorgCpefBpefCpefDphoPphoQpipBpipB2pmrApmrBprgHprgIprgJprgKratBrckrpoS sicAsicPmgtCsifB sipA/sspAsipB/sspBsipC/sspCsipDslrPsodCIsopAsopB/sigDsopDpipBsopE2spaO/sctQspaPspaQspaRspaSspiC/ssaBsprBsptPspvBspvCspvDssaCssaDssaEssaGssaHssaIssaJssaKssaLssaMssaNssaOssaPssaQssaRssaSssaTssaUssaVssaXsscAsscBsseAsseCsseDsseEsseFsseGsseI/srfHsseJsseK1sseLsspH2ssrAssrBsteAsteBsteCtlde1","blaTEM-1":"0","blaTEM-135":"0","qnrB19":"0","sul2":"0","tet(A)":"0","NUM_FOUND_ARGs":"0","all_ARGs":"     ","Col(MP18)_1":"0","Col(pHAD28)_1":"0","Col156_1":"0","ColpVC_1":"0","IncFIB(S)_1":"1","IncFII(S)_1":"1","IncI1-I(Alpha)_1":"0","IncI2(Delta)_1":"0","IncX1_1":"0","IncX1_4":"0","NUM_FOUND_replicons":"2","all_replicons":"    IncFIB(S)_1IncFII(S)_1    ","gyrA (D87Y)":"0","gyrA (S83F)":"0","gyrA (S83Y)":"0","gyrB (S464Y)":"1","NUM_FOUND_point_mutations":"1","all_point_mutations":"   gyrB (S464Y)","MST-42x1.0":"cluster_5","MST-69x1.0":"cluster_3","MST-116x1.0":"cluster_3","MST-149x1.0":"cluster_1","Collection Date":"ND","MST-5x1.0":"cluster_30"},"200806_3044":{"ID":"200806_3044","__Node":"200806_3044","__selected":false,"id":92,"source1":"Gallus gallus","source":"Gallus gallus meat","year":"2012","ST":"11","CS54":"1","SPI-1":"1","SPI-2":"1","SPI-3":"1","SPI-4":"1","SPI-5":"1","SPI-6":"1","SPI-9":"1","SPI-12":"1","SPI-14":"1","NUM_FOUND_SPIs":"10","all_SPIs":"CS54SPI-1SPI-2SPI-3SPI-4SPI-5SPI-6SPI-9SPI-12SPI-14","STM0266":"1","avrA":"1","csgA":"1","csgB":"1","csgC":"1","csgD":"1","csgE":"1","csgF":"1","csgG":"1","fimA":"1","fimC":"1","fimD":"1","fimF":"1","fimH":"1","fimI":"1","fimW":"1","fimY":"1","fimZ":"1","fur":"1","gogB":"0","hilA":"1","hilC":"1","hilD":"1","iacP":"1","iagB":"1","invA":"1","invB":"1","invC/sctN":"1","invE":"1","invF":"1","invG":"1","invH":"1","invI":"1","invJ":"1","lpfA":"1","lpfB":"1","lpfC":"1","lpfD":"1","lpfE":"1","mgtB":"1","mgtC":"1","mig-14":"1","mig-5":"1","misL":"1","orgA/sctK":"1","orgB/SctL":"1","orgC":"1","pefB":"1","pefC":"1","pefD":"1","phoP":"1","phoQ":"1","pipB":"1","pipB2":"1","pmrA":"1","pmrB":"1","prgH":"1","prgI":"1","prgJ":"1","prgK":"1","ratB":"1","rck":"1","rpoS":"1","shdA":"0","sicA":"1","sicP":"1","sifA":"1","sifB":"1","sinH":"0","sipA/sspA":"1","sipB/sspB":"1","sipC/sspC":"1","sipD":"1","slrP":"1","sodCI":"1","sopA":"1","sopB/sigD":"1","sopD":"1","sopD2":"1","sopE2":"1","spaO/sctQ":"1","spaP":"1","spaQ":"1","spaR":"1","spaS":"1","spiC/ssaB":"1","sprB":"1","sptP":"1","spvB":"1","spvC":"1","spvD":"1","ssaC":"1","ssaD":"1","ssaE":"1","ssaG":"1","ssaH":"1","ssaI":"1","ssaJ":"1","ssaK":"1","ssaL":"1","ssaM":"1","ssaN":"1","ssaO":"1","ssaP":"1","ssaQ":"1","ssaR":"1","ssaS":"1","ssaT":"1","ssaU":"1","ssaV":"1","ssaX":"1","sscA":"1","sscB":"1","sseA":"1","sseB":"1","sseC":"1","sseD":"1","sseE":"1","sseF":"1","sseG":"1","sseI/srfH":"1","sseJ":"1","sseK1":"1","sseL":"1","sspH2":"1","ssrA":"1","ssrB":"1","steA":"1","steB":"1","steC":"1","tlde1":"1","NUM_FOUND_VFs":"128","all_VFs":"STM0266avrAcsgAcsgBcsgCcsgDcsgEcsgFcsgGfimAfimCfimDfimFfimHfimIfimWfimYfimZfur hilAhilChilDiacPiagBinvAinvBinvC/sctNinvEinvFinvGinvHinvIinvJlpfAlpfBlpfClpfDlpfEmgtBmgtCmig-14mig-5misLorgA/sctKorgB/SctLorgCpefBpefCpefDphoPphoQpipBpipB2pmrApmrBprgHprgIprgJprgKratBrckrpoS sicAsicPmgtCsifB sipA/sspAsipB/sspBsipC/sspCsipDslrPsodCIsopAsopB/sigDsopDpipBsopE2spaO/sctQspaPspaQspaRspaSspiC/ssaBsprBsptPspvBspvCspvDssaCssaDssaEssaGssaHssaIssaJssaKssaLssaMssaNssaOssaPssaQssaRssaSssaTssaUssaVssaXsscAsscBsseAsseCsseDsseEsseFsseGsseI/srfHsseJsseK1sseLsspH2ssrAssrBsteAsteBsteCtlde1","blaTEM-1":"0","blaTEM-135":"0","qnrB19":"0","sul2":"0","tet(A)":"0","NUM_FOUND_ARGs":"0","all_ARGs":"     ","Col(MP18)_1":"0","Col(pHAD28)_1":"0","Col156_1":"0","ColpVC_1":"0","IncFIB(S)_1":"1","IncFII(S)_1":"1","IncI1-I(Alpha)_1":"0","IncI2(Delta)_1":"0","IncX1_1":"0","IncX1_4":"0","NUM_FOUND_replicons":"2","all_replicons":"    IncFIB(S)_1IncFII(S)_1    ","gyrA (D87Y)":"0","gyrA (S83F)":"0","gyrA (S83Y)":"0","gyrB (S464Y)":"0","NUM_FOUND_point_mutations":"0","all_point_mutations":"    ","MST-42x1.0":"cluster_5","MST-69x1.0":"cluster_3","MST-116x1.0":"cluster_3","MST-149x1.0":"cluster_1","Collection Date":"ND","MST-5x1.0":"cluster_12"},"201106_3277":{"ID":"201106_3277","__Node":"201106_3277","__selected":false,"id":93,"source1":"Gallus gallus","source":"Gallus gallus breeding","year":"2009","ST":"11","CS54":"1","SPI-1":"1","SPI-2":"1","SPI-3":"1","SPI-4":"1","SPI-5":"1","SPI-6":"1","SPI-9":"1","SPI-12":"1","SPI-14":"1","NUM_FOUND_SPIs":"10","all_SPIs":"CS54SPI-1SPI-2SPI-3SPI-4SPI-5SPI-6SPI-9SPI-12SPI-14","STM0266":"1","avrA":"1","csgA":"1","csgB":"1","csgC":"1","csgD":"1","csgE":"1","csgF":"1","csgG":"1","fimA":"1","fimC":"1","fimD":"1","fimF":"1","fimH":"1","fimI":"1","fimW":"1","fimY":"1","fimZ":"1","fur":"1","gogB":"0","hilA":"1","hilC":"1","hilD":"1","iacP":"1","iagB":"1","invA":"1","invB":"1","invC/sctN":"1","invE":"1","invF":"1","invG":"1","invH":"1","invI":"1","invJ":"1","lpfA":"1","lpfB":"1","lpfC":"1","lpfD":"1","lpfE":"1","mgtB":"1","mgtC":"1","mig-14":"1","mig-5":"1","misL":"1","orgA/sctK":"1","orgB/SctL":"1","orgC":"1","pefB":"1","pefC":"1","pefD":"1","phoP":"1","phoQ":"1","pipB":"1","pipB2":"1","pmrA":"1","pmrB":"1","prgH":"1","prgI":"1","prgJ":"1","prgK":"1","ratB":"1","rck":"1","rpoS":"1","shdA":"1","sicA":"1","sicP":"1","sifA":"1","sifB":"1","sinH":"0","sipA/sspA":"1","sipB/sspB":"1","sipC/sspC":"1","sipD":"1","slrP":"1","sodCI":"1","sopA":"1","sopB/sigD":"1","sopD":"1","sopD2":"1","sopE2":"1","spaO/sctQ":"1","spaP":"1","spaQ":"1","spaR":"1","spaS":"1","spiC/ssaB":"1","sprB":"1","sptP":"1","spvB":"1","spvC":"1","spvD":"1","ssaC":"1","ssaD":"1","ssaE":"1","ssaG":"1","ssaH":"1","ssaI":"1","ssaJ":"1","ssaK":"1","ssaL":"1","ssaM":"1","ssaN":"1","ssaO":"1","ssaP":"1","ssaQ":"1","ssaR":"1","ssaS":"1","ssaT":"1","ssaU":"1","ssaV":"1","ssaX":"1","sscA":"1","sscB":"1","sseA":"1","sseB":"1","sseC":"1","sseD":"1","sseE":"1","sseF":"1","sseG":"1","sseI/srfH":"1","sseJ":"1","sseK1":"1","sseL":"1","sspH2":"1","ssrA":"1","ssrB":"1","steA":"1","steB":"1","steC":"1","tlde1":"1","NUM_FOUND_VFs":"129","all_VFs":"STM0266avrAcsgAcsgBcsgCcsgDcsgEcsgFcsgGfimAfimCfimDfimFfimHfimIfimWfimYfimZfur hilAhilChilDiacPiagBinvAinvBinvC/sctNinvEinvFinvGinvHinvIinvJlpfAlpfBlpfClpfDlpfEmgtBmgtCmig-14mig-5misLorgA/sctKorgB/SctLorgCpefBpefCpefDphoPphoQpipBpipB2pmrApmrBprgHprgIprgJprgKratBrckrpoSshdAsicAsicPmgtCsifB sipA/sspAsipB/sspBsipC/sspCsipDslrPsodCIsopAsopB/sigDsopDpipBsopE2spaO/sctQspaPspaQspaRspaSspiC/ssaBsprBsptPspvBspvCspvDssaCssaDssaEssaGssaHssaIssaJssaKssaLssaMssaNssaOssaPssaQssaRssaSssaTssaUssaVssaXsscAsscBsseAsseCsseDsseEsseFsseGsseI/srfHsseJsseK1sseLsspH2ssrAssrBsteAsteBsteCtlde1","blaTEM-1":"0","blaTEM-135":"0","qnrB19":"0","sul2":"0","tet(A)":"0","NUM_FOUND_ARGs":"0","all_ARGs":"     ","Col(MP18)_1":"0","Col(pHAD28)_1":"0","Col156_1":"0","ColpVC_1":"0","IncFIB(S)_1":"1","IncFII(S)_1":"1","IncI1-I(Alpha)_1":"0","IncI2(Delta)_1":"0","IncX1_1":"0","IncX1_4":"0","NUM_FOUND_replicons":"2","all_replicons":"    IncFIB(S)_1IncFII(S)_1    ","gyrA (D87Y)":"0","gyrA (S83F)":"0","gyrA (S83Y)":"0","gyrB (S464Y)":"0","NUM_FOUND_point_mutations":"0","all_point_mutations":"    ","MST-42x1.0":"singleton_4","MST-69x1.0":"singleton_2","MST-116x1.0":"cluster_3","MST-149x1.0":"cluster_1","Collection Date":"ND","MST-5x1.0":"singleton_97"},"201013_3223":{"ID":"201013_3223","__Node":"201013_3223","__selected":false,"id":94,"source1":"Gallus gallus","source":"Gallus gallus broiler","year":"2010","ST":"11","CS54":"1","SPI-1":"1","SPI-2":"1","SPI-3":"1","SPI-4":"1","SPI-5":"1","SPI-6":"1","SPI-9":"1","SPI-12":"1","SPI-14":"1","NUM_FOUND_SPIs":"10","all_SPIs":"CS54SPI-1SPI-2SPI-3SPI-4SPI-5SPI-6SPI-9SPI-12SPI-14","STM0266":"1","avrA":"1","csgA":"1","csgB":"1","csgC":"1","csgD":"1","csgE":"1","csgF":"1","csgG":"1","fimA":"1","fimC":"1","fimD":"1","fimF":"1","fimH":"1","fimI":"1","fimW":"1","fimY":"1","fimZ":"1","fur":"1","gogB":"0","hilA":"1","hilC":"1","hilD":"1","iacP":"1","iagB":"1","invA":"1","invB":"1","invC/sctN":"1","invE":"1","invF":"1","invG":"1","invH":"1","invI":"1","invJ":"1","lpfA":"1","lpfB":"1","lpfC":"1","lpfD":"1","lpfE":"1","mgtB":"1","mgtC":"1","mig-14":"1","mig-5":"1","misL":"1","orgA/sctK":"1","orgB/SctL":"1","orgC":"1","pefB":"1","pefC":"1","pefD":"1","phoP":"1","phoQ":"1","pipB":"1","pipB2":"1","pmrA":"1","pmrB":"1","prgH":"1","prgI":"1","prgJ":"1","prgK":"1","ratB":"1","rck":"1","rpoS":"1","shdA":"0","sicA":"1","sicP":"1","sifA":"1","sifB":"1","sinH":"0","sipA/sspA":"1","sipB/sspB":"1","sipC/sspC":"1","sipD":"1","slrP":"1","sodCI":"1","sopA":"1","sopB/sigD":"1","sopD":"1","sopD2":"1","sopE2":"1","spaO/sctQ":"1","spaP":"1","spaQ":"1","spaR":"1","spaS":"1","spiC/ssaB":"1","sprB":"1","sptP":"1","spvB":"1","spvC":"1","spvD":"1","ssaC":"1","ssaD":"1","ssaE":"1","ssaG":"1","ssaH":"1","ssaI":"1","ssaJ":"1","ssaK":"1","ssaL":"1","ssaM":"1","ssaN":"1","ssaO":"1","ssaP":"1","ssaQ":"1","ssaR":"1","ssaS":"1","ssaT":"1","ssaU":"1","ssaV":"1","ssaX":"1","sscA":"1","sscB":"1","sseA":"1","sseB":"1","sseC":"1","sseD":"1","sseE":"1","sseF":"1","sseG":"1","sseI/srfH":"0","sseJ":"1","sseK1":"1","sseL":"1","sspH2":"1","ssrA":"1","ssrB":"1","steA":"1","steB":"1","steC":"1","tlde1":"1","NUM_FOUND_VFs":"127","all_VFs":"STM0266avrAcsgAcsgBcsgCcsgDcsgEcsgFcsgGfimAfimCfimDfimFfimHfimIfimWfimYfimZfur hilAhilChilDiacPiagBinvAinvBinvC/sctNinvEinvFinvGinvHinvIinvJlpfAlpfBlpfClpfDlpfEmgtBmgtCmig-14mig-5misLorgA/sctKorgB/SctLorgCpefBpefCpefDphoPphoQpipBpipB2pmrApmrBprgHprgIprgJprgKratBrckrpoS sicAsicPmgtCsifB sipA/sspAsipB/sspBsipC/sspCsipDslrPsodCIsopAsopB/sigDsopDpipBsopE2spaO/sctQspaPspaQspaRspaSspiC/ssaBsprBsptPspvBspvCspvDssaCssaDssaEssaGssaHssaIssaJssaKssaLssaMssaNssaOssaPssaQssaRssaSssaTssaUssaVssaXsscAsscBsseAsseCsseDsseEsseFsseG sseJsseK1sseLsspH2ssrAssrBsteAsteBsteCtlde1","blaTEM-1":"0","blaTEM-135":"1","qnrB19":"0","sul2":"1","tet(A)":"1","NUM_FOUND_ARGs":"3","all_ARGs":" blaTEM-135 sul2tet(A)","Col(MP18)_1":"0","Col(pHAD28)_1":"0","Col156_1":"0","ColpVC_1":"0","IncFIB(S)_1":"1","IncFII(S)_1":"1","IncI1-I(Alpha)_1":"1","IncI2(Delta)_1":"0","IncX1_1":"0","IncX1_4":"0","NUM_FOUND_replicons":"3","all_replicons":"    IncFIB(S)_1IncFII(S)_1IncI1-I(Alpha)_1   ","gyrA (D87Y)":"0","gyrA (S83F)":"0","gyrA (S83Y)":"0","gyrB (S464Y)":"0","NUM_FOUND_point_mutations":"0","all_point_mutations":"    ","MST-42x1.0":"cluster_5","MST-69x1.0":"cluster_3","MST-116x1.0":"cluster_3","MST-149x1.0":"cluster_1","Collection Date":"ND","MST-5x1.0":"cluster_12"},"200730_3022":{"ID":"200730_3022","__Node":"200730_3022","__selected":false,"id":95,"source1":"Gallus gallus","source":"Gallus gallus laying","year":"2014","ST":"11","CS54":"1","SPI-1":"1","SPI-2":"1","SPI-3":"1","SPI-4":"1","SPI-5":"1","SPI-6":"1","SPI-9":"1","SPI-12":"1","SPI-14":"1","NUM_FOUND_SPIs":"10","all_SPIs":"CS54SPI-1SPI-2SPI-3SPI-4SPI-5SPI-6SPI-9SPI-12SPI-14","STM0266":"1","avrA":"1","csgA":"1","csgB":"1","csgC":"1","csgD":"1","csgE":"1","csgF":"1","csgG":"1","fimA":"1","fimC":"1","fimD":"1","fimF":"1","fimH":"1","fimI":"1","fimW":"1","fimY":"1","fimZ":"1","fur":"1","gogB":"0","hilA":"1","hilC":"1","hilD":"1","iacP":"1","iagB":"1","invA":"1","invB":"1","invC/sctN":"1","invE":"1","invF":"1","invG":"1","invH":"1","invI":"1","invJ":"1","lpfA":"1","lpfB":"1","lpfC":"1","lpfD":"1","lpfE":"1","mgtB":"1","mgtC":"1","mig-14":"1","mig-5":"1","misL":"1","orgA/sctK":"1","orgB/SctL":"1","orgC":"1","pefB":"1","pefC":"1","pefD":"1","phoP":"1","phoQ":"1","pipB":"1","pipB2":"1","pmrA":"1","pmrB":"1","prgH":"1","prgI":"1","prgJ":"1","prgK":"1","ratB":"1","rck":"1","rpoS":"1","shdA":"1","sicA":"1","sicP":"1","sifA":"1","sifB":"1","sinH":"0","sipA/sspA":"1","sipB/sspB":"1","sipC/sspC":"1","sipD":"1","slrP":"1","sodCI":"1","sopA":"1","sopB/sigD":"1","sopD":"1","sopD2":"1","sopE2":"1","spaO/sctQ":"1","spaP":"1","spaQ":"1","spaR":"1","spaS":"1","spiC/ssaB":"1","sprB":"1","sptP":"1","spvB":"1","spvC":"1","spvD":"1","ssaC":"1","ssaD":"1","ssaE":"1","ssaG":"1","ssaH":"1","ssaI":"1","ssaJ":"1","ssaK":"1","ssaL":"1","ssaM":"1","ssaN":"1","ssaO":"1","ssaP":"1","ssaQ":"1","ssaR":"1","ssaS":"1","ssaT":"1","ssaU":"1","ssaV":"1","ssaX":"1","sscA":"1","sscB":"1","sseA":"1","sseB":"1","sseC":"1","sseD":"1","sseE":"1","sseF":"1","sseG":"1","sseI/srfH":"1","sseJ":"1","sseK1":"1","sseL":"1","sspH2":"1","ssrA":"1","ssrB":"1","steA":"1","steB":"1","steC":"1","tlde1":"1","NUM_FOUND_VFs":"129","all_VFs":"STM0266avrAcsgAcsgBcsgCcsgDcsgEcsgFcsgGfimAfimCfimDfimFfimHfimIfimWfimYfimZfur hilAhilChilDiacPiagBinvAinvBinvC/sctNinvEinvFinvGinvHinvIinvJlpfAlpfBlpfClpfDlpfEmgtBmgtCmig-14mig-5misLorgA/sctKorgB/SctLorgCpefBpefCpefDphoPphoQpipBpipB2pmrApmrBprgHprgIprgJprgKratBrckrpoSshdAsicAsicPmgtCsifB sipA/sspAsipB/sspBsipC/sspCsipDslrPsodCIsopAsopB/sigDsopDpipBsopE2spaO/sctQspaPspaQspaRspaSspiC/ssaBsprBsptPspvBspvCspvDssaCssaDssaEssaGssaHssaIssaJssaKssaLssaMssaNssaOssaPssaQssaRssaSssaTssaUssaVssaXsscAsscBsseAsseCsseDsseEsseFsseGsseI/srfHsseJsseK1sseLsspH2ssrAssrBsteAsteBsteCtlde1","blaTEM-1":"0","blaTEM-135":"0","qnrB19":"0","sul2":"0","tet(A)":"0","NUM_FOUND_ARGs":"0","all_ARGs":"     ","Col(MP18)_1":"0","Col(pHAD28)_1":"0","Col156_1":"0","ColpVC_1":"0","IncFIB(S)_1":"1","IncFII(S)_1":"1","IncI1-I(Alpha)_1":"0","IncI2(Delta)_1":"0","IncX1_1":"0","IncX1_4":"0","NUM_FOUND_replicons":"2","all_replicons":"    IncFIB(S)_1IncFII(S)_1    ","gyrA (D87Y)":"0","gyrA (S83F)":"0","gyrA (S83Y)":"0","gyrB (S464Y)":"0","NUM_FOUND_point_mutations":"0","all_point_mutations":"    ","MST-42x1.0":"cluster_5","MST-69x1.0":"cluster_3","MST-116x1.0":"cluster_3","MST-149x1.0":"cluster_1","Collection Date":"ND","MST-5x1.0":"singleton_72"},"201013_3209":{"ID":"201013_3209","__Node":"201013_3209","__selected":false,"id":96,"source1":"Gallus gallus","source":"Gallus gallus eggs","year":"2011","ST":"11","CS54":"1","SPI-1":"1","SPI-2":"1","SPI-3":"1","SPI-4":"1","SPI-5":"1","SPI-6":"1","SPI-9":"1","SPI-12":"1","SPI-14":"1","NUM_FOUND_SPIs":"10","all_SPIs":"CS54SPI-1SPI-2SPI-3SPI-4SPI-5SPI-6SPI-9SPI-12SPI-14","STM0266":"1","avrA":"1","csgA":"1","csgB":"1","csgC":"1","csgD":"1","csgE":"1","csgF":"1","csgG":"1","fimA":"1","fimC":"1","fimD":"1","fimF":"1","fimH":"1","fimI":"1","fimW":"1","fimY":"1","fimZ":"1","fur":"1","gogB":"0","hilA":"1","hilC":"1","hilD":"1","iacP":"1","iagB":"1","invA":"1","invB":"1","invC/sctN":"1","invE":"1","invF":"1","invG":"1","invH":"1","invI":"1","invJ":"1","lpfA":"1","lpfB":"1","lpfC":"1","lpfD":"1","lpfE":"1","mgtB":"1","mgtC":"1","mig-14":"1","mig-5":"1","misL":"1","orgA/sctK":"1","orgB/SctL":"1","orgC":"1","pefB":"1","pefC":"1","pefD":"1","phoP":"1","phoQ":"1","pipB":"1","pipB2":"1","pmrA":"1","pmrB":"1","prgH":"1","prgI":"1","prgJ":"1","prgK":"1","ratB":"1","rck":"1","rpoS":"1","shdA":"0","sicA":"1","sicP":"1","sifA":"1","sifB":"1","sinH":"0","sipA/sspA":"1","sipB/sspB":"1","sipC/sspC":"1","sipD":"1","slrP":"1","sodCI":"1","sopA":"1","sopB/sigD":"1","sopD":"1","sopD2":"1","sopE2":"1","spaO/sctQ":"1","spaP":"1","spaQ":"1","spaR":"1","spaS":"1","spiC/ssaB":"1","sprB":"1","sptP":"1","spvB":"1","spvC":"1","spvD":"1","ssaC":"1","ssaD":"1","ssaE":"1","ssaG":"1","ssaH":"1","ssaI":"1","ssaJ":"1","ssaK":"1","ssaL":"1","ssaM":"1","ssaN":"1","ssaO":"1","ssaP":"1","ssaQ":"1","ssaR":"1","ssaS":"1","ssaT":"1","ssaU":"1","ssaV":"1","ssaX":"1","sscA":"1","sscB":"1","sseA":"1","sseB":"1","sseC":"1","sseD":"1","sseE":"1","sseF":"1","sseG":"1","sseI/srfH":"1","sseJ":"1","sseK1":"1","sseL":"1","sspH2":"1","ssrA":"1","ssrB":"1","steA":"1","steB":"1","steC":"1","tlde1":"1","NUM_FOUND_VFs":"128","all_VFs":"STM0266avrAcsgAcsgBcsgCcsgDcsgEcsgFcsgGfimAfimCfimDfimFfimHfimIfimWfimYfimZfur hilAhilChilDiacPiagBinvAinvBinvC/sctNinvEinvFinvGinvHinvIinvJlpfAlpfBlpfClpfDlpfEmgtBmgtCmig-14mig-5misLorgA/sctKorgB/SctLorgCpefBpefCpefDphoPphoQpipBpipB2pmrApmrBprgHprgIprgJprgKratBrckrpoS sicAsicPmgtCsifB sipA/sspAsipB/sspBsipC/sspCsipDslrPsodCIsopAsopB/sigDsopDpipBsopE2spaO/sctQspaPspaQspaRspaSspiC/ssaBsprBsptPspvBspvCspvDssaCssaDssaEssaGssaHssaIssaJssaKssaLssaMssaNssaOssaPssaQssaRssaSssaTssaUssaVssaXsscAsscBsseAsseCsseDsseEsseFsseGsseI/srfHsseJsseK1sseLsspH2ssrAssrBsteAsteBsteCtlde1","blaTEM-1":"0","blaTEM-135":"0","qnrB19":"0","sul2":"0","tet(A)":"0","NUM_FOUND_ARGs":"0","all_ARGs":"     ","Col(MP18)_1":"0","Col(pHAD28)_1":"0","Col156_1":"0","ColpVC_1":"0","IncFIB(S)_1":"1","IncFII(S)_1":"1","IncI1-I(Alpha)_1":"0","IncI2(Delta)_1":"0","IncX1_1":"0","IncX1_4":"0","NUM_FOUND_replicons":"2","all_replicons":"    IncFIB(S)_1IncFII(S)_1    ","gyrA (D87Y)":"0","gyrA (S83F)":"0","gyrA (S83Y)":"0","gyrB (S464Y)":"0","NUM_FOUND_point_mutations":"0","all_point_mutations":"    ","MST-42x1.0":"cluster_5","MST-69x1.0":"cluster_3","MST-116x1.0":"cluster_3","MST-149x1.0":"cluster_1","Collection Date":"ND","MST-5x1.0":"singleton_73"},"_hypo_124":{"ID":"_hypo_124","__Node":"_hypo_124","Collection Date":"ND"},"201030_3266":{"ID":"201030_3266","__Node":"201030_3266","__selected":false,"id":97,"source1":"Gallus gallus","source":"Gallus gallus laying","year":"2011","ST":"11","CS54":"1","SPI-1":"1","SPI-2":"1","SPI-3":"1","SPI-4":"1","SPI-5":"1","SPI-6":"1","SPI-9":"1","SPI-12":"1","SPI-14":"1","NUM_FOUND_SPIs":"10","all_SPIs":"CS54SPI-1SPI-2SPI-3SPI-4SPI-5SPI-6SPI-9SPI-12SPI-14","STM0266":"1","avrA":"1","csgA":"1","csgB":"1","csgC":"1","csgD":"1","csgE":"1","csgF":"1","csgG":"1","fimA":"1","fimC":"1","fimD":"1","fimF":"1","fimH":"1","fimI":"1","fimW":"1","fimY":"1","fimZ":"1","fur":"1","gogB":"0","hilA":"1","hilC":"1","hilD":"1","iacP":"1","iagB":"1","invA":"1","invB":"1","invC/sctN":"1","invE":"1","invF":"1","invG":"1","invH":"1","invI":"1","invJ":"1","lpfA":"1","lpfB":"1","lpfC":"1","lpfD":"1","lpfE":"1","mgtB":"1","mgtC":"1","mig-14":"1","mig-5":"1","misL":"1","orgA/sctK":"1","orgB/SctL":"1","orgC":"1","pefB":"1","pefC":"1","pefD":"1","phoP":"1","phoQ":"1","pipB":"1","pipB2":"1","pmrA":"1","pmrB":"1","prgH":"1","prgI":"1","prgJ":"1","prgK":"1","ratB":"1","rck":"1","rpoS":"1","shdA":"0","sicA":"1","sicP":"1","sifA":"1","sifB":"1","sinH":"0","sipA/sspA":"1","sipB/sspB":"1","sipC/sspC":"1","sipD":"1","slrP":"1","sodCI":"1","sopA":"1","sopB/sigD":"1","sopD":"1","sopD2":"1","sopE2":"1","spaO/sctQ":"1","spaP":"1","spaQ":"1","spaR":"1","spaS":"1","spiC/ssaB":"1","sprB":"1","sptP":"1","spvB":"1","spvC":"1","spvD":"1","ssaC":"1","ssaD":"1","ssaE":"1","ssaG":"1","ssaH":"1","ssaI":"1","ssaJ":"1","ssaK":"1","ssaL":"1","ssaM":"1","ssaN":"1","ssaO":"1","ssaP":"1","ssaQ":"1","ssaR":"1","ssaS":"1","ssaT":"1","ssaU":"1","ssaV":"1","ssaX":"1","sscA":"1","sscB":"1","sseA":"1","sseB":"1","sseC":"1","sseD":"1","sseE":"1","sseF":"1","sseG":"1","sseI/srfH":"1","sseJ":"1","sseK1":"1","sseL":"1","sspH2":"1","ssrA":"1","ssrB":"1","steA":"1","steB":"1","steC":"1","tlde1":"1","NUM_FOUND_VFs":"128","all_VFs":"STM0266avrAcsgAcsgBcsgCcsgDcsgEcsgFcsgGfimAfimCfimDfimFfimHfimIfimWfimYfimZfur hilAhilChilDiacPiagBinvAinvBinvC/sctNinvEinvFinvGinvHinvIinvJlpfAlpfBlpfClpfDlpfEmgtBmgtCmig-14mig-5misLorgA/sctKorgB/SctLorgCpefBpefCpefDphoPphoQpipBpipB2pmrApmrBprgHprgIprgJprgKratBrckrpoS sicAsicPmgtCsifB sipA/sspAsipB/sspBsipC/sspCsipDslrPsodCIsopAsopB/sigDsopDpipBsopE2spaO/sctQspaPspaQspaRspaSspiC/ssaBsprBsptPspvBspvCspvDssaCssaDssaEssaGssaHssaIssaJssaKssaLssaMssaNssaOssaPssaQssaRssaSssaTssaUssaVssaXsscAsscBsseAsseCsseDsseEsseFsseGsseI/srfHsseJsseK1sseLsspH2ssrAssrBsteAsteBsteCtlde1","blaTEM-1":"0","blaTEM-135":"0","qnrB19":"0","sul2":"0","tet(A)":"0","NUM_FOUND_ARGs":"0","all_ARGs":"     ","Col(MP18)_1":"0","Col(pHAD28)_1":"0","Col156_1":"0","ColpVC_1":"0","IncFIB(S)_1":"1","IncFII(S)_1":"1","IncI1-I(Alpha)_1":"0","IncI2(Delta)_1":"0","IncX1_1":"0","IncX1_4":"0","NUM_FOUND_replicons":"2","all_replicons":"    IncFIB(S)_1IncFII(S)_1    ","gyrA (D87Y)":"0","gyrA (S83F)":"0","gyrA (S83Y)":"0","gyrB (S464Y)":"0","NUM_FOUND_point_mutations":"0","all_point_mutations":"    ","MST-42x1.0":"cluster_5","MST-69x1.0":"cluster_3","MST-116x1.0":"cluster_3","MST-149x1.0":"cluster_1","Collection Date":"ND","MST-5x1.0":"singleton_62"},"200730_3009":{"ID":"200730_3009","__Node":"200730_3009","__selected":false,"id":98,"source1":"Gallus gallus","source":"Gallus gallus broiler","year":"2014","ST":"11","CS54":"1","SPI-1":"1","SPI-2":"1","SPI-3":"1","SPI-4":"1","SPI-5":"1","SPI-6":"1","SPI-9":"1","SPI-12":"1","SPI-14":"1","NUM_FOUND_SPIs":"10","all_SPIs":"CS54SPI-1SPI-2SPI-3SPI-4SPI-5SPI-6SPI-9SPI-12SPI-14","STM0266":"1","avrA":"1","csgA":"1","csgB":"1","csgC":"1","csgD":"1","csgE":"1","csgF":"1","csgG":"1","fimA":"1","fimC":"1","fimD":"1","fimF":"1","fimH":"1","fimI":"1","fimW":"1","fimY":"1","fimZ":"1","fur":"1","gogB":"0","hilA":"1","hilC":"1","hilD":"1","iacP":"1","iagB":"1","invA":"1","invB":"1","invC/sctN":"1","invE":"1","invF":"1","invG":"1","invH":"1","invI":"1","invJ":"1","lpfA":"1","lpfB":"1","lpfC":"1","lpfD":"1","lpfE":"1","mgtB":"1","mgtC":"1","mig-14":"1","mig-5":"1","misL":"1","orgA/sctK":"1","orgB/SctL":"1","orgC":"1","pefB":"1","pefC":"1","pefD":"1","phoP":"1","phoQ":"1","pipB":"1","pipB2":"1","pmrA":"1","pmrB":"1","prgH":"1","prgI":"1","prgJ":"1","prgK":"1","ratB":"1","rck":"1","rpoS":"1","shdA":"0","sicA":"1","sicP":"1","sifA":"1","sifB":"1","sinH":"0","sipA/sspA":"1","sipB/sspB":"1","sipC/sspC":"1","sipD":"1","slrP":"1","sodCI":"1","sopA":"1","sopB/sigD":"1","sopD":"1","sopD2":"1","sopE2":"1","spaO/sctQ":"1","spaP":"1","spaQ":"1","spaR":"1","spaS":"1","spiC/ssaB":"1","sprB":"1","sptP":"1","spvB":"1","spvC":"1","spvD":"1","ssaC":"1","ssaD":"1","ssaE":"1","ssaG":"1","ssaH":"1","ssaI":"1","ssaJ":"1","ssaK":"1","ssaL":"1","ssaM":"1","ssaN":"1","ssaO":"1","ssaP":"1","ssaQ":"1","ssaR":"1","ssaS":"1","ssaT":"1","ssaU":"1","ssaV":"1","ssaX":"1","sscA":"1","sscB":"1","sseA":"1","sseB":"1","sseC":"1","sseD":"1","sseE":"1","sseF":"1","sseG":"1","sseI/srfH":"1","sseJ":"1","sseK1":"1","sseL":"1","sspH2":"1","ssrA":"1","ssrB":"1","steA":"1","steB":"1","steC":"1","tlde1":"1","NUM_FOUND_VFs":"128","all_VFs":"STM0266avrAcsgAcsgBcsgCcsgDcsgEcsgFcsgGfimAfimCfimDfimFfimHfimIfimWfimYfimZfur hilAhilChilDiacPiagBinvAinvBinvC/sctNinvEinvFinvGinvHinvIinvJlpfAlpfBlpfClpfDlpfEmgtBmgtCmig-14mig-5misLorgA/sctKorgB/SctLorgCpefBpefCpefDphoPphoQpipBpipB2pmrApmrBprgHprgIprgJprgKratBrckrpoS sicAsicPmgtCsifB sipA/sspAsipB/sspBsipC/sspCsipDslrPsodCIsopAsopB/sigDsopDpipBsopE2spaO/sctQspaPspaQspaRspaSspiC/ssaBsprBsptPspvBspvCspvDssaCssaDssaEssaGssaHssaIssaJssaKssaLssaMssaNssaOssaPssaQssaRssaSssaTssaUssaVssaXsscAsscBsseAsseCsseDsseEsseFsseGsseI/srfHsseJsseK1sseLsspH2ssrAssrBsteAsteBsteCtlde1","blaTEM-1":"0","blaTEM-135":"0","qnrB19":"0","sul2":"0","tet(A)":"0","NUM_FOUND_ARGs":"0","all_ARGs":"     ","Col(MP18)_1":"0","Col(pHAD28)_1":"0","Col156_1":"0","ColpVC_1":"0","IncFIB(S)_1":"1","IncFII(S)_1":"1","IncI1-I(Alpha)_1":"0","IncI2(Delta)_1":"0","IncX1_1":"0","IncX1_4":"0","NUM_FOUND_replicons":"2","all_replicons":"    IncFIB(S)_1IncFII(S)_1    ","gyrA (D87Y)":"0","gyrA (S83F)":"0","gyrA (S83Y)":"0","gyrB (S464Y)":"0","NUM_FOUND_point_mutations":"0","all_point_mutations":"    ","MST-42x1.0":"cluster_5","MST-69x1.0":"cluster_3","MST-116x1.0":"cluster_3","MST-149x1.0":"cluster_1","Collection Date":"ND","MST-5x1.0":"cluster_7"},"201106_3289":{"ID":"201106_3289","__Node":"201106_3289","__selected":false,"id":99,"source1":"Gallus gallus","source":"Gallus gallus meat","year":"2009","ST":"11","CS54":"1","SPI-1":"1","SPI-2":"1","SPI-3":"1","SPI-4":"1","SPI-5":"1","SPI-6":"1","SPI-9":"1","SPI-12":"1","SPI-14":"1","NUM_FOUND_SPIs":"10","all_SPIs":"CS54SPI-1SPI-2SPI-3SPI-4SPI-5SPI-6SPI-9SPI-12SPI-14","STM0266":"1","avrA":"1","csgA":"1","csgB":"1","csgC":"1","csgD":"1","csgE":"1","csgF":"1","csgG":"1","fimA":"1","fimC":"1","fimD":"1","fimF":"1","fimH":"1","fimI":"1","fimW":"1","fimY":"1","fimZ":"1","fur":"1","gogB":"0","hilA":"1","hilC":"1","hilD":"1","iacP":"1","iagB":"1","invA":"1","invB":"1","invC/sctN":"1","invE":"1","invF":"1","invG":"1","invH":"1","invI":"1","invJ":"1","lpfA":"1","lpfB":"1","lpfC":"1","lpfD":"1","lpfE":"1","mgtB":"1","mgtC":"1","mig-14":"1","mig-5":"1","misL":"1","orgA/sctK":"1","orgB/SctL":"1","orgC":"1","pefB":"1","pefC":"1","pefD":"1","phoP":"1","phoQ":"1","pipB":"1","pipB2":"1","pmrA":"1","pmrB":"1","prgH":"1","prgI":"1","prgJ":"1","prgK":"1","ratB":"1","rck":"1","rpoS":"1","shdA":"1","sicA":"1","sicP":"1","sifA":"1","sifB":"1","sinH":"0","sipA/sspA":"1","sipB/sspB":"1","sipC/sspC":"1","sipD":"1","slrP":"1","sodCI":"1","sopA":"1","sopB/sigD":"1","sopD":"1","sopD2":"1","sopE2":"1","spaO/sctQ":"1","spaP":"1","spaQ":"1","spaR":"1","spaS":"1","spiC/ssaB":"1","sprB":"1","sptP":"1","spvB":"1","spvC":"1","spvD":"1","ssaC":"1","ssaD":"1","ssaE":"1","ssaG":"1","ssaH":"1","ssaI":"1","ssaJ":"1","ssaK":"1","ssaL":"1","ssaM":"1","ssaN":"1","ssaO":"1","ssaP":"1","ssaQ":"1","ssaR":"1","ssaS":"1","ssaT":"1","ssaU":"1","ssaV":"1","ssaX":"1","sscA":"1","sscB":"1","sseA":"1","sseB":"1","sseC":"1","sseD":"1","sseE":"1","sseF":"1","sseG":"1","sseI/srfH":"1","sseJ":"1","sseK1":"1","sseL":"1","sspH2":"1","ssrA":"1","ssrB":"1","steA":"1","steB":"1","steC":"1","tlde1":"1","NUM_FOUND_VFs":"129","all_VFs":"STM0266avrAcsgAcsgBcsgCcsgDcsgEcsgFcsgGfimAfimCfimDfimFfimHfimIfimWfimYfimZfur hilAhilChilDiacPiagBinvAinvBinvC/sctNinvEinvFinvGinvHinvIinvJlpfAlpfBlpfClpfDlpfEmgtBmgtCmig-14mig-5misLorgA/sctKorgB/SctLorgCpefBpefCpefDphoPphoQpipBpipB2pmrApmrBprgHprgIprgJprgKratBrckrpoSshdAsicAsicPmgtCsifB sipA/sspAsipB/sspBsipC/sspCsipDslrPsodCIsopAsopB/sigDsopDpipBsopE2spaO/sctQspaPspaQspaRspaSspiC/ssaBsprBsptPspvBspvCspvDssaCssaDssaEssaGssaHssaIssaJssaKssaLssaMssaNssaOssaPssaQssaRssaSssaTssaUssaVssaXsscAsscBsseAsseCsseDsseEsseFsseGsseI/srfHsseJsseK1sseLsspH2ssrAssrBsteAsteBsteCtlde1","blaTEM-1":"0","blaTEM-135":"0","qnrB19":"0","sul2":"0","tet(A)":"0","NUM_FOUND_ARGs":"0","all_ARGs":"     ","Col(MP18)_1":"0","Col(pHAD28)_1":"0","Col156_1":"0","ColpVC_1":"0","IncFIB(S)_1":"1","IncFII(S)_1":"1","IncI1-I(Alpha)_1":"0","IncI2(Delta)_1":"0","IncX1_1":"0","IncX1_4":"0","NUM_FOUND_replicons":"2","all_replicons":"    IncFIB(S)_1IncFII(S)_1    ","gyrA (D87Y)":"0","gyrA (S83F)":"0","gyrA (S83Y)":"0","gyrB (S464Y)":"0","NUM_FOUND_point_mutations":"0","all_point_mutations":"    ","MST-42x1.0":"cluster_5","MST-69x1.0":"cluster_3","MST-116x1.0":"cluster_3","MST-149x1.0":"cluster_1","Collection Date":"ND","MST-5x1.0":"cluster_7"},"200806_3040":{"ID":"200806_3040","__Node":"200806_3040","__selected":false,"id":100,"source1":"Gallus gallus","source":"Gallus gallus breeding","year":"2013","ST":"11","CS54":"1","SPI-1":"1","SPI-2":"1","SPI-3":"1","SPI-4":"1","SPI-5":"1","SPI-6":"1","SPI-9":"1","SPI-12":"1","SPI-14":"1","NUM_FOUND_SPIs":"10","all_SPIs":"CS54SPI-1SPI-2SPI-3SPI-4SPI-5SPI-6SPI-9SPI-12SPI-14","STM0266":"1","avrA":"1","csgA":"1","csgB":"1","csgC":"1","csgD":"1","csgE":"1","csgF":"1","csgG":"1","fimA":"1","fimC":"1","fimD":"1","fimF":"1","fimH":"1","fimI":"1","fimW":"1","fimY":"1","fimZ":"1","fur":"1","gogB":"0","hilA":"1","hilC":"1","hilD":"1","iacP":"1","iagB":"1","invA":"1","invB":"1","invC/sctN":"1","invE":"1","invF":"1","invG":"1","invH":"1","invI":"1","invJ":"1","lpfA":"1","lpfB":"1","lpfC":"1","lpfD":"1","lpfE":"1","mgtB":"1","mgtC":"1","mig-14":"1","mig-5":"1","misL":"1","orgA/sctK":"1","orgB/SctL":"1","orgC":"1","pefB":"1","pefC":"1","pefD":"1","phoP":"1","phoQ":"1","pipB":"1","pipB2":"1","pmrA":"1","pmrB":"1","prgH":"1","prgI":"1","prgJ":"1","prgK":"1","ratB":"1","rck":"1","rpoS":"1","shdA":"1","sicA":"1","sicP":"1","sifA":"1","sifB":"1","sinH":"0","sipA/sspA":"1","sipB/sspB":"1","sipC/sspC":"1","sipD":"1","slrP":"1","sodCI":"1","sopA":"1","sopB/sigD":"1","sopD":"1","sopD2":"1","sopE2":"1","spaO/sctQ":"1","spaP":"1","spaQ":"1","spaR":"1","spaS":"1","spiC/ssaB":"1","sprB":"1","sptP":"1","spvB":"1","spvC":"1","spvD":"1","ssaC":"1","ssaD":"1","ssaE":"1","ssaG":"1","ssaH":"1","ssaI":"1","ssaJ":"1","ssaK":"1","ssaL":"1","ssaM":"1","ssaN":"1","ssaO":"1","ssaP":"1","ssaQ":"1","ssaR":"1","ssaS":"1","ssaT":"1","ssaU":"1","ssaV":"1","ssaX":"1","sscA":"1","sscB":"1","sseA":"1","sseB":"1","sseC":"1","sseD":"1","sseE":"1","sseF":"1","sseG":"1","sseI/srfH":"1","sseJ":"1","sseK1":"1","sseL":"1","sspH2":"1","ssrA":"1","ssrB":"1","steA":"1","steB":"1","steC":"1","tlde1":"1","NUM_FOUND_VFs":"129","all_VFs":"STM0266avrAcsgAcsgBcsgCcsgDcsgEcsgFcsgGfimAfimCfimDfimFfimHfimIfimWfimYfimZfur hilAhilChilDiacPiagBinvAinvBinvC/sctNinvEinvFinvGinvHinvIinvJlpfAlpfBlpfClpfDlpfEmgtBmgtCmig-14mig-5misLorgA/sctKorgB/SctLorgCpefBpefCpefDphoPphoQpipBpipB2pmrApmrBprgHprgIprgJprgKratBrckrpoSshdAsicAsicPmgtCsifB sipA/sspAsipB/sspBsipC/sspCsipDslrPsodCIsopAsopB/sigDsopDpipBsopE2spaO/sctQspaPspaQspaRspaSspiC/ssaBsprBsptPspvBspvCspvDssaCssaDssaEssaGssaHssaIssaJssaKssaLssaMssaNssaOssaPssaQssaRssaSssaTssaUssaVssaXsscAsscBsseAsseCsseDsseEsseFsseGsseI/srfHsseJsseK1sseLsspH2ssrAssrBsteAsteBsteCtlde1","blaTEM-1":"0","blaTEM-135":"0","qnrB19":"0","sul2":"0","tet(A)":"0","NUM_FOUND_ARGs":"0","all_ARGs":"     ","Col(MP18)_1":"0","Col(pHAD28)_1":"0","Col156_1":"0","ColpVC_1":"0","IncFIB(S)_1":"1","IncFII(S)_1":"1","IncI1-I(Alpha)_1":"0","IncI2(Delta)_1":"0","IncX1_1":"0","IncX1_4":"0","NUM_FOUND_replicons":"2","all_replicons":"    IncFIB(S)_1IncFII(S)_1    ","gyrA (D87Y)":"0","gyrA (S83F)":"0","gyrA (S83Y)":"0","gyrB (S464Y)":"0","NUM_FOUND_point_mutations":"0","all_point_mutations":"    ","MST-42x1.0":"cluster_5","MST-69x1.0":"cluster_3","MST-116x1.0":"cluster_3","MST-149x1.0":"cluster_1","Collection Date":"ND","MST-5x1.0":"cluster_7"},"200703_2889":{"ID":"200703_2889","__Node":"200703_2889","__selected":false,"id":101,"source1":"Gallus gallus","source":"Gallus gallus broiler","year":"2019","ST":"11","CS54":"1","SPI-1":"1","SPI-2":"1","SPI-3":"1","SPI-4":"1","SPI-5":"1","SPI-6":"1","SPI-9":"1","SPI-12":"1","SPI-14":"1","NUM_FOUND_SPIs":"10","all_SPIs":"CS54SPI-1SPI-2SPI-3SPI-4SPI-5SPI-6SPI-9SPI-12SPI-14","STM0266":"1","avrA":"1","csgA":"1","csgB":"1","csgC":"1","csgD":"1","csgE":"1","csgF":"1","csgG":"1","fimA":"1","fimC":"1","fimD":"1","fimF":"1","fimH":"1","fimI":"1","fimW":"1","fimY":"1","fimZ":"1","fur":"1","gogB":"0","hilA":"1","hilC":"1","hilD":"1","iacP":"1","iagB":"1","invA":"1","invB":"1","invC/sctN":"1","invE":"1","invF":"1","invG":"1","invH":"1","invI":"1","invJ":"1","lpfA":"1","lpfB":"1","lpfC":"1","lpfD":"1","lpfE":"1","mgtB":"1","mgtC":"1","mig-14":"1","mig-5":"1","misL":"1","orgA/sctK":"1","orgB/SctL":"1","orgC":"1","pefB":"1","pefC":"1","pefD":"1","phoP":"1","phoQ":"1","pipB":"1","pipB2":"1","pmrA":"1","pmrB":"1","prgH":"1","prgI":"1","prgJ":"1","prgK":"1","ratB":"1","rck":"1","rpoS":"1","shdA":"1","sicA":"1","sicP":"1","sifA":"1","sifB":"1","sinH":"0","sipA/sspA":"1","sipB/sspB":"1","sipC/sspC":"1","sipD":"1","slrP":"1","sodCI":"1","sopA":"1","sopB/sigD":"1","sopD":"1","sopD2":"1","sopE2":"1","spaO/sctQ":"1","spaP":"1","spaQ":"1","spaR":"1","spaS":"1","spiC/ssaB":"1","sprB":"1","sptP":"1","spvB":"1","spvC":"1","spvD":"1","ssaC":"1","ssaD":"1","ssaE":"1","ssaG":"1","ssaH":"1","ssaI":"1","ssaJ":"1","ssaK":"1","ssaL":"1","ssaM":"1","ssaN":"1","ssaO":"1","ssaP":"1","ssaQ":"1","ssaR":"1","ssaS":"1","ssaT":"1","ssaU":"1","ssaV":"1","ssaX":"1","sscA":"1","sscB":"1","sseA":"1","sseB":"1","sseC":"1","sseD":"1","sseE":"1","sseF":"1","sseG":"1","sseI/srfH":"1","sseJ":"1","sseK1":"1","sseL":"1","sspH2":"1","ssrA":"1","ssrB":"1","steA":"1","steB":"1","steC":"1","tlde1":"1","NUM_FOUND_VFs":"129","all_VFs":"STM0266avrAcsgAcsgBcsgCcsgDcsgEcsgFcsgGfimAfimCfimDfimFfimHfimIfimWfimYfimZfur hilAhilChilDiacPiagBinvAinvBinvC/sctNinvEinvFinvGinvHinvIinvJlpfAlpfBlpfClpfDlpfEmgtBmgtCmig-14mig-5misLorgA/sctKorgB/SctLorgCpefBpefCpefDphoPphoQpipBpipB2pmrApmrBprgHprgIprgJprgKratBrckrpoSshdAsicAsicPmgtCsifB sipA/sspAsipB/sspBsipC/sspCsipDslrPsodCIsopAsopB/sigDsopDpipBsopE2spaO/sctQspaPspaQspaRspaSspiC/ssaBsprBsptPspvBspvCspvDssaCssaDssaEssaGssaHssaIssaJssaKssaLssaMssaNssaOssaPssaQssaRssaSssaTssaUssaVssaXsscAsscBsseAsseCsseDsseEsseFsseGsseI/srfHsseJsseK1sseLsspH2ssrAssrBsteAsteBsteCtlde1","blaTEM-1":"0","blaTEM-135":"0","qnrB19":"0","sul2":"0","tet(A)":"0","NUM_FOUND_ARGs":"0","all_ARGs":"     ","Col(MP18)_1":"0","Col(pHAD28)_1":"0","Col156_1":"0","ColpVC_1":"0","IncFIB(S)_1":"1","IncFII(S)_1":"1","IncI1-I(Alpha)_1":"0","IncI2(Delta)_1":"0","IncX1_1":"0","IncX1_4":"0","NUM_FOUND_replicons":"2","all_replicons":"    IncFIB(S)_1IncFII(S)_1    ","gyrA (D87Y)":"0","gyrA (S83F)":"0","gyrA (S83Y)":"0","gyrB (S464Y)":"0","NUM_FOUND_point_mutations":"0","all_point_mutations":"    ","MST-42x1.0":"cluster_5","MST-69x1.0":"cluster_3","MST-116x1.0":"cluster_3","MST-149x1.0":"cluster_1","Collection Date":"ND","MST-5x1.0":"singleton_70"},"_hypo_130":{"ID":"_hypo_130","__Node":"_hypo_130","Collection Date":"ND"},"SAL_XA6507":{"ID":"SAL_XA6507","__Node":"SAL_XA6507","__selected":false,"id":102,"source1":"Human","source":"Human","year":"2013","ST":"11","CS54":"1","SPI-1":"1","SPI-2":"1","SPI-3":"1","SPI-4":"1","SPI-5":"1","SPI-6":"1","SPI-9":"1","SPI-12":"1","SPI-14":"1","NUM_FOUND_SPIs":"10","all_SPIs":"CS54SPI-1SPI-2SPI-3SPI-4SPI-5SPI-6SPI-9SPI-12SPI-14","STM0266":"1","avrA":"1","csgA":"1","csgB":"1","csgC":"1","csgD":"1","csgE":"1","csgF":"1","csgG":"1","fimA":"1","fimC":"1","fimD":"1","fimF":"1","fimH":"1","fimI":"1","fimW":"1","fimY":"1","fimZ":"1","fur":"1","gogB":"0","hilA":"1","hilC":"1","hilD":"1","iacP":"1","iagB":"1","invA":"1","invB":"1","invC/sctN":"1","invE":"1","invF":"1","invG":"1","invH":"1","invI":"1","invJ":"1","lpfA":"1","lpfB":"1","lpfC":"1","lpfD":"1","lpfE":"1","mgtB":"1","mgtC":"1","mig-14":"1","mig-5":"1","misL":"1","orgA/sctK":"1","orgB/SctL":"1","orgC":"1","pefB":"1","pefC":"1","pefD":"1","phoP":"1","phoQ":"1","pipB":"1","pipB2":"1","pmrA":"1","pmrB":"1","prgH":"1","prgI":"1","prgJ":"1","prgK":"1","ratB":"1","rck":"1","rpoS":"1","shdA":"0","sicA":"1","sicP":"1","sifA":"1","sifB":"1","sinH":"0","sipA/sspA":"1","sipB/sspB":"1","sipC/sspC":"1","sipD":"1","slrP":"1","sodCI":"1","sopA":"1","sopB/sigD":"1","sopD":"1","sopD2":"1","sopE2":"1","spaO/sctQ":"1","spaP":"1","spaQ":"1","spaR":"1","spaS":"1","spiC/ssaB":"1","sprB":"1","sptP":"1","spvB":"1","spvC":"1","spvD":"1","ssaC":"1","ssaD":"1","ssaE":"1","ssaG":"1","ssaH":"1","ssaI":"1","ssaJ":"1","ssaK":"1","ssaL":"1","ssaM":"1","ssaN":"1","ssaO":"1","ssaP":"1","ssaQ":"1","ssaR":"1","ssaS":"1","ssaT":"1","ssaU":"1","ssaV":"1","ssaX":"1","sscA":"1","sscB":"1","sseA":"1","sseB":"1","sseC":"1","sseD":"1","sseE":"1","sseF":"1","sseG":"1","sseI/srfH":"0","sseJ":"1","sseK1":"1","sseL":"1","sspH2":"0","ssrA":"1","ssrB":"1","steA":"1","steB":"1","steC":"1","tlde1":"1","NUM_FOUND_VFs":"126","all_VFs":"STM0266avrAcsgAcsgBcsgCcsgDcsgEcsgFcsgGfimAfimCfimDfimFfimHfimIfimWfimYfimZfur hilAhilChilDiacPiagBinvAinvBinvC/sctNinvEinvFinvGinvHinvIinvJlpfAlpfBlpfClpfDlpfEmgtBmgtCmig-14mig-5misLorgA/sctKorgB/SctLorgCpefBpefCpefDphoPphoQpipBpipB2pmrApmrBprgHprgIprgJprgKratBrckrpoS sicAsicPmgtCsifB sipA/sspAsipB/sspBsipC/sspCsipDslrPsodCIsopAsopB/sigDsopDpipBsopE2spaO/sctQspaPspaQspaRspaSspiC/ssaBsprBsptPspvBspvCspvDssaCssaDssaEssaGssaHssaIssaJssaKssaLssaMssaNssaOssaPssaQssaRssaSssaTssaUssaVssaXsscAsscBsseAsseCsseDsseEsseFsseG sseJsseK1sseL ssrAssrBsteAsteBsteCtlde1","blaTEM-1":"0","blaTEM-135":"0","qnrB19":"0","sul2":"0","tet(A)":"0","NUM_FOUND_ARGs":"0","all_ARGs":"     ","Col(MP18)_1":"0","Col(pHAD28)_1":"0","Col156_1":"0","ColpVC_1":"0","IncFIB(S)_1":"1","IncFII(S)_1":"1","IncI1-I(Alpha)_1":"0","IncI2(Delta)_1":"0","IncX1_1":"0","IncX1_4":"0","NUM_FOUND_replicons":"2","all_replicons":"    IncFIB(S)_1IncFII(S)_1    ","gyrA (D87Y)":"0","gyrA (S83F)":"0","gyrA (S83Y)":"1","gyrB (S464Y)":"0","NUM_FOUND_point_mutations":"1","all_point_mutations":"  gyrA (S83Y) ","MST-42x1.0":"cluster_5","MST-69x1.0":"cluster_3","MST-116x1.0":"cluster_3","MST-149x1.0":"cluster_1","Collection Date":"ND","MST-5x1.0":"singleton_55"},"SAL_XA6364":{"ID":"SAL_XA6364","__Node":"SAL_XA6364","__selected":false,"id":103,"source1":"Human","source":"Human","year":"2014","ST":"11","CS54":"1","SPI-1":"1","SPI-2":"1","SPI-3":"1","SPI-4":"1","SPI-5":"1","SPI-6":"1","SPI-9":"1","SPI-12":"1","SPI-14":"1","NUM_FOUND_SPIs":"10","all_SPIs":"CS54SPI-1SPI-2SPI-3SPI-4SPI-5SPI-6SPI-9SPI-12SPI-14","STM0266":"1","avrA":"1","csgA":"1","csgB":"1","csgC":"1","csgD":"1","csgE":"1","csgF":"1","csgG":"1","fimA":"1","fimC":"1","fimD":"1","fimF":"1","fimH":"1","fimI":"1","fimW":"1","fimY":"1","fimZ":"1","fur":"1","gogB":"0","hilA":"1","hilC":"1","hilD":"1","iacP":"1","iagB":"1","invA":"1","invB":"1","invC/sctN":"1","invE":"1","invF":"1","invG":"1","invH":"1","invI":"1","invJ":"1","lpfA":"1","lpfB":"1","lpfC":"1","lpfD":"1","lpfE":"1","mgtB":"1","mgtC":"1","mig-14":"1","mig-5":"1","misL":"1","orgA/sctK":"1","orgB/SctL":"1","orgC":"1","pefB":"1","pefC":"1","pefD":"1","phoP":"1","phoQ":"1","pipB":"1","pipB2":"1","pmrA":"1","pmrB":"1","prgH":"1","prgI":"1","prgJ":"1","prgK":"1","ratB":"1","rck":"1","rpoS":"1","shdA":"0","sicA":"1","sicP":"1","sifA":"1","sifB":"1","sinH":"0","sipA/sspA":"1","sipB/sspB":"1","sipC/sspC":"1","sipD":"1","slrP":"1","sodCI":"1","sopA":"1","sopB/sigD":"1","sopD":"1","sopD2":"1","sopE2":"1","spaO/sctQ":"1","spaP":"1","spaQ":"1","spaR":"1","spaS":"1","spiC/ssaB":"1","sprB":"1","sptP":"1","spvB":"1","spvC":"1","spvD":"1","ssaC":"1","ssaD":"1","ssaE":"1","ssaG":"1","ssaH":"1","ssaI":"1","ssaJ":"1","ssaK":"1","ssaL":"1","ssaM":"1","ssaN":"1","ssaO":"1","ssaP":"1","ssaQ":"1","ssaR":"1","ssaS":"1","ssaT":"1","ssaU":"1","ssaV":"1","ssaX":"1","sscA":"1","sscB":"1","sseA":"1","sseB":"1","sseC":"1","sseD":"1","sseE":"1","sseF":"1","sseG":"1","sseI/srfH":"1","sseJ":"1","sseK1":"1","sseL":"1","sspH2":"1","ssrA":"1","ssrB":"1","steA":"1","steB":"1","steC":"1","tlde1":"1","NUM_FOUND_VFs":"128","all_VFs":"STM0266avrAcsgAcsgBcsgCcsgDcsgEcsgFcsgGfimAfimCfimDfimFfimHfimIfimWfimYfimZfur hilAhilChilDiacPiagBinvAinvBinvC/sctNinvEinvFinvGinvHinvIinvJlpfAlpfBlpfClpfDlpfEmgtBmgtCmig-14mig-5misLorgA/sctKorgB/SctLorgCpefBpefCpefDphoPphoQpipBpipB2pmrApmrBprgHprgIprgJprgKratBrckrpoS sicAsicPmgtCsifB sipA/sspAsipB/sspBsipC/sspCsipDslrPsodCIsopAsopB/sigDsopDpipBsopE2spaO/sctQspaPspaQspaRspaSspiC/ssaBsprBsptPspvBspvCspvDssaCssaDssaEssaGssaHssaIssaJssaKssaLssaMssaNssaOssaPssaQssaRssaSssaTssaUssaVssaXsscAsscBsseAsseCsseDsseEsseFsseGsseI/srfHsseJsseK1sseLsspH2ssrAssrBsteAsteBsteCtlde1","blaTEM-1":"0","blaTEM-135":"0","qnrB19":"0","sul2":"0","tet(A)":"0","NUM_FOUND_ARGs":"0","all_ARGs":"     ","Col(MP18)_1":"0","Col(pHAD28)_1":"0","Col156_1":"0","ColpVC_1":"0","IncFIB(S)_1":"1","IncFII(S)_1":"1","IncI1-I(Alpha)_1":"0","IncI2(Delta)_1":"0","IncX1_1":"0","IncX1_4":"0","NUM_FOUND_replicons":"2","all_replicons":"    IncFIB(S)_1IncFII(S)_1    ","gyrA (D87Y)":"0","gyrA (S83F)":"0","gyrA (S83Y)":"1","gyrB (S464Y)":"0","NUM_FOUND_point_mutations":"1","all_point_mutations":"  gyrA (S83Y) ","MST-42x1.0":"cluster_5","MST-69x1.0":"cluster_3","MST-116x1.0":"cluster_3","MST-149x1.0":"cluster_1","Collection Date":"ND","MST-5x1.0":"singleton_21"},"201113_3296":{"ID":"201113_3296","__Node":"201113_3296","__selected":false,"id":104,"source1":"Gallus gallus","source":"Gallus gallus laying","year":"2008","ST":"11","CS54":"1","SPI-1":"1","SPI-2":"1","SPI-3":"1","SPI-4":"1","SPI-5":"1","SPI-6":"1","SPI-9":"1","SPI-12":"1","SPI-14":"1","NUM_FOUND_SPIs":"10","all_SPIs":"CS54SPI-1SPI-2SPI-3SPI-4SPI-5SPI-6SPI-9SPI-12SPI-14","STM0266":"1","avrA":"1","csgA":"1","csgB":"1","csgC":"1","csgD":"1","csgE":"1","csgF":"1","csgG":"1","fimA":"1","fimC":"1","fimD":"1","fimF":"1","fimH":"1","fimI":"1","fimW":"1","fimY":"1","fimZ":"1","fur":"1","gogB":"0","hilA":"1","hilC":"1","hilD":"1","iacP":"1","iagB":"1","invA":"1","invB":"1","invC/sctN":"1","invE":"1","invF":"1","invG":"1","invH":"1","invI":"1","invJ":"1","lpfA":"1","lpfB":"1","lpfC":"1","lpfD":"1","lpfE":"1","mgtB":"1","mgtC":"1","mig-14":"1","mig-5":"1","misL":"1","orgA/sctK":"1","orgB/SctL":"1","orgC":"1","pefB":"1","pefC":"1","pefD":"1","phoP":"1","phoQ":"1","pipB":"1","pipB2":"1","pmrA":"1","pmrB":"1","prgH":"1","prgI":"1","prgJ":"1","prgK":"1","ratB":"1","rck":"1","rpoS":"1","shdA":"1","sicA":"1","sicP":"1","sifA":"1","sifB":"1","sinH":"0","sipA/sspA":"1","sipB/sspB":"1","sipC/sspC":"1","sipD":"1","slrP":"1","sodCI":"1","sopA":"1","sopB/sigD":"1","sopD":"1","sopD2":"1","sopE2":"1","spaO/sctQ":"1","spaP":"1","spaQ":"1","spaR":"1","spaS":"1","spiC/ssaB":"1","sprB":"1","sptP":"1","spvB":"1","spvC":"1","spvD":"1","ssaC":"1","ssaD":"1","ssaE":"1","ssaG":"1","ssaH":"1","ssaI":"1","ssaJ":"1","ssaK":"1","ssaL":"1","ssaM":"1","ssaN":"1","ssaO":"1","ssaP":"1","ssaQ":"1","ssaR":"1","ssaS":"1","ssaT":"1","ssaU":"1","ssaV":"1","ssaX":"1","sscA":"1","sscB":"1","sseA":"1","sseB":"1","sseC":"1","sseD":"1","sseE":"1","sseF":"1","sseG":"1","sseI/srfH":"1","sseJ":"1","sseK1":"1","sseL":"1","sspH2":"1","ssrA":"1","ssrB":"1","steA":"1","steB":"1","steC":"1","tlde1":"1","NUM_FOUND_VFs":"129","all_VFs":"STM0266avrAcsgAcsgBcsgCcsgDcsgEcsgFcsgGfimAfimCfimDfimFfimHfimIfimWfimYfimZfur hilAhilChilDiacPiagBinvAinvBinvC/sctNinvEinvFinvGinvHinvIinvJlpfAlpfBlpfClpfDlpfEmgtBmgtCmig-14mig-5misLorgA/sctKorgB/SctLorgCpefBpefCpefDphoPphoQpipBpipB2pmrApmrBprgHprgIprgJprgKratBrckrpoSshdAsicAsicPmgtCsifB sipA/sspAsipB/sspBsipC/sspCsipDslrPsodCIsopAsopB/sigDsopDpipBsopE2spaO/sctQspaPspaQspaRspaSspiC/ssaBsprBsptPspvBspvCspvDssaCssaDssaEssaGssaHssaIssaJssaKssaLssaMssaNssaOssaPssaQssaRssaSssaTssaUssaVssaXsscAsscBsseAsseCsseDsseEsseFsseGsseI/srfHsseJsseK1sseLsspH2ssrAssrBsteAsteBsteCtlde1","blaTEM-1":"0","blaTEM-135":"0","qnrB19":"0","sul2":"0","tet(A)":"0","NUM_FOUND_ARGs":"0","all_ARGs":"     ","Col(MP18)_1":"0","Col(pHAD28)_1":"0","Col156_1":"0","ColpVC_1":"0","IncFIB(S)_1":"1","IncFII(S)_1":"1","IncI1-I(Alpha)_1":"1","IncI2(Delta)_1":"0","IncX1_1":"0","IncX1_4":"0","NUM_FOUND_replicons":"3","all_replicons":"    IncFIB(S)_1IncFII(S)_1IncI1-I(Alpha)_1   ","gyrA (D87Y)":"0","gyrA (S83F)":"0","gyrA (S83Y)":"1","gyrB (S464Y)":"0","NUM_FOUND_point_mutations":"1","all_point_mutations":"  gyrA (S83Y) ","MST-42x1.0":"cluster_5","MST-69x1.0":"cluster_3","MST-116x1.0":"cluster_3","MST-149x1.0":"cluster_1","Collection Date":"ND","MST-5x1.0":"singleton_22"},"201113_3301":{"ID":"201113_3301","__Node":"201113_3301","__selected":false,"id":105,"source1":"Gallus gallus","source":"Gallus gallus broiler","year":"2008","ST":"11","CS54":"1","SPI-1":"1","SPI-2":"1","SPI-3":"1","SPI-4":"1","SPI-5":"1","SPI-6":"1","SPI-9":"1","SPI-12":"1","SPI-14":"1","NUM_FOUND_SPIs":"10","all_SPIs":"CS54SPI-1SPI-2SPI-3SPI-4SPI-5SPI-6SPI-9SPI-12SPI-14","STM0266":"1","avrA":"1","csgA":"1","csgB":"1","csgC":"1","csgD":"1","csgE":"1","csgF":"1","csgG":"1","fimA":"1","fimC":"1","fimD":"1","fimF":"1","fimH":"1","fimI":"1","fimW":"1","fimY":"1","fimZ":"1","fur":"1","gogB":"0","hilA":"1","hilC":"1","hilD":"1","iacP":"1","iagB":"1","invA":"1","invB":"1","invC/sctN":"1","invE":"1","invF":"1","invG":"1","invH":"1","invI":"1","invJ":"1","lpfA":"1","lpfB":"1","lpfC":"1","lpfD":"1","lpfE":"1","mgtB":"1","mgtC":"1","mig-14":"1","mig-5":"1","misL":"1","orgA/sctK":"1","orgB/SctL":"1","orgC":"1","pefB":"1","pefC":"1","pefD":"1","phoP":"1","phoQ":"1","pipB":"1","pipB2":"1","pmrA":"1","pmrB":"1","prgH":"1","prgI":"1","prgJ":"1","prgK":"1","ratB":"1","rck":"1","rpoS":"1","shdA":"0","sicA":"1","sicP":"1","sifA":"1","sifB":"1","sinH":"0","sipA/sspA":"1","sipB/sspB":"1","sipC/sspC":"1","sipD":"1","slrP":"1","sodCI":"1","sopA":"1","sopB/sigD":"1","sopD":"1","sopD2":"1","sopE2":"1","spaO/sctQ":"1","spaP":"1","spaQ":"1","spaR":"1","spaS":"1","spiC/ssaB":"1","sprB":"1","sptP":"1","spvB":"1","spvC":"1","spvD":"1","ssaC":"1","ssaD":"1","ssaE":"1","ssaG":"1","ssaH":"1","ssaI":"1","ssaJ":"1","ssaK":"1","ssaL":"1","ssaM":"1","ssaN":"1","ssaO":"1","ssaP":"1","ssaQ":"1","ssaR":"1","ssaS":"1","ssaT":"1","ssaU":"1","ssaV":"1","ssaX":"1","sscA":"1","sscB":"1","sseA":"1","sseB":"1","sseC":"1","sseD":"1","sseE":"1","sseF":"1","sseG":"1","sseI/srfH":"1","sseJ":"1","sseK1":"1","sseL":"1","sspH2":"1","ssrA":"1","ssrB":"1","steA":"1","steB":"1","steC":"1","tlde1":"1","NUM_FOUND_VFs":"128","all_VFs":"STM0266avrAcsgAcsgBcsgCcsgDcsgEcsgFcsgGfimAfimCfimDfimFfimHfimIfimWfimYfimZfur hilAhilChilDiacPiagBinvAinvBinvC/sctNinvEinvFinvGinvHinvIinvJlpfAlpfBlpfClpfDlpfEmgtBmgtCmig-14mig-5misLorgA/sctKorgB/SctLorgCpefBpefCpefDphoPphoQpipBpipB2pmrApmrBprgHprgIprgJprgKratBrckrpoS sicAsicPmgtCsifB sipA/sspAsipB/sspBsipC/sspCsipDslrPsodCIsopAsopB/sigDsopDpipBsopE2spaO/sctQspaPspaQspaRspaSspiC/ssaBsprBsptPspvBspvCspvDssaCssaDssaEssaGssaHssaIssaJssaKssaLssaMssaNssaOssaPssaQssaRssaSssaTssaUssaVssaXsscAsscBsseAsseCsseDsseEsseFsseGsseI/srfHsseJsseK1sseLsspH2ssrAssrBsteAsteBsteCtlde1","blaTEM-1":"0","blaTEM-135":"0","qnrB19":"0","sul2":"0","tet(A)":"0","NUM_FOUND_ARGs":"0","all_ARGs":"     ","Col(MP18)_1":"0","Col(pHAD28)_1":"0","Col156_1":"0","ColpVC_1":"0","IncFIB(S)_1":"1","IncFII(S)_1":"1","IncI1-I(Alpha)_1":"0","IncI2(Delta)_1":"0","IncX1_1":"0","IncX1_4":"0","NUM_FOUND_replicons":"2","all_replicons":"    IncFIB(S)_1IncFII(S)_1    ","gyrA (D87Y)":"0","gyrA (S83F)":"0","gyrA (S83Y)":"1","gyrB (S464Y)":"0","NUM_FOUND_point_mutations":"1","all_point_mutations":"  gyrA (S83Y) ","MST-42x1.0":"singleton_1","MST-69x1.0":"cluster_3","MST-116x1.0":"cluster_3","MST-149x1.0":"cluster_1","Collection Date":"ND","MST-5x1.0":"singleton_94"},"SAL_XA6362":{"ID":"SAL_XA6362","__Node":"SAL_XA6362","__selected":false,"id":106,"source1":"Human","source":"Human","year":"2014","ST":"11","CS54":"1","SPI-1":"1","SPI-2":"1","SPI-3":"1","SPI-4":"1","SPI-5":"1","SPI-6":"1","SPI-9":"1","SPI-12":"1","SPI-14":"1","NUM_FOUND_SPIs":"10","all_SPIs":"CS54SPI-1SPI-2SPI-3SPI-4SPI-5SPI-6SPI-9SPI-12SPI-14","STM0266":"1","avrA":"1","csgA":"1","csgB":"1","csgC":"1","csgD":"1","csgE":"1","csgF":"1","csgG":"1","fimA":"1","fimC":"1","fimD":"1","fimF":"1","fimH":"1","fimI":"1","fimW":"1","fimY":"1","fimZ":"1","fur":"1","gogB":"0","hilA":"1","hilC":"1","hilD":"1","iacP":"1","iagB":"1","invA":"1","invB":"1","invC/sctN":"1","invE":"1","invF":"1","invG":"1","invH":"1","invI":"1","invJ":"1","lpfA":"1","lpfB":"1","lpfC":"1","lpfD":"1","lpfE":"1","mgtB":"1","mgtC":"1","mig-14":"1","mig-5":"1","misL":"1","orgA/sctK":"1","orgB/SctL":"1","orgC":"1","pefB":"1","pefC":"1","pefD":"1","phoP":"1","phoQ":"1","pipB":"1","pipB2":"1","pmrA":"1","pmrB":"1","prgH":"1","prgI":"1","prgJ":"1","prgK":"1","ratB":"1","rck":"1","rpoS":"1","shdA":"0","sicA":"1","sicP":"1","sifA":"1","sifB":"1","sinH":"0","sipA/sspA":"1","sipB/sspB":"1","sipC/sspC":"1","sipD":"1","slrP":"1","sodCI":"1","sopA":"1","sopB/sigD":"1","sopD":"1","sopD2":"1","sopE2":"1","spaO/sctQ":"1","spaP":"1","spaQ":"1","spaR":"1","spaS":"1","spiC/ssaB":"1","sprB":"1","sptP":"1","spvB":"1","spvC":"1","spvD":"1","ssaC":"1","ssaD":"1","ssaE":"1","ssaG":"1","ssaH":"1","ssaI":"1","ssaJ":"1","ssaK":"1","ssaL":"1","ssaM":"1","ssaN":"1","ssaO":"1","ssaP":"1","ssaQ":"1","ssaR":"1","ssaS":"1","ssaT":"1","ssaU":"1","ssaV":"1","ssaX":"1","sscA":"1","sscB":"1","sseA":"1","sseB":"1","sseC":"1","sseD":"1","sseE":"1","sseF":"1","sseG":"1","sseI/srfH":"0","sseJ":"1","sseK1":"1","sseL":"1","sspH2":"1","ssrA":"1","ssrB":"1","steA":"1","steB":"1","steC":"1","tlde1":"1","NUM_FOUND_VFs":"127","all_VFs":"STM0266avrAcsgAcsgBcsgCcsgDcsgEcsgFcsgGfimAfimCfimDfimFfimHfimIfimWfimYfimZfur hilAhilChilDiacPiagBinvAinvBinvC/sctNinvEinvFinvGinvHinvIinvJlpfAlpfBlpfClpfDlpfEmgtBmgtCmig-14mig-5misLorgA/sctKorgB/SctLorgCpefBpefCpefDphoPphoQpipBpipB2pmrApmrBprgHprgIprgJprgKratBrckrpoS sicAsicPmgtCsifB sipA/sspAsipB/sspBsipC/sspCsipDslrPsodCIsopAsopB/sigDsopDpipBsopE2spaO/sctQspaPspaQspaRspaSspiC/ssaBsprBsptPspvBspvCspvDssaCssaDssaEssaGssaHssaIssaJssaKssaLssaMssaNssaOssaPssaQssaRssaSssaTssaUssaVssaXsscAsscBsseAsseCsseDsseEsseFsseG sseJsseK1sseLsspH2ssrAssrBsteAsteBsteCtlde1","blaTEM-1":"0","blaTEM-135":"0","qnrB19":"0","sul2":"0","tet(A)":"0","NUM_FOUND_ARGs":"0","all_ARGs":"     ","Col(MP18)_1":"0","Col(pHAD28)_1":"0","Col156_1":"0","ColpVC_1":"0","IncFIB(S)_1":"1","IncFII(S)_1":"1","IncI1-I(Alpha)_1":"0","IncI2(Delta)_1":"0","IncX1_1":"0","IncX1_4":"0","NUM_FOUND_replicons":"2","all_replicons":"    IncFIB(S)_1IncFII(S)_1    ","gyrA (D87Y)":"0","gyrA (S83F)":"0","gyrA (S83Y)":"1","gyrB (S464Y)":"0","NUM_FOUND_point_mutations":"1","all_point_mutations":"  gyrA (S83Y) ","MST-42x1.0":"cluster_5","MST-69x1.0":"cluster_3","MST-116x1.0":"cluster_3","MST-149x1.0":"cluster_1","Collection Date":"ND","MST-5x1.0":"singleton_93"},"200721_2961":{"ID":"200721_2961","__Node":"200721_2961","__selected":false,"id":107,"source1":"Gallus gallus","source":"Gallus gallus breeding","year":"2016","ST":"11","CS54":"1","SPI-1":"1","SPI-2":"1","SPI-3":"1","SPI-4":"1","SPI-5":"1","SPI-6":"1","SPI-9":"1","SPI-12":"1","SPI-14":"1","NUM_FOUND_SPIs":"10","all_SPIs":"CS54SPI-1SPI-2SPI-3SPI-4SPI-5SPI-6SPI-9SPI-12SPI-14","STM0266":"1","avrA":"1","csgA":"1","csgB":"1","csgC":"1","csgD":"1","csgE":"1","csgF":"1","csgG":"1","fimA":"1","fimC":"1","fimD":"1","fimF":"1","fimH":"1","fimI":"1","fimW":"1","fimY":"1","fimZ":"1","fur":"1","gogB":"0","hilA":"1","hilC":"1","hilD":"1","iacP":"1","iagB":"1","invA":"1","invB":"1","invC/sctN":"1","invE":"1","invF":"1","invG":"1","invH":"1","invI":"1","invJ":"1","lpfA":"1","lpfB":"1","lpfC":"1","lpfD":"1","lpfE":"1","mgtB":"1","mgtC":"1","mig-14":"1","mig-5":"1","misL":"1","orgA/sctK":"1","orgB/SctL":"1","orgC":"1","pefB":"1","pefC":"1","pefD":"1","phoP":"1","phoQ":"1","pipB":"1","pipB2":"1","pmrA":"1","pmrB":"1","prgH":"1","prgI":"1","prgJ":"1","prgK":"1","ratB":"1","rck":"1","rpoS":"1","shdA":"0","sicA":"1","sicP":"1","sifA":"1","sifB":"1","sinH":"0","sipA/sspA":"1","sipB/sspB":"1","sipC/sspC":"1","sipD":"1","slrP":"1","sodCI":"1","sopA":"1","sopB/sigD":"1","sopD":"1","sopD2":"1","sopE2":"1","spaO/sctQ":"1","spaP":"1","spaQ":"1","spaR":"1","spaS":"1","spiC/ssaB":"1","sprB":"1","sptP":"1","spvB":"1","spvC":"1","spvD":"1","ssaC":"1","ssaD":"1","ssaE":"1","ssaG":"1","ssaH":"1","ssaI":"1","ssaJ":"1","ssaK":"1","ssaL":"1","ssaM":"1","ssaN":"1","ssaO":"1","ssaP":"1","ssaQ":"1","ssaR":"1","ssaS":"1","ssaT":"1","ssaU":"1","ssaV":"1","ssaX":"1","sscA":"1","sscB":"1","sseA":"1","sseB":"1","sseC":"1","sseD":"1","sseE":"1","sseF":"1","sseG":"1","sseI/srfH":"1","sseJ":"1","sseK1":"1","sseL":"1","sspH2":"1","ssrA":"1","ssrB":"1","steA":"1","steB":"1","steC":"1","tlde1":"1","NUM_FOUND_VFs":"128","all_VFs":"STM0266avrAcsgAcsgBcsgCcsgDcsgEcsgFcsgGfimAfimCfimDfimFfimHfimIfimWfimYfimZfur hilAhilChilDiacPiagBinvAinvBinvC/sctNinvEinvFinvGinvHinvIinvJlpfAlpfBlpfClpfDlpfEmgtBmgtCmig-14mig-5misLorgA/sctKorgB/SctLorgCpefBpefCpefDphoPphoQpipBpipB2pmrApmrBprgHprgIprgJprgKratBrckrpoS sicAsicPmgtCsifB sipA/sspAsipB/sspBsipC/sspCsipDslrPsodCIsopAsopB/sigDsopDpipBsopE2spaO/sctQspaPspaQspaRspaSspiC/ssaBsprBsptPspvBspvCspvDssaCssaDssaEssaGssaHssaIssaJssaKssaLssaMssaNssaOssaPssaQssaRssaSssaTssaUssaVssaXsscAsscBsseAsseCsseDsseEsseFsseGsseI/srfHsseJsseK1sseLsspH2ssrAssrBsteAsteBsteCtlde1","blaTEM-1":"0","blaTEM-135":"0","qnrB19":"0","sul2":"0","tet(A)":"0","NUM_FOUND_ARGs":"0","all_ARGs":"     ","Col(MP18)_1":"0","Col(pHAD28)_1":"0","Col156_1":"0","ColpVC_1":"0","IncFIB(S)_1":"1","IncFII(S)_1":"1","IncI1-I(Alpha)_1":"0","IncI2(Delta)_1":"0","IncX1_1":"0","IncX1_4":"0","NUM_FOUND_replicons":"2","all_replicons":"    IncFIB(S)_1IncFII(S)_1    ","gyrA (D87Y)":"0","gyrA (S83F)":"0","gyrA (S83Y)":"1","gyrB (S464Y)":"0","NUM_FOUND_point_mutations":"1","all_point_mutations":"  gyrA (S83Y) ","MST-42x1.0":"cluster_5","MST-69x1.0":"cluster_3","MST-116x1.0":"cluster_3","MST-149x1.0":"cluster_1","Collection Date":"ND","MST-5x1.0":"singleton_20"},"_hypo_137":{"ID":"_hypo_137","__Node":"_hypo_137","Collection Date":"ND"},"200903_3121":{"ID":"200903_3121","__Node":"200903_3121","__selected":false,"id":108,"source1":"Gallus gallus","source":"Gallus gallus laying","year":"2012","ST":"11","CS54":"1","SPI-1":"1","SPI-2":"1","SPI-3":"1","SPI-4":"1","SPI-5":"1","SPI-6":"1","SPI-9":"1","SPI-12":"1","SPI-14":"1","NUM_FOUND_SPIs":"10","all_SPIs":"CS54SPI-1SPI-2SPI-3SPI-4SPI-5SPI-6SPI-9SPI-12SPI-14","STM0266":"1","avrA":"1","csgA":"1","csgB":"1","csgC":"1","csgD":"1","csgE":"1","csgF":"1","csgG":"1","fimA":"1","fimC":"1","fimD":"1","fimF":"1","fimH":"1","fimI":"1","fimW":"1","fimY":"1","fimZ":"1","fur":"1","gogB":"0","hilA":"1","hilC":"1","hilD":"1","iacP":"1","iagB":"1","invA":"1","invB":"1","invC/sctN":"1","invE":"1","invF":"1","invG":"1","invH":"1","invI":"1","invJ":"1","lpfA":"1","lpfB":"1","lpfC":"1","lpfD":"1","lpfE":"1","mgtB":"1","mgtC":"1","mig-14":"1","mig-5":"1","misL":"1","orgA/sctK":"1","orgB/SctL":"1","orgC":"1","pefB":"1","pefC":"1","pefD":"1","phoP":"1","phoQ":"1","pipB":"1","pipB2":"1","pmrA":"1","pmrB":"1","prgH":"1","prgI":"1","prgJ":"1","prgK":"1","ratB":"1","rck":"1","rpoS":"1","shdA":"0","sicA":"1","sicP":"1","sifA":"1","sifB":"1","sinH":"0","sipA/sspA":"1","sipB/sspB":"1","sipC/sspC":"1","sipD":"1","slrP":"1","sodCI":"1","sopA":"1","sopB/sigD":"1","sopD":"1","sopD2":"1","sopE2":"1","spaO/sctQ":"1","spaP":"1","spaQ":"1","spaR":"1","spaS":"1","spiC/ssaB":"1","sprB":"1","sptP":"1","spvB":"1","spvC":"1","spvD":"1","ssaC":"1","ssaD":"1","ssaE":"1","ssaG":"1","ssaH":"1","ssaI":"1","ssaJ":"1","ssaK":"1","ssaL":"1","ssaM":"1","ssaN":"1","ssaO":"1","ssaP":"1","ssaQ":"1","ssaR":"1","ssaS":"1","ssaT":"1","ssaU":"1","ssaV":"1","ssaX":"1","sscA":"1","sscB":"1","sseA":"1","sseB":"1","sseC":"1","sseD":"1","sseE":"1","sseF":"1","sseG":"1","sseI/srfH":"1","sseJ":"1","sseK1":"1","sseL":"1","sspH2":"1","ssrA":"1","ssrB":"1","steA":"1","steB":"1","steC":"1","tlde1":"1","NUM_FOUND_VFs":"128","all_VFs":"STM0266avrAcsgAcsgBcsgCcsgDcsgEcsgFcsgGfimAfimCfimDfimFfimHfimIfimWfimYfimZfur hilAhilChilDiacPiagBinvAinvBinvC/sctNinvEinvFinvGinvHinvIinvJlpfAlpfBlpfClpfDlpfEmgtBmgtCmig-14mig-5misLorgA/sctKorgB/SctLorgCpefBpefCpefDphoPphoQpipBpipB2pmrApmrBprgHprgIprgJprgKratBrckrpoS sicAsicPmgtCsifB sipA/sspAsipB/sspBsipC/sspCsipDslrPsodCIsopAsopB/sigDsopDpipBsopE2spaO/sctQspaPspaQspaRspaSspiC/ssaBsprBsptPspvBspvCspvDssaCssaDssaEssaGssaHssaIssaJssaKssaLssaMssaNssaOssaPssaQssaRssaSssaTssaUssaVssaXsscAsscBsseAsseCsseDsseEsseFsseGsseI/srfHsseJsseK1sseLsspH2ssrAssrBsteAsteBsteCtlde1","blaTEM-1":"1","blaTEM-135":"0","qnrB19":"0","sul2":"0","tet(A)":"0","NUM_FOUND_ARGs":"1","all_ARGs":"blaTEM-1    ","Col(MP18)_1":"0","Col(pHAD28)_1":"0","Col156_1":"0","ColpVC_1":"0","IncFIB(S)_1":"1","IncFII(S)_1":"1","IncI1-I(Alpha)_1":"0","IncI2(Delta)_1":"0","IncX1_1":"1","IncX1_4":"0","NUM_FOUND_replicons":"3","all_replicons":"    IncFIB(S)_1IncFII(S)_1  IncX1_1 ","gyrA (D87Y)":"0","gyrA (S83F)":"0","gyrA (S83Y)":"0","gyrB (S464Y)":"0","NUM_FOUND_point_mutations":"0","all_point_mutations":"    ","MST-42x1.0":"cluster_5","MST-69x1.0":"cluster_3","MST-116x1.0":"cluster_3","MST-149x1.0":"cluster_1","Collection Date":"ND","MST-5x1.0":"cluster_17"},"201013_3211":{"ID":"201013_3211","__Node":"201013_3211","__selected":false,"id":109,"source1":"Gallus gallus","source":"Gallus gallus broiler","year":"2011","ST":"11","CS54":"1","SPI-1":"1","SPI-2":"1","SPI-3":"1","SPI-4":"1","SPI-5":"1","SPI-6":"1","SPI-9":"1","SPI-12":"1","SPI-14":"1","NUM_FOUND_SPIs":"10","all_SPIs":"CS54SPI-1SPI-2SPI-3SPI-4SPI-5SPI-6SPI-9SPI-12SPI-14","STM0266":"1","avrA":"1","csgA":"1","csgB":"1","csgC":"1","csgD":"1","csgE":"1","csgF":"1","csgG":"1","fimA":"1","fimC":"1","fimD":"1","fimF":"1","fimH":"1","fimI":"1","fimW":"1","fimY":"1","fimZ":"1","fur":"1","gogB":"0","hilA":"1","hilC":"1","hilD":"1","iacP":"1","iagB":"1","invA":"1","invB":"1","invC/sctN":"1","invE":"1","invF":"1","invG":"1","invH":"1","invI":"1","invJ":"1","lpfA":"1","lpfB":"1","lpfC":"1","lpfD":"1","lpfE":"1","mgtB":"1","mgtC":"1","mig-14":"1","mig-5":"1","misL":"1","orgA/sctK":"1","orgB/SctL":"1","orgC":"1","pefB":"1","pefC":"1","pefD":"1","phoP":"1","phoQ":"1","pipB":"1","pipB2":"1","pmrA":"1","pmrB":"1","prgH":"1","prgI":"1","prgJ":"1","prgK":"1","ratB":"1","rck":"1","rpoS":"1","shdA":"1","sicA":"1","sicP":"1","sifA":"1","sifB":"1","sinH":"0","sipA/sspA":"1","sipB/sspB":"1","sipC/sspC":"1","sipD":"1","slrP":"1","sodCI":"1","sopA":"1","sopB/sigD":"1","sopD":"1","sopD2":"1","sopE2":"1","spaO/sctQ":"1","spaP":"1","spaQ":"1","spaR":"1","spaS":"1","spiC/ssaB":"1","sprB":"1","sptP":"1","spvB":"1","spvC":"1","spvD":"1","ssaC":"1","ssaD":"1","ssaE":"1","ssaG":"1","ssaH":"1","ssaI":"1","ssaJ":"1","ssaK":"1","ssaL":"1","ssaM":"1","ssaN":"1","ssaO":"1","ssaP":"1","ssaQ":"1","ssaR":"1","ssaS":"1","ssaT":"1","ssaU":"1","ssaV":"1","ssaX":"1","sscA":"1","sscB":"1","sseA":"1","sseB":"1","sseC":"1","sseD":"1","sseE":"1","sseF":"1","sseG":"1","sseI/srfH":"1","sseJ":"1","sseK1":"1","sseL":"1","sspH2":"1","ssrA":"1","ssrB":"1","steA":"1","steB":"1","steC":"1","tlde1":"1","NUM_FOUND_VFs":"129","all_VFs":"STM0266avrAcsgAcsgBcsgCcsgDcsgEcsgFcsgGfimAfimCfimDfimFfimHfimIfimWfimYfimZfur hilAhilChilDiacPiagBinvAinvBinvC/sctNinvEinvFinvGinvHinvIinvJlpfAlpfBlpfClpfDlpfEmgtBmgtCmig-14mig-5misLorgA/sctKorgB/SctLorgCpefBpefCpefDphoPphoQpipBpipB2pmrApmrBprgHprgIprgJprgKratBrckrpoSshdAsicAsicPmgtCsifB sipA/sspAsipB/sspBsipC/sspCsipDslrPsodCIsopAsopB/sigDsopDpipBsopE2spaO/sctQspaPspaQspaRspaSspiC/ssaBsprBsptPspvBspvCspvDssaCssaDssaEssaGssaHssaIssaJssaKssaLssaMssaNssaOssaPssaQssaRssaSssaTssaUssaVssaXsscAsscBsseAsseCsseDsseEsseFsseGsseI/srfHsseJsseK1sseLsspH2ssrAssrBsteAsteBsteCtlde1","blaTEM-1":"1","blaTEM-135":"0","qnrB19":"0","sul2":"0","tet(A)":"0","NUM_FOUND_ARGs":"1","all_ARGs":"blaTEM-1    ","Col(MP18)_1":"0","Col(pHAD28)_1":"0","Col156_1":"0","ColpVC_1":"0","IncFIB(S)_1":"1","IncFII(S)_1":"1","IncI1-I(Alpha)_1":"0","IncI2(Delta)_1":"0","IncX1_1":"1","IncX1_4":"0","NUM_FOUND_replicons":"3","all_replicons":"    IncFIB(S)_1IncFII(S)_1  IncX1_1 ","gyrA (D87Y)":"0","gyrA (S83F)":"0","gyrA (S83Y)":"0","gyrB (S464Y)":"0","NUM_FOUND_point_mutations":"0","all_point_mutations":"    ","MST-42x1.0":"cluster_5","MST-69x1.0":"cluster_3","MST-116x1.0":"cluster_3","MST-149x1.0":"cluster_1","Collection Date":"ND","MST-5x1.0":"cluster_17"},"201013_3215":{"ID":"201013_3215","__Node":"201013_3215","__selected":false,"id":110,"source1":"Gallus gallus","source":"Gallus gallus laying","year":"2011","ST":"11","CS54":"1","SPI-1":"1","SPI-2":"1","SPI-3":"1","SPI-4":"1","SPI-5":"1","SPI-6":"1","SPI-9":"1","SPI-12":"1","SPI-14":"1","NUM_FOUND_SPIs":"10","all_SPIs":"CS54SPI-1SPI-2SPI-3SPI-4SPI-5SPI-6SPI-9SPI-12SPI-14","STM0266":"1","avrA":"1","csgA":"1","csgB":"1","csgC":"1","csgD":"1","csgE":"1","csgF":"1","csgG":"1","fimA":"1","fimC":"1","fimD":"1","fimF":"1","fimH":"1","fimI":"1","fimW":"1","fimY":"1","fimZ":"1","fur":"1","gogB":"0","hilA":"1","hilC":"1","hilD":"1","iacP":"1","iagB":"1","invA":"1","invB":"1","invC/sctN":"1","invE":"1","invF":"1","invG":"1","invH":"1","invI":"1","invJ":"1","lpfA":"1","lpfB":"1","lpfC":"1","lpfD":"1","lpfE":"1","mgtB":"1","mgtC":"1","mig-14":"1","mig-5":"1","misL":"1","orgA/sctK":"1","orgB/SctL":"1","orgC":"1","pefB":"1","pefC":"1","pefD":"1","phoP":"1","phoQ":"1","pipB":"1","pipB2":"1","pmrA":"1","pmrB":"1","prgH":"1","prgI":"1","prgJ":"1","prgK":"1","ratB":"1","rck":"1","rpoS":"1","shdA":"0","sicA":"1","sicP":"1","sifA":"1","sifB":"1","sinH":"0","sipA/sspA":"1","sipB/sspB":"1","sipC/sspC":"1","sipD":"1","slrP":"1","sodCI":"1","sopA":"1","sopB/sigD":"1","sopD":"1","sopD2":"1","sopE2":"1","spaO/sctQ":"1","spaP":"1","spaQ":"1","spaR":"1","spaS":"1","spiC/ssaB":"1","sprB":"1","sptP":"1","spvB":"1","spvC":"1","spvD":"1","ssaC":"1","ssaD":"1","ssaE":"1","ssaG":"1","ssaH":"1","ssaI":"1","ssaJ":"1","ssaK":"1","ssaL":"1","ssaM":"1","ssaN":"1","ssaO":"1","ssaP":"1","ssaQ":"1","ssaR":"1","ssaS":"1","ssaT":"1","ssaU":"1","ssaV":"1","ssaX":"1","sscA":"1","sscB":"1","sseA":"1","sseB":"1","sseC":"1","sseD":"1","sseE":"1","sseF":"1","sseG":"1","sseI/srfH":"1","sseJ":"1","sseK1":"1","sseL":"1","sspH2":"1","ssrA":"1","ssrB":"1","steA":"1","steB":"1","steC":"1","tlde1":"1","NUM_FOUND_VFs":"128","all_VFs":"STM0266avrAcsgAcsgBcsgCcsgDcsgEcsgFcsgGfimAfimCfimDfimFfimHfimIfimWfimYfimZfur hilAhilChilDiacPiagBinvAinvBinvC/sctNinvEinvFinvGinvHinvIinvJlpfAlpfBlpfClpfDlpfEmgtBmgtCmig-14mig-5misLorgA/sctKorgB/SctLorgCpefBpefCpefDphoPphoQpipBpipB2pmrApmrBprgHprgIprgJprgKratBrckrpoS sicAsicPmgtCsifB sipA/sspAsipB/sspBsipC/sspCsipDslrPsodCIsopAsopB/sigDsopDpipBsopE2spaO/sctQspaPspaQspaRspaSspiC/ssaBsprBsptPspvBspvCspvDssaCssaDssaEssaGssaHssaIssaJssaKssaLssaMssaNssaOssaPssaQssaRssaSssaTssaUssaVssaXsscAsscBsseAsseCsseDsseEsseFsseGsseI/srfHsseJsseK1sseLsspH2ssrAssrBsteAsteBsteCtlde1","blaTEM-1":"0","blaTEM-135":"0","qnrB19":"0","sul2":"0","tet(A)":"0","NUM_FOUND_ARGs":"0","all_ARGs":"     ","Col(MP18)_1":"0","Col(pHAD28)_1":"0","Col156_1":"0","ColpVC_1":"0","IncFIB(S)_1":"1","IncFII(S)_1":"1","IncI1-I(Alpha)_1":"0","IncI2(Delta)_1":"0","IncX1_1":"0","IncX1_4":"0","NUM_FOUND_replicons":"2","all_replicons":"    IncFIB(S)_1IncFII(S)_1    ","gyrA (D87Y)":"0","gyrA (S83F)":"0","gyrA (S83Y)":"0","gyrB (S464Y)":"0","NUM_FOUND_point_mutations":"0","all_point_mutations":"    ","MST-42x1.0":"cluster_5","MST-69x1.0":"cluster_3","MST-116x1.0":"cluster_3","MST-149x1.0":"cluster_1","Collection Date":"ND","MST-5x1.0":"singleton_67"},"_hypo_141":{"ID":"_hypo_141","__Node":"_hypo_141","Collection Date":"ND"},"200806_3035":{"ID":"200806_3035","__Node":"200806_3035","__selected":false,"id":111,"source1":"Gallus gallus","source":"Gallus gallus broiler","year":"2013","ST":"11","CS54":"1","SPI-1":"1","SPI-2":"1","SPI-3":"1","SPI-4":"1","SPI-5":"1","SPI-6":"1","SPI-9":"1","SPI-12":"1","SPI-14":"1","NUM_FOUND_SPIs":"10","all_SPIs":"CS54SPI-1SPI-2SPI-3SPI-4SPI-5SPI-6SPI-9SPI-12SPI-14","STM0266":"1","avrA":"1","csgA":"1","csgB":"1","csgC":"1","csgD":"1","csgE":"1","csgF":"1","csgG":"1","fimA":"1","fimC":"1","fimD":"1","fimF":"1","fimH":"1","fimI":"1","fimW":"1","fimY":"1","fimZ":"1","fur":"1","gogB":"0","hilA":"1","hilC":"1","hilD":"1","iacP":"1","iagB":"1","invA":"1","invB":"1","invC/sctN":"1","invE":"1","invF":"1","invG":"1","invH":"1","invI":"1","invJ":"1","lpfA":"1","lpfB":"1","lpfC":"1","lpfD":"1","lpfE":"1","mgtB":"1","mgtC":"1","mig-14":"1","mig-5":"0","misL":"1","orgA/sctK":"1","orgB/SctL":"1","orgC":"1","pefB":"0","pefC":"0","pefD":"0","phoP":"1","phoQ":"1","pipB":"1","pipB2":"1","pmrA":"1","pmrB":"1","prgH":"1","prgI":"1","prgJ":"1","prgK":"1","ratB":"1","rck":"0","rpoS":"1","shdA":"0","sicA":"1","sicP":"1","sifA":"1","sifB":"1","sinH":"0","sipA/sspA":"1","sipB/sspB":"1","sipC/sspC":"1","sipD":"1","slrP":"1","sodCI":"1","sopA":"1","sopB/sigD":"1","sopD":"1","sopD2":"1","sopE2":"1","spaO/sctQ":"1","spaP":"1","spaQ":"1","spaR":"1","spaS":"1","spiC/ssaB":"1","sprB":"1","sptP":"1","spvB":"0","spvC":"0","spvD":"0","ssaC":"1","ssaD":"1","ssaE":"1","ssaG":"1","ssaH":"1","ssaI":"1","ssaJ":"1","ssaK":"1","ssaL":"1","ssaM":"1","ssaN":"1","ssaO":"1","ssaP":"1","ssaQ":"1","ssaR":"1","ssaS":"1","ssaT":"1","ssaU":"1","ssaV":"1","ssaX":"1","sscA":"1","sscB":"1","sseA":"1","sseB":"1","sseC":"1","sseD":"1","sseE":"1","sseF":"1","sseG":"1","sseI/srfH":"1","sseJ":"1","sseK1":"1","sseL":"1","sspH2":"1","ssrA":"1","ssrB":"1","steA":"1","steB":"1","steC":"1","tlde1":"1","NUM_FOUND_VFs":"120","all_VFs":"STM0266avrAcsgAcsgBcsgCcsgDcsgEcsgFcsgGfimAfimCfimDfimFfimHfimIfimWfimYfimZfur hilAhilChilDiacPiagBinvAinvBinvC/sctNinvEinvFinvGinvHinvIinvJlpfAlpfBlpfClpfDlpfEmgtBmgtCmig-14 misLorgA/sctKorgB/SctLorgC   phoPphoQpipBpipB2pmrApmrBprgHprgIprgJprgKratB rpoS sicAsicPmgtCsifB sipA/sspAsipB/sspBsipC/sspCsipDslrPsodCIsopAsopB/sigDsopDpipBsopE2spaO/sctQspaPspaQspaRspaSspiC/ssaBsprBsptP   ssaCssaDssaEssaGssaHssaIssaJssaKssaLssaMssaNssaOssaPssaQssaRssaSssaTssaUssaVssaXsscAsscBsseAsseCsseDsseEsseFsseGsseI/srfHsseJsseK1sseLsspH2ssrAssrBsteAsteBsteCtlde1","blaTEM-1":"0","blaTEM-135":"0","qnrB19":"0","sul2":"0","tet(A)":"0","NUM_FOUND_ARGs":"0","all_ARGs":"     ","Col(MP18)_1":"0","Col(pHAD28)_1":"0","Col156_1":"0","ColpVC_1":"0","IncFIB(S)_1":"0","IncFII(S)_1":"0","IncI1-I(Alpha)_1":"0","IncI2(Delta)_1":"0","IncX1_1":"0","IncX1_4":"0","NUM_FOUND_replicons":"0","all_replicons":"          ","gyrA (D87Y)":"0","gyrA (S83F)":"0","gyrA (S83Y)":"0","gyrB (S464Y)":"0","NUM_FOUND_point_mutations":"0","all_point_mutations":"    ","MST-42x1.0":"cluster_5","MST-69x1.0":"cluster_3","MST-116x1.0":"cluster_3","MST-149x1.0":"cluster_1","Collection Date":"ND","MST-5x1.0":"singleton_6"},"200730_3015":{"ID":"200730_3015","__Node":"200730_3015","__selected":false,"id":112,"source1":"Gallus gallus","source":"Gallus gallus broiler","year":"2014","ST":"11","CS54":"1","SPI-1":"1","SPI-2":"1","SPI-3":"1","SPI-4":"1","SPI-5":"1","SPI-6":"1","SPI-9":"1","SPI-12":"1","SPI-14":"1","NUM_FOUND_SPIs":"10","all_SPIs":"CS54SPI-1SPI-2SPI-3SPI-4SPI-5SPI-6SPI-9SPI-12SPI-14","STM0266":"1","avrA":"1","csgA":"1","csgB":"1","csgC":"1","csgD":"1","csgE":"1","csgF":"1","csgG":"1","fimA":"1","fimC":"1","fimD":"1","fimF":"1","fimH":"1","fimI":"1","fimW":"1","fimY":"1","fimZ":"1","fur":"1","gogB":"0","hilA":"1","hilC":"1","hilD":"1","iacP":"1","iagB":"1","invA":"1","invB":"1","invC/sctN":"1","invE":"1","invF":"1","invG":"1","invH":"1","invI":"1","invJ":"1","lpfA":"1","lpfB":"1","lpfC":"1","lpfD":"1","lpfE":"1","mgtB":"1","mgtC":"1","mig-14":"1","mig-5":"1","misL":"1","orgA/sctK":"1","orgB/SctL":"1","orgC":"1","pefB":"1","pefC":"1","pefD":"1","phoP":"1","phoQ":"1","pipB":"1","pipB2":"1","pmrA":"1","pmrB":"1","prgH":"1","prgI":"1","prgJ":"1","prgK":"1","ratB":"1","rck":"1","rpoS":"1","shdA":"1","sicA":"1","sicP":"1","sifA":"1","sifB":"1","sinH":"0","sipA/sspA":"1","sipB/sspB":"1","sipC/sspC":"1","sipD":"1","slrP":"1","sodCI":"1","sopA":"1","sopB/sigD":"1","sopD":"1","sopD2":"1","sopE2":"1","spaO/sctQ":"1","spaP":"1","spaQ":"1","spaR":"1","spaS":"1","spiC/ssaB":"1","sprB":"1","sptP":"1","spvB":"1","spvC":"1","spvD":"1","ssaC":"1","ssaD":"1","ssaE":"1","ssaG":"1","ssaH":"1","ssaI":"1","ssaJ":"1","ssaK":"1","ssaL":"1","ssaM":"1","ssaN":"1","ssaO":"1","ssaP":"1","ssaQ":"1","ssaR":"1","ssaS":"1","ssaT":"1","ssaU":"1","ssaV":"1","ssaX":"1","sscA":"1","sscB":"1","sseA":"1","sseB":"1","sseC":"1","sseD":"1","sseE":"1","sseF":"1","sseG":"1","sseI/srfH":"1","sseJ":"1","sseK1":"1","sseL":"1","sspH2":"1","ssrA":"1","ssrB":"1","steA":"1","steB":"1","steC":"1","tlde1":"1","NUM_FOUND_VFs":"129","all_VFs":"STM0266avrAcsgAcsgBcsgCcsgDcsgEcsgFcsgGfimAfimCfimDfimFfimHfimIfimWfimYfimZfur hilAhilChilDiacPiagBinvAinvBinvC/sctNinvEinvFinvGinvHinvIinvJlpfAlpfBlpfClpfDlpfEmgtBmgtCmig-14mig-5misLorgA/sctKorgB/SctLorgCpefBpefCpefDphoPphoQpipBpipB2pmrApmrBprgHprgIprgJprgKratBrckrpoSshdAsicAsicPmgtCsifB sipA/sspAsipB/sspBsipC/sspCsipDslrPsodCIsopAsopB/sigDsopDpipBsopE2spaO/sctQspaPspaQspaRspaSspiC/ssaBsprBsptPspvBspvCspvDssaCssaDssaEssaGssaHssaIssaJssaKssaLssaMssaNssaOssaPssaQssaRssaSssaTssaUssaVssaXsscAsscBsseAsseCsseDsseEsseFsseGsseI/srfHsseJsseK1sseLsspH2ssrAssrBsteAsteBsteCtlde1","blaTEM-1":"0","blaTEM-135":"0","qnrB19":"0","sul2":"0","tet(A)":"0","NUM_FOUND_ARGs":"0","all_ARGs":"     ","Col(MP18)_1":"0","Col(pHAD28)_1":"0","Col156_1":"0","ColpVC_1":"0","IncFIB(S)_1":"1","IncFII(S)_1":"1","IncI1-I(Alpha)_1":"0","IncI2(Delta)_1":"0","IncX1_1":"0","IncX1_4":"0","NUM_FOUND_replicons":"2","all_replicons":"    IncFIB(S)_1IncFII(S)_1    ","gyrA (D87Y)":"0","gyrA (S83F)":"0","gyrA (S83Y)":"0","gyrB (S464Y)":"0","NUM_FOUND_point_mutations":"0","all_point_mutations":"    ","MST-42x1.0":"cluster_5","MST-69x1.0":"cluster_3","MST-116x1.0":"cluster_3","MST-149x1.0":"cluster_1","Collection Date":"ND","MST-5x1.0":"singleton_7"},"200724_2981":{"ID":"200724_2981","__Node":"200724_2981","__selected":false,"id":113,"source1":"Gallus gallus","source":"Gallus gallus broiler","year":"2015","ST":"11","CS54":"1","SPI-1":"1","SPI-2":"1","SPI-3":"1","SPI-4":"1","SPI-5":"1","SPI-6":"1","SPI-9":"1","SPI-12":"1","SPI-14":"1","NUM_FOUND_SPIs":"10","all_SPIs":"CS54SPI-1SPI-2SPI-3SPI-4SPI-5SPI-6SPI-9SPI-12SPI-14","STM0266":"1","avrA":"1","csgA":"1","csgB":"1","csgC":"1","csgD":"1","csgE":"1","csgF":"1","csgG":"1","fimA":"1","fimC":"1","fimD":"1","fimF":"1","fimH":"1","fimI":"1","fimW":"1","fimY":"1","fimZ":"1","fur":"1","gogB":"0","hilA":"1","hilC":"1","hilD":"1","iacP":"1","iagB":"1","invA":"1","invB":"1","invC/sctN":"1","invE":"1","invF":"1","invG":"1","invH":"1","invI":"1","invJ":"1","lpfA":"1","lpfB":"1","lpfC":"1","lpfD":"1","lpfE":"1","mgtB":"1","mgtC":"1","mig-14":"1","mig-5":"1","misL":"1","orgA/sctK":"1","orgB/SctL":"1","orgC":"1","pefB":"1","pefC":"1","pefD":"1","phoP":"1","phoQ":"1","pipB":"1","pipB2":"1","pmrA":"1","pmrB":"1","prgH":"1","prgI":"1","prgJ":"1","prgK":"1","ratB":"1","rck":"1","rpoS":"1","shdA":"0","sicA":"1","sicP":"1","sifA":"1","sifB":"1","sinH":"0","sipA/sspA":"1","sipB/sspB":"1","sipC/sspC":"1","sipD":"1","slrP":"1","sodCI":"1","sopA":"1","sopB/sigD":"1","sopD":"1","sopD2":"1","sopE2":"1","spaO/sctQ":"1","spaP":"1","spaQ":"1","spaR":"1","spaS":"1","spiC/ssaB":"1","sprB":"1","sptP":"1","spvB":"1","spvC":"1","spvD":"1","ssaC":"1","ssaD":"1","ssaE":"1","ssaG":"1","ssaH":"1","ssaI":"1","ssaJ":"1","ssaK":"1","ssaL":"1","ssaM":"1","ssaN":"1","ssaO":"1","ssaP":"1","ssaQ":"1","ssaR":"1","ssaS":"1","ssaT":"1","ssaU":"1","ssaV":"1","ssaX":"1","sscA":"1","sscB":"1","sseA":"1","sseB":"1","sseC":"1","sseD":"1","sseE":"1","sseF":"1","sseG":"1","sseI/srfH":"1","sseJ":"1","sseK1":"1","sseL":"1","sspH2":"1","ssrA":"1","ssrB":"1","steA":"1","steB":"1","steC":"1","tlde1":"1","NUM_FOUND_VFs":"128","all_VFs":"STM0266avrAcsgAcsgBcsgCcsgDcsgEcsgFcsgGfimAfimCfimDfimFfimHfimIfimWfimYfimZfur hilAhilChilDiacPiagBinvAinvBinvC/sctNinvEinvFinvGinvHinvIinvJlpfAlpfBlpfClpfDlpfEmgtBmgtCmig-14mig-5misLorgA/sctKorgB/SctLorgCpefBpefCpefDphoPphoQpipBpipB2pmrApmrBprgHprgIprgJprgKratBrckrpoS sicAsicPmgtCsifB sipA/sspAsipB/sspBsipC/sspCsipDslrPsodCIsopAsopB/sigDsopDpipBsopE2spaO/sctQspaPspaQspaRspaSspiC/ssaBsprBsptPspvBspvCspvDssaCssaDssaEssaGssaHssaIssaJssaKssaLssaMssaNssaOssaPssaQssaRssaSssaTssaUssaVssaXsscAsscBsseAsseCsseDsseEsseFsseGsseI/srfHsseJsseK1sseLsspH2ssrAssrBsteAsteBsteCtlde1","blaTEM-1":"0","blaTEM-135":"0","qnrB19":"0","sul2":"0","tet(A)":"0","NUM_FOUND_ARGs":"0","all_ARGs":"     ","Col(MP18)_1":"0","Col(pHAD28)_1":"0","Col156_1":"0","ColpVC_1":"0","IncFIB(S)_1":"1","IncFII(S)_1":"1","IncI1-I(Alpha)_1":"0","IncI2(Delta)_1":"0","IncX1_1":"0","IncX1_4":"0","NUM_FOUND_replicons":"2","all_replicons":"    IncFIB(S)_1IncFII(S)_1    ","gyrA (D87Y)":"0","gyrA (S83F)":"0","gyrA (S83Y)":"0","gyrB (S464Y)":"0","NUM_FOUND_point_mutations":"0","all_point_mutations":"    ","MST-42x1.0":"cluster_5","MST-69x1.0":"cluster_3","MST-116x1.0":"cluster_3","MST-149x1.0":"cluster_1","Collection Date":"ND","MST-5x1.0":"singleton_1"},"201113_3302":{"ID":"201113_3302","__Node":"201113_3302","__selected":false,"id":114,"source1":"Gallus gallus","source":"Gallus gallus broiler","year":"2008","ST":"11","CS54":"1","SPI-1":"1","SPI-2":"1","SPI-3":"1","SPI-4":"1","SPI-5":"1","SPI-6":"1","SPI-9":"1","SPI-12":"1","SPI-14":"1","NUM_FOUND_SPIs":"10","all_SPIs":"CS54SPI-1SPI-2SPI-3SPI-4SPI-5SPI-6SPI-9SPI-12SPI-14","STM0266":"1","avrA":"1","csgA":"1","csgB":"1","csgC":"1","csgD":"1","csgE":"1","csgF":"1","csgG":"1","fimA":"1","fimC":"1","fimD":"1","fimF":"1","fimH":"1","fimI":"1","fimW":"1","fimY":"1","fimZ":"1","fur":"1","gogB":"0","hilA":"1","hilC":"1","hilD":"1","iacP":"1","iagB":"1","invA":"1","invB":"1","invC/sctN":"1","invE":"1","invF":"1","invG":"1","invH":"1","invI":"1","invJ":"1","lpfA":"1","lpfB":"1","lpfC":"1","lpfD":"1","lpfE":"1","mgtB":"1","mgtC":"1","mig-14":"1","mig-5":"1","misL":"1","orgA/sctK":"1","orgB/SctL":"1","orgC":"1","pefB":"1","pefC":"1","pefD":"1","phoP":"1","phoQ":"1","pipB":"1","pipB2":"1","pmrA":"1","pmrB":"1","prgH":"1","prgI":"1","prgJ":"1","prgK":"1","ratB":"1","rck":"1","rpoS":"1","shdA":"1","sicA":"1","sicP":"1","sifA":"1","sifB":"1","sinH":"0","sipA/sspA":"1","sipB/sspB":"1","sipC/sspC":"1","sipD":"1","slrP":"1","sodCI":"1","sopA":"1","sopB/sigD":"1","sopD":"1","sopD2":"1","sopE2":"1","spaO/sctQ":"1","spaP":"1","spaQ":"1","spaR":"1","spaS":"1","spiC/ssaB":"1","sprB":"1","sptP":"1","spvB":"1","spvC":"1","spvD":"1","ssaC":"1","ssaD":"1","ssaE":"1","ssaG":"1","ssaH":"1","ssaI":"1","ssaJ":"1","ssaK":"1","ssaL":"1","ssaM":"1","ssaN":"1","ssaO":"1","ssaP":"1","ssaQ":"1","ssaR":"1","ssaS":"1","ssaT":"1","ssaU":"1","ssaV":"1","ssaX":"1","sscA":"1","sscB":"1","sseA":"1","sseB":"1","sseC":"1","sseD":"1","sseE":"1","sseF":"1","sseG":"1","sseI/srfH":"1","sseJ":"1","sseK1":"1","sseL":"1","sspH2":"1","ssrA":"1","ssrB":"1","steA":"1","steB":"1","steC":"1","tlde1":"1","NUM_FOUND_VFs":"129","all_VFs":"STM0266avrAcsgAcsgBcsgCcsgDcsgEcsgFcsgGfimAfimCfimDfimFfimHfimIfimWfimYfimZfur hilAhilChilDiacPiagBinvAinvBinvC/sctNinvEinvFinvGinvHinvIinvJlpfAlpfBlpfClpfDlpfEmgtBmgtCmig-14mig-5misLorgA/sctKorgB/SctLorgCpefBpefCpefDphoPphoQpipBpipB2pmrApmrBprgHprgIprgJprgKratBrckrpoSshdAsicAsicPmgtCsifB sipA/sspAsipB/sspBsipC/sspCsipDslrPsodCIsopAsopB/sigDsopDpipBsopE2spaO/sctQspaPspaQspaRspaSspiC/ssaBsprBsptPspvBspvCspvDssaCssaDssaEssaGssaHssaIssaJssaKssaLssaMssaNssaOssaPssaQssaRssaSssaTssaUssaVssaXsscAsscBsseAsseCsseDsseEsseFsseGsseI/srfHsseJsseK1sseLsspH2ssrAssrBsteAsteBsteCtlde1","blaTEM-1":"0","blaTEM-135":"0","qnrB19":"0","sul2":"0","tet(A)":"0","NUM_FOUND_ARGs":"0","all_ARGs":"     ","Col(MP18)_1":"0","Col(pHAD28)_1":"0","Col156_1":"0","ColpVC_1":"0","IncFIB(S)_1":"1","IncFII(S)_1":"1","IncI1-I(Alpha)_1":"0","IncI2(Delta)_1":"0","IncX1_1":"0","IncX1_4":"0","NUM_FOUND_replicons":"2","all_replicons":"    IncFIB(S)_1IncFII(S)_1    ","gyrA (D87Y)":"0","gyrA (S83F)":"0","gyrA (S83Y)":"0","gyrB (S464Y)":"0","NUM_FOUND_point_mutations":"0","all_point_mutations":"    ","MST-42x1.0":"cluster_5","MST-69x1.0":"cluster_3","MST-116x1.0":"cluster_3","MST-149x1.0":"cluster_1","Collection Date":"ND","MST-5x1.0":"cluster_8"},"201013_3208":{"ID":"201013_3208","__Node":"201013_3208","__selected":false,"id":115,"source1":"Gallus gallus","source":"Gallus gallus breeding","year":"2011","ST":"11","CS54":"1","SPI-1":"1","SPI-2":"1","SPI-3":"1","SPI-4":"1","SPI-5":"1","SPI-6":"1","SPI-9":"1","SPI-12":"1","SPI-14":"1","NUM_FOUND_SPIs":"10","all_SPIs":"CS54SPI-1SPI-2SPI-3SPI-4SPI-5SPI-6SPI-9SPI-12SPI-14","STM0266":"1","avrA":"1","csgA":"1","csgB":"1","csgC":"1","csgD":"1","csgE":"1","csgF":"1","csgG":"1","fimA":"1","fimC":"1","fimD":"1","fimF":"1","fimH":"1","fimI":"1","fimW":"1","fimY":"1","fimZ":"1","fur":"1","gogB":"0","hilA":"1","hilC":"1","hilD":"1","iacP":"1","iagB":"1","invA":"1","invB":"1","invC/sctN":"1","invE":"1","invF":"1","invG":"1","invH":"1","invI":"1","invJ":"1","lpfA":"1","lpfB":"1","lpfC":"1","lpfD":"1","lpfE":"1","mgtB":"1","mgtC":"1","mig-14":"1","mig-5":"1","misL":"1","orgA/sctK":"1","orgB/SctL":"1","orgC":"1","pefB":"1","pefC":"1","pefD":"1","phoP":"1","phoQ":"1","pipB":"1","pipB2":"1","pmrA":"1","pmrB":"1","prgH":"1","prgI":"1","prgJ":"1","prgK":"1","ratB":"1","rck":"1","rpoS":"1","shdA":"0","sicA":"1","sicP":"1","sifA":"1","sifB":"1","sinH":"0","sipA/sspA":"1","sipB/sspB":"1","sipC/sspC":"1","sipD":"1","slrP":"1","sodCI":"1","sopA":"1","sopB/sigD":"1","sopD":"1","sopD2":"1","sopE2":"1","spaO/sctQ":"1","spaP":"1","spaQ":"1","spaR":"1","spaS":"1","spiC/ssaB":"1","sprB":"1","sptP":"1","spvB":"1","spvC":"1","spvD":"1","ssaC":"1","ssaD":"1","ssaE":"1","ssaG":"1","ssaH":"1","ssaI":"1","ssaJ":"1","ssaK":"1","ssaL":"1","ssaM":"1","ssaN":"1","ssaO":"1","ssaP":"1","ssaQ":"1","ssaR":"1","ssaS":"1","ssaT":"1","ssaU":"1","ssaV":"1","ssaX":"1","sscA":"1","sscB":"1","sseA":"1","sseB":"1","sseC":"1","sseD":"1","sseE":"1","sseF":"1","sseG":"1","sseI/srfH":"1","sseJ":"1","sseK1":"1","sseL":"1","sspH2":"1","ssrA":"1","ssrB":"1","steA":"1","steB":"1","steC":"1","tlde1":"1","NUM_FOUND_VFs":"128","all_VFs":"STM0266avrAcsgAcsgBcsgCcsgDcsgEcsgFcsgGfimAfimCfimDfimFfimHfimIfimWfimYfimZfur hilAhilChilDiacPiagBinvAinvBinvC/sctNinvEinvFinvGinvHinvIinvJlpfAlpfBlpfClpfDlpfEmgtBmgtCmig-14mig-5misLorgA/sctKorgB/SctLorgCpefBpefCpefDphoPphoQpipBpipB2pmrApmrBprgHprgIprgJprgKratBrckrpoS sicAsicPmgtCsifB sipA/sspAsipB/sspBsipC/sspCsipDslrPsodCIsopAsopB/sigDsopDpipBsopE2spaO/sctQspaPspaQspaRspaSspiC/ssaBsprBsptPspvBspvCspvDssaCssaDssaEssaGssaHssaIssaJssaKssaLssaMssaNssaOssaPssaQssaRssaSssaTssaUssaVssaXsscAsscBsseAsseCsseDsseEsseFsseGsseI/srfHsseJsseK1sseLsspH2ssrAssrBsteAsteBsteCtlde1","blaTEM-1":"0","blaTEM-135":"0","qnrB19":"0","sul2":"0","tet(A)":"0","NUM_FOUND_ARGs":"0","all_ARGs":"     ","Col(MP18)_1":"0","Col(pHAD28)_1":"0","Col156_1":"0","ColpVC_1":"0","IncFIB(S)_1":"1","IncFII(S)_1":"1","IncI1-I(Alpha)_1":"0","IncI2(Delta)_1":"0","IncX1_1":"0","IncX1_4":"0","NUM_FOUND_replicons":"2","all_replicons":"    IncFIB(S)_1IncFII(S)_1    ","gyrA (D87Y)":"0","gyrA (S83F)":"0","gyrA (S83Y)":"0","gyrB (S464Y)":"0","NUM_FOUND_point_mutations":"0","all_point_mutations":"    ","MST-42x1.0":"cluster_5","MST-69x1.0":"cluster_3","MST-116x1.0":"cluster_3","MST-149x1.0":"cluster_1","Collection Date":"ND","MST-5x1.0":"cluster_8"},"200730_3017":{"ID":"200730_3017","__Node":"200730_3017","__selected":false,"id":116,"source1":"Gallus gallus","source":"Gallus gallus meat","year":"2014","ST":"11","CS54":"1","SPI-1":"1","SPI-2":"1","SPI-3":"1","SPI-4":"1","SPI-5":"1","SPI-6":"1","SPI-9":"1","SPI-12":"1","SPI-14":"1","NUM_FOUND_SPIs":"10","all_SPIs":"CS54SPI-1SPI-2SPI-3SPI-4SPI-5SPI-6SPI-9SPI-12SPI-14","STM0266":"1","avrA":"1","csgA":"1","csgB":"1","csgC":"1","csgD":"1","csgE":"1","csgF":"1","csgG":"1","fimA":"1","fimC":"1","fimD":"1","fimF":"1","fimH":"1","fimI":"1","fimW":"1","fimY":"1","fimZ":"1","fur":"1","gogB":"0","hilA":"1","hilC":"1","hilD":"1","iacP":"1","iagB":"1","invA":"1","invB":"1","invC/sctN":"1","invE":"1","invF":"1","invG":"1","invH":"1","invI":"1","invJ":"1","lpfA":"1","lpfB":"1","lpfC":"1","lpfD":"1","lpfE":"1","mgtB":"1","mgtC":"1","mig-14":"1","mig-5":"1","misL":"1","orgA/sctK":"1","orgB/SctL":"1","orgC":"1","pefB":"1","pefC":"1","pefD":"1","phoP":"1","phoQ":"1","pipB":"1","pipB2":"1","pmrA":"1","pmrB":"1","prgH":"1","prgI":"1","prgJ":"1","prgK":"1","ratB":"1","rck":"1","rpoS":"1","shdA":"0","sicA":"1","sicP":"1","sifA":"1","sifB":"1","sinH":"0","sipA/sspA":"1","sipB/sspB":"1","sipC/sspC":"1","sipD":"1","slrP":"1","sodCI":"1","sopA":"1","sopB/sigD":"1","sopD":"1","sopD2":"1","sopE2":"1","spaO/sctQ":"1","spaP":"1","spaQ":"1","spaR":"1","spaS":"1","spiC/ssaB":"1","sprB":"1","sptP":"1","spvB":"1","spvC":"1","spvD":"1","ssaC":"1","ssaD":"1","ssaE":"1","ssaG":"1","ssaH":"1","ssaI":"1","ssaJ":"1","ssaK":"1","ssaL":"1","ssaM":"1","ssaN":"1","ssaO":"1","ssaP":"1","ssaQ":"1","ssaR":"1","ssaS":"1","ssaT":"1","ssaU":"1","ssaV":"1","ssaX":"1","sscA":"1","sscB":"1","sseA":"1","sseB":"1","sseC":"1","sseD":"1","sseE":"1","sseF":"1","sseG":"1","sseI/srfH":"1","sseJ":"1","sseK1":"1","sseL":"1","sspH2":"1","ssrA":"1","ssrB":"1","steA":"1","steB":"1","steC":"1","tlde1":"1","NUM_FOUND_VFs":"128","all_VFs":"STM0266avrAcsgAcsgBcsgCcsgDcsgEcsgFcsgGfimAfimCfimDfimFfimHfimIfimWfimYfimZfur hilAhilChilDiacPiagBinvAinvBinvC/sctNinvEinvFinvGinvHinvIinvJlpfAlpfBlpfClpfDlpfEmgtBmgtCmig-14mig-5misLorgA/sctKorgB/SctLorgCpefBpefCpefDphoPphoQpipBpipB2pmrApmrBprgHprgIprgJprgKratBrckrpoS sicAsicPmgtCsifB sipA/sspAsipB/sspBsipC/sspCsipDslrPsodCIsopAsopB/sigDsopDpipBsopE2spaO/sctQspaPspaQspaRspaSspiC/ssaBsprBsptPspvBspvCspvDssaCssaDssaEssaGssaHssaIssaJssaKssaLssaMssaNssaOssaPssaQssaRssaSssaTssaUssaVssaXsscAsscBsseAsseCsseDsseEsseFsseGsseI/srfHsseJsseK1sseLsspH2ssrAssrBsteAsteBsteCtlde1","blaTEM-1":"0","blaTEM-135":"0","qnrB19":"0","sul2":"0","tet(A)":"0","NUM_FOUND_ARGs":"0","all_ARGs":"     ","Col(MP18)_1":"0","Col(pHAD28)_1":"0","Col156_1":"0","ColpVC_1":"0","IncFIB(S)_1":"1","IncFII(S)_1":"1","IncI1-I(Alpha)_1":"0","IncI2(Delta)_1":"0","IncX1_1":"0","IncX1_4":"0","NUM_FOUND_replicons":"2","all_replicons":"    IncFIB(S)_1IncFII(S)_1    ","gyrA (D87Y)":"0","gyrA (S83F)":"0","gyrA (S83Y)":"0","gyrB (S464Y)":"0","NUM_FOUND_point_mutations":"0","all_point_mutations":"    ","MST-42x1.0":"cluster_5","MST-69x1.0":"cluster_3","MST-116x1.0":"cluster_3","MST-149x1.0":"cluster_1","Collection Date":"ND","MST-5x1.0":"cluster_8"},"SAL_XA5513":{"ID":"SAL_XA5513","__Node":"SAL_XA5513","__selected":false,"id":117,"source1":"Human","source":"Human","year":"2013","ST":"11","CS54":"1","SPI-1":"1","SPI-2":"1","SPI-3":"1","SPI-4":"1","SPI-5":"1","SPI-6":"1","SPI-9":"1","SPI-12":"1","SPI-14":"1","NUM_FOUND_SPIs":"10","all_SPIs":"CS54SPI-1SPI-2SPI-3SPI-4SPI-5SPI-6SPI-9SPI-12SPI-14","STM0266":"1","avrA":"1","csgA":"1","csgB":"1","csgC":"1","csgD":"1","csgE":"1","csgF":"1","csgG":"1","fimA":"1","fimC":"1","fimD":"1","fimF":"1","fimH":"1","fimI":"1","fimW":"1","fimY":"1","fimZ":"1","fur":"1","gogB":"0","hilA":"1","hilC":"1","hilD":"1","iacP":"1","iagB":"1","invA":"1","invB":"1","invC/sctN":"1","invE":"1","invF":"1","invG":"1","invH":"1","invI":"1","invJ":"1","lpfA":"1","lpfB":"1","lpfC":"1","lpfD":"1","lpfE":"1","mgtB":"1","mgtC":"1","mig-14":"1","mig-5":"1","misL":"1","orgA/sctK":"1","orgB/SctL":"1","orgC":"1","pefB":"1","pefC":"1","pefD":"1","phoP":"1","phoQ":"1","pipB":"1","pipB2":"1","pmrA":"1","pmrB":"1","prgH":"1","prgI":"1","prgJ":"1","prgK":"1","ratB":"1","rck":"1","rpoS":"1","shdA":"0","sicA":"1","sicP":"1","sifA":"1","sifB":"1","sinH":"0","sipA/sspA":"1","sipB/sspB":"1","sipC/sspC":"1","sipD":"1","slrP":"1","sodCI":"1","sopA":"1","sopB/sigD":"1","sopD":"1","sopD2":"1","sopE
[truncated: 521,891 more chars]
